# Supplementary material for: Position and orientation of the westerly jet determined Holocene rainfall patterns in China
Source: Nat Commun. 2019 May 30;10:2376. doi: 10.1038/s41467-019-09866-8 (PMC6542844; doi:10.1038/s41467-019-09866-8)
Supplement: Supplementary file 3 — Source Data [file 41467_2019_9866_MOESM3_ESM.zip]

Archive with 3 entries (3 files):
- SourceData/SourceDataFile1.csv
- SourceData/SourceDataFile2.csv
- SourceData/SourceDataFile3.dat
