# Supplementary material for: Position and orientation of the westerly jet determined Holocene rainfall patterns in China
Source: Nat Commun. 2019 May 30;10:2376. doi: 10.1038/s41467-019-09866-8 (PMC6542844; doi:10.1038/s41467-019-09866-8)
Supplement: Supplementary file 3 — Source Data [file 41467_2019_9866_MOESM3_ESM.zip › SourceData/SourceDataFile1.csv]

ID	Site.name	Long	Lat	Elev	Pann	Abies	Acanthaceae	Acer	Actinidia	Alangium	Alnus	Anacardiaceae..other.	Apiaceae	Apocynaceae..other.	Aquifoliaceae	Araceae	Araliaceae	Artemisia	Asteraceae..non.Artemisia.	Balsaminaceae	Berberidaceae	Betula	Boraginaceae	Brassicaceae	Calligonum	Capparidaceae	Caprifoliaceae	Carpinus	Carya	Caryophyllaceae	Castanea	Castanopsis	Casuarina	Cedrus	Celastraceae	Celtis	Cerealia.large.Poaceae	Chenopodiaceae	Combretaceae	Convolvulaceae	Corylus	Cotinus	Crassulaceae	Cupressaceae..other.	Cycas	Cyclobalanopsis	Cyperaceae	Dacrydium	Diospyros
1	Aibi	82.805	45.005	194	131.54	0	0	0	0	0	0	0	0	0	0	0	0	21.74	0	0	0	0	0	0	0	0	0	0	0	0	0	0	0	0	0	0	0	32.61	0	0	0	0	0	0	0	0	0	0	0
2	Aibi ZK00B	82.935	44.655	195	138.41	0	0	0	0	0	0	0	0	0	0	0	0	52.51	1.68	0	0	0	0	0	0	0	0	0	0	0	0	0	0	0	0	0	0	37.99	0	0	0	0	0	0	0	0	0	0	0
3	Ali 1	90.625	31.965	4450	373.81	0	0	0	0	0	0	0	3.67	0	0	0	0	27.68	0.56	0	0	0	0	0	0	0	0	0	0	0.56	0	0	0	0	0	0	0	2.54	0	0	0.85	0	4.8	0.28	0	0	18.93	0	0
4	Ali 2	90.665	31.955	4585	383.54	0	0	0	0	0	0	0	6.27	0	0	0	0	26.57	0.9	0	0	0	0	0.3	0	0	0	0	0	0.3	0	0	0	0	0	0	0	1.79	0	0	0	0	3.88	0	0	0	24.78	0	0
5	Ali 3	90.625	31.965	4450	373.81	0	0	0	0	0	0	0	1.3	0	0	0	0	25.11	1.73	0	0	0.87	0	0.43	0	0	0	0	0	0	0	0	0	0	0	0	0	3.46	0	0	0	0	2.16	0.87	0	0	35.06	0	0
6	Ali 4	90.465	31.985	4520	359.38	0	0	0	0	0	0	0	0	0	0	0	0	15.81	0.61	0	0	1.22	0	0	0	0	0	0	0	0.3	0	0	0	0	0	0	0	3.95	0	0	0	0	2.13	0.91	0	0	30.7	0	0
7	Ali 5	90.735	31.965	4570	382.55	0	0	0	0	0	0	0	5.06	0	0	0	0	22.78	1.9	0	0	0.95	0	0.63	0	0	0	0	0	1.58	0	0	0	0	0	0	0	0.95	0	0	0	0	10.13	0.95	0	0	22.47	0	0
8	Angren	87.405	29.205	4300	331.01	0	0	0	0	0	0	0	0.43	0	0	0	0	53.45	1.72	0	0	0.43	0	0.43	0	0	0	0	0	1.29	0	0	0	0	0	0	0	4.31	0	0	1.29	0	9.48	0	0	0	2.16	0	0
9	Aqikekule	89.005	36.675	4680	187.77	0	0	0	0	0	0	0	1.16	0	0	0	0	10.47	4.65	0	0	0	0	0	0	0	0	0	0	0	0	0	0	0	0	0	0	69.77	0	0	0	0	10.47	0	0	0	0	0	0
10	Baihe	115.855	40.875	865	435.48	0	0	0	0	0	0	0	1.29	0	0	0	0	46.98	4.74	0	0	7.33	0	0	0	0	0	0	0	0	1.29	0	0	0	0	0.43	0	8.62	0	1.29	3.45	0	0	0	0	0	0	0	0
11	Baihua Mt 01	115.605	39.905	1980	516.71	0	0	0	0	0	0	0	0.57	0	0	0	0	33.24	38.07	0	0	5.68	0	0	0	0	0	0	0	0	0	0	0	0	0	0	0	5.97	0	0	1.42	0	0	0	0	0	0	0	0
12	Baihua Mt 02	115.605	39.905	1900	516.71	0	0	0	0	0	0	0	0	0	0	0	0	18.13	7.6	0	0	46.2	0	0	0	0	0	0	0	0	0	0	0	0	0	0	0	2.34	0	0	6.43	0	0	0	0	0	0	0	0
13	Baihua Mt 03	115.605	39.905	1900	516.71	0	0	0	0	0	0	0	0.25	0	0	0	0	43.5	33.5	0	0	5	0	0	0	0	0	0	0	0	0	0	0	0	0	0	0	2.25	0	0	1	0	0	0	0	0	0	0	0
14	Baihua Mt 04	115.605	39.905	1820	516.71	0	0	0	0	0	0	0	0	0	0	0	0	10.7	0	0	0	76.47	0	0	0	0	0	0	0	0	0	0	0	0	0	0	0	0.36	0	0	7.13	0	0	0	0	0	0	0	0
15	Baihua Mt 05	115.605	39.905	1720	516.71	0	0	0	0	0	0	0	0	0	0	0	0	28.78	15.61	0	0	19.51	0	0	0	0	0	0	0	0	0	0	0	0	0	0	0	1.46	0	0	1.95	0	0	0	0	0	0.49	0	0
16	Baihua Mt 06	115.605	39.905	1600	516.71	0	0	0	0	0	0	0	0	0	0	0	0	21.56	7.06	0	0	33.09	0	0	0	0	0	0	0	0.37	0	0	0	0	0	0	0	4.83	0	0	16.36	0	0	0	0	0	0.37	0	0
17	Baihua Mt 07	115.605	39.905	1500	516.71	0	0	0	0	0	0	0	0	0	0	0	0	31.62	5.5	0	0	20.62	0	0	0	0	0	0	0	0	0	0	0	0	0	0	0	4.47	0	0	10.65	0	0	0	0	0	0.34	0	0
18	Baihua Mt 08	115.605	39.905	1420	516.71	0	0	0	0	0	0	0	0.14	0	0	0	0	10.25	3.32	0	0	65.51	0	0	0	0	0	0	0	0	0	0	0	0	0	0	0	2.08	0	0	8.86	0	0	0	0	0	0	0	0
19	Baihua Mt 09	115.605	39.905	1400	516.71	0	0	0	0	0	0	0	0	0	0	0	0	29.22	3.29	0	0	15.23	0	0	0	0	0	0	0	0	0	0	0	0	0	0	0	8.64	0	0	2.47	0	0	0	0	0	0	0	0
20	Baihua Mt 10	115.605	39.905	1340	516.71	0	0	0.83	0	0	0	0	0	0	0	0	0	22.41	0.83	0	0	47.72	0	0	0	0	0	0	0	0	0	0	0	0	0	0	0	4.15	0	0	0	0	0	0	0	0	0.42	0	0
21	Baiyangdian 1	116.035	38.875	20	516.31	0	0	0.28	0	0	0	0	1.42	0	0	0	0	25.07	0	0	0	2.28	0	0	0	0	0	0.85	0.85	0	0	0	0	0	0	0	0	11.97	0	0	0.85	0	0	0	0	0	0.28	0	0
22	Baiyangdian 2	116.035	38.875	20	516.31	0	0	1.3	0	0	0.65	0	1.3	0	0	0	0	18.57	1.3	0	0	1.63	0	0	0	0	0	1.95	0.33	0	0	0	0	0	0	0	0	0.98	0	0	0.98	0	0	0	0	0	1.3	0	0
23	Baiyangdian 3	116.035	38.875	20	516.31	0	0	0.91	0	0	0	0	0	0	0	0	0	25.61	0.61	0	0	4.27	0	0	0	0	0	0.91	0.91	0	0	0	0	0	0	0	0	14.94	0	0	0.3	0	0	0	0	0	0.61	0	0
24	Baiyangdian 4	116.035	38.875	20	516.31	0	0	0.66	0	0	0	0	2.63	0	0	0	0	39.14	0.66	0	0	2.96	0	0	0	0	0	1.32	0	0	0	0	0	0	0	0	0	16.78	0	0	0.33	0	0	0	0	0	0	0	0
25	Baiyangdian 5	116.035	38.875	20	516.31	0	0	0	0	0	0	0	1.75	0	0	0	0	34.04	1.05	0	0	3.86	0	0	0	0	0	1.05	0.35	0	0	0	0	0	0	0	0	18.6	0	0	1.05	0	0	0	0	0	0.7	0	0
26	Baiyangdian 6	116.035	38.875	20	516.31	0	4.86	8.65	0	0	0	0	0	0	0	0	0	28.65	0	0	0	0	0	0	0	0	0	1.08	0.54	0	0	0	0	0	0	0	0	25.41	0	0	1.08	0	0	0	0	0	0	0	0
27	Bakeyao	122.205	42.925	155	441.12	0	0	0	0	0	0	0	0	0	0	0	0	14.02	0	0	0	1.14	0	0	0	0	0.38	0	0	0.19	0	0.57	0	0	0	0	0	45.08	0	0	0	0	0	0	0	0	12.31	0	0
28	Balikun Lake	92.805	43.705	2027	164.11	0	0	0	0	0	0	0	0	0	0	0	0	20.22	0	0	0	0	0	0	0	0	0	0	0	0	0	0	0	0	0	0	0	53.91	0	0	0	0	0	0	0	0	0	0	0
31	Bao Qing 3	132.075	45.955	272	564.85	0	0	0	0	0	0	0	0	0	0	0	0	0	0	0	0	4.72	0	0	0	0	0	0	0	0	0	0	0	0	0	0	0	3.94	0	0	0	0	0	0	0	0	1.57	0	0
32	Bao Qing 4-7	132.075	45.955	272	564.85	10.59	0	0	0	0	0	0	2.35	0	0	0	0	0	3.53	0	0	2.35	0	0	0	0	0	0	0	0	0	0	0	0	0	0	0	1.18	0	0	0	0	0	0	0	0	4.71	0	0
33	Bao Qing 5-7	131.735	45.585	388	548.62	0	0	0	0	0	12.5	0	0	0	0	0	0	0	0	0	0	0	0	0	0	0	0	0	0	0	0	0	0	0	0	0	0	0	0	6.25	0	0	0	0	0	0	0	0	0
34	Bao Qing 6-7	131.735	45.585	388	548.62	0	0	0	0	0	3.85	0	0	0	0	0	0	0	0	0	0	38.46	0	0	0	0	0	0	0	0	0	0	0	0	0	0	0	3.85	0	0	0	0	0	0	0	0	3.85	0	0
35	Bao Qing 7	132.085	46.685	190	540.02	0	0	0	0	0	0.81	0	2.44	0	0	0	0	0	0	0	0	0	0	0	0	0	0	0	0	0	0	0	0	0	0	0	0	18.7	0	4.07	0	0	0	0	0	0	33.33	0	0
37	Baxi 1	103.025	33.555	3500	718.54	3.83	0	0	0	0	0	0	0	0	0	0	0	3.07	0.77	0	0	1.92	0	0	0	0	0	0	0	0	0	0	0	0	0	0	0	0	0	0	0	0	0	0	0	0	0	0	0
38	Baxi 2	103.025	33.555	3500	718.54	9.38	0	0	0	0	0	0	0	0	0	0	0	2.54	11.52	0	0	0.98	0	0.78	0	0	0	0	0	0.78	0.59	0	0	0	0	0	0	0.59	0	0	0.78	0	0	0	0	0	8.79	0	0
39	Baxi 3	103.025	33.555	3500	718.54	0.35	0	0.35	0	0	0.7	0	0.35	0	0	0	0	0.35	2.46	0	0	2.11	0	2.46	0	0	0	0	0	0	0.35	0	0	0	0	0	0	0	0	0	0.35	0	0	0	0	0	20.7	0	0
40	Baxi 4	103.025	33.555	3500	718.54	4.76	0	0	0	0	0	0	2.04	0	0	0	0	6.11	9.65	0	0	4.35	0	0.41	0	0	0	0.41	0	0.14	0	0.68	0	0	0	0	0	0	0	0	2.04	0	0	0	0	0	2.85	0	0
41	Baxi 5	103.025	33.555	3500	718.54	8.49	0	0	0	0	0	0.17	0	0	0	0	0	4.33	4.51	0	0	0.35	0	0	0	0	0	0	0	2.95	0	1.04	0	0	0	0	0	0.35	0	0	0.35	0	0	0	0	0	16.64	0	0
42	Baxi 6	103.025	33.555	3500	718.54	6.26	0	0	0	0	0	0	0	0	0	0	0	13.11	15.26	0	0	1.57	0	0	0	0	0	0	0	0	0	0.59	0	0	0	0	0	0	0	0	0.39	0	0	0	0	0	13.89	0	0
43	Baxi 7	103.025	33.555	3500	718.54	2.13	0	0.15	0	0	0.61	0.46	8.99	0	0	0	0	18.14	3.35	0	0	5.34	0	0.46	0	0	0	0	0	0.3	0	0.91	0	0	0	0	0	3.51	0	0	2.59	0	0	0	0	0	14.02	0	0
44	Beikan	121.105	32.305	22	1069.79	0	0	0	0	0	0	0	0	0	0	0	0	7.14	0	0	0	7.14	0	0	0	0	0	0	0	0	7.14	2.86	0	0	0	0	0	10	0	0	0	0	0	4.29	0	0	0	0	0
45	Beilikekule	88.505	37.055	4250	154.45	0	0	0	0	0	0	0	0	0	0	0	0	0	3.03	0	0	0	0	0	0	0	0	0	0	0	0	0	0	0	0	0	0	18.18	0	0	0	0	0	0	0	0	0	0	0
46	Beisu Lake	120.705	45.505	322	412.74	0	0	0	0	0	0	0	0	0	0	0	0	25.53	2.84	0	0	2.84	0	0	0	0	0	0	0	0	0	0	0	0	0	0	0	22.7	0	0	0	0	0	2.84	0	0	1.42	0	0
47	Bodongquan 1	93.875	35.525	4672	258.09	0	0	0	0	0	0	0	0.51	0	0	0	0	1.37	7.2	0	0	0	0	0	0	0	0	0	0	88.85	0	0	0	0	0	0	0	0.34	0	0	0	0	0	0	0	0	0.17	0	0
48	Bodongquan 2	93.875	35.525	4662	258.09	0	0	0	0	0	0	0	0.22	0	0	0	0	29.83	1.41	0	0	0	0	0	0	0	0	0	0	0	0	0	0	0	0	0	0	2.6	0	0	0	0	0	0	0	0	56.29	0	0
49	Budala Palace	91.255	29.675	3000	403.94	0	0	0	0	0	0	0	0.63	0	0	0.31	0	53.92	0	0	0	0	0	1.88	0	0	0	0	0	0	0	0	0	0	0	0	0	0	0	0	0	0	0	0	0	0	0	0	0
50	Bunan Lake	90.835	35.955	4876	217.21	0.81	0	0	0	0	0	0	0	0	0	0	0	24.19	0.81	0	0	1.61	0	0	0	0	0	0	0	0	0	0	0	0	0	0	0	33.06	0	0	0	0	0	0	0	0	19.35	0	0
51	Caerhan	96.305	36.505	2680	66.55	0	0	0	0	0	0	0	0	0	0	0	0	17.39	0	0	0	0	0	0	0	0	0	0	0	0	0	0	0	0	0	0	0	28.99	0	0	0	0	0	0	0	0	0	0	0
52	Caidamo 1	99.285	36.715	3100	284.13	0	0	0	0	0	0	0	0	0	0	0	0	21.78	1.98	0	0	0.33	0	0	0	0	0	0	0	0	0	0	0	0	0	0	0	3.63	0	0	0	0	0	0	0	0	0	0	0
53	Caidamo 2	98.895	36.735	3150	248.13	0	0	0	0	0	0	0	0	0	0	0	0	37.05	0	0	0	0	0	0	0	0	0	0	0	3.01	0	0	0	0	0	0	0	48.8	0	0	0.3	0	0	0	0	0	0	0	0
54	Caidamo 3	98.185	36.735	3120	242.95	0	0	0	0	0	0	0	0	0	0	0	0	28.77	0	0	0	0	0	0	0	0	0	0	0	0	0	0	0	0	0	0	0	65.38	0	0	0	0	0	0	0	0	0.12	0	0
55	Cangumiao	118.235	40.025	208	690.23	0	0	0	0	0	0	0	0	0	0	0	0	25.88	0	0	0	1.18	0	0	0	0	0	0	0	0	0	0	0	0	0	0	0	5.88	0	0	0	0	0	0	0	0	2.35	0	0
56	Caotan Lake	86.025	44.415	380	182.26	0	0	0	0	0	0	0	0	0	0	0	0	12.88	3.79	0	0	3.03	0	0	0	0	0	0	0	0	0	0	0	0	0	0	0	58.33	0	0	0	0	0	0	0	0	4.55	0	0
57	Cengcuo	90.525	28.975	4421	392.16	0	0	0	0	0	0	0	0.49	0	0	0	0	51.71	0.73	0	0	2.2	0	0.24	0	0	0	0	0	0.98	0	0	0	0	0	0	0	0.73	0	0	0.73	0	1.71	2.93	0	0	15.37	0	0
58	Chagannuoer	113.105	42.935	1302	188.13	0	0	0	0	0	0	0	0	0	0	0	0	33.56	0	0	0	0	0	0	0	0	0	0	0	0	0	0	0	0	0	0	0	26.85	0	0	0	0	0	0	0	0	0	0	0
59	Chaiwopu	87.805	43.555	1100	223.01	0	0	0	0	0	0	0	0	0	0	0	0	14.41	3.39	0	0	0	0	0	0	0	0	0	0	0	0	0	0	0	0	0	0	41.53	0	0	0	0	0	0	0	0	0	0	0
60	Changbai Mt 1	127.835	42.505	1270	741.91	0	0	0	0	0	0.4	0	2.98	0	0	0	0	28.4	0	0	0	34.65	0	0	0	0	0	0.29	0	0	0	0	0	0	0	0	0	2.01	0	0	0	0	0	0	0	0	5.51	0	0
61	Changbai Mt 2	127.835	42.505	1270	741.91	0.51	0	0	0	0	0	0	0	0	0	0	0	33.15	1.58	0	0	37.89	0	0	0	0	0	0	0	0	0	0	0	0	0	0	0	3.11	0	0.51	0	0	0	0	0	0	1.58	0	0
62	Changbai Mt 3	127.835	42.505	1270	741.91	0	0	0	0	0	0.27	0	0.33	0	0	0	0	26.2	1.74	0	0	34.64	0	0	0	0	0	0	0	0	0	0	0	0	0	0	0	5.17	0	0	0	0	0	0	0	0	0.71	0	0
63	Changbai Mt 4	127.835	42.505	1270	741.91	0.99	0	0	0	0	0.33	0	0.55	0	0	0	0	28.02	2.2	0	0	30.77	0	0	0	0	0.55	0	0	0	0	0	0	0	0	0	0	4.95	0	0	0	0	0	0	0	0	1.1	0	0
64	Changbai Mt 5	127.835	42.505	1270	741.91	0	0	0	0	0	1	0	0	0	0	0	0	28.61	1.82	0	0	26.41	0	0	0	0	0	0	0	0	0	0	0	0	0	0	0	5.46	0	0	0	0	0	0	0	0	1.82	0	0
65	Changbai Mt 6	127.835	42.505	1270	741.91	0	0	0	0	0	0.51	0	0	0	0	0	0	31.43	0.62	0	0	35.3	0	0	0	0	0	0	0	0	0	0	0	0	0.62	0	0	3.65	0	0	0	0	0	0	0	0	3.65	0	0
66	Changbai_Mt 1	128.135	42.035	1800	1006.4	14.96	0	0	0	0	0.85	0	0	0	0	0	0	10.68	0.43	0	0	27.78	0	0	0	0	0	0	0	0	1.28	0	0	0	0	0	0	2.14	0	0	1.28	0	1.28	0	0	0	0.85	0	0
67	Changbai_Mt 2	128.135	42.035	1800	1006.4	10.64	0	0	0	0	1.7	0	0	0	0	0	0	8.94	0.85	0	0	35.74	0	0	0	0	0	0	0	0	0	0	0	0	0	0	0	0.85	0	0	0.85	0	1.28	0	0	0	0.85	0	0
68	Changbai_Mt 3	128.135	42.035	1800	1006.4	17.33	0	0	0	0	1.33	0	0	0	0	0	0.67	5.33	0.67	0	0	32.33	0	0	0	0	0	1.33	0	0	0	0	0	0	0	0	0	0	0	0	0.67	0	0.67	0	0	0	1.33	0	0
69	Changbai_Mt 4	128.135	42.035	1800	1006.4	14.71	0	0	0	0	1.47	0	0	0	0	0	0.74	4.78	0.74	0	0	44.49	0	0	0	0	0	0	0	0	0	0	0	0	0	0	0	0.74	0	0	0.74	0	2.57	0	0	0	0	0	0
70	Changxingdao	121.445	39.605	40	610.49	0	0	0	0	0	37.93	0	0	0	0	0	0	0	0	0	0	20.69	0	0	0	0	0	0	0	0	0	0	0	0	0	0	0	0	0	0	0	0	0	0	0	0	0	0	0
71	Chanling 1-7	124.175	44.755	140	439.9	0	0	0	0	0	0	0	0	0	0	0	0	2.27	25	0	0	0	0	0	0	0	0	0	0	0	0	0	0	0	0	0	0	0	0	2.27	0	0	0	0	0	0	6.82	0	0
72	Chanling 2	124.175	44.755	140	439.9	0	0	0	0	0	0	0	0	0	0	0	0	0	0	0	0	1.02	0	0	0	0	0	0	0	0	0	0	0	0	0	0	0	0.34	0	0	0	0	0	0	0	0	0	0	0
73	Chaoli	120.105	36.105	10	635.54	0	0	0	0	0	0	0	0	0	0	0	0	14.89	2.13	0	0	10.64	0	0	0	0	0	0	0	0	4.26	0	0	0	0	0	0	53.19	0	0	0	0	0	0	0	0	0	0	0
74	Chaozhou	116.725	23.875	512	1740.96	0	0	0	0	0	0.22	0	0	0	0.11	0	0.34	0	0.11	0	0	0	0	0	0	0	0.22	0	0	0	0	59.35	0	0	0	0	0	0.11	0	0	0	0	0	0	0	0	0.22	0	0
75	Chasuqi	111.105	40.705	1328	337.89	0	0	0	0	0	0	0	0	0	0	0	0	53.92	2.08	0	0	1.47	0	0	0	0	0	0	0	0	0	0	0	0	0	0	0	21.32	0	0	0	0	0	0	0	0	0	0	0
76	Chebaling 1	114.265	24.715	423	1761.41	0	0	0	0	0	0	0	0	0	1.57	0	0	0.79	0	0	0	0	0	0	0	0	0	0	0	0	0	40.93	0	0	0.79	0	0	0	0	0	0	0	0	0	0	0	1.57	0	0
77	Chebaling 2	114.265	24.715	330	1761.41	0	0	0	0	0	0	0	0	0	0	0	0	0	0.43	0	0	0	0	0	0	0	0	0	0	0	0	85.03	0	0	0	0	0	0	0	0	0	0	0	0	0	0	0	0	0.43
78	Chebaling 3	114.265	24.715	364	1761.41	0	0	0	0	0	0	0	0	0.48	0	0	0.23	0	0	0	0	0	0	0	0	0	0.23	0	0	0	0	94.37	0	0	0.23	0	0	0	0	0	0	0	0	0	0	0	0	0	0.23
79	Chebaling 4	114.265	24.715	333	1761.41	0	0	0	0	0	0	0.24	0	0	0.49	0.24	0	0	0	0	0	0.24	0	0	0	0	0	0	0.24	0	0	69.28	0	0	0	0	0	0.24	0	0	0	0	0	0	0	0	0	0	0
80	Chebaling 5	114.265	24.715	390	1761.41	0	0	0	0	0	0	0	0	0.24	0	0	0	0.24	0	0	0	0	0	0	0	0	0	0	0	0	0	85.05	0	0	0	0	0	0	0	0	0	0	0	0.47	0	0	0.24	0	0.24
81	China 001	113.155	22.935	6	1789.12	0	0	0	0	0	0	0	0	0	1.04	0	1.04	4.17	0	0	0	0	0	1.04	0	0	0	0	0	0	0	30.21	0	0	0	0	0	0	0	0	0	0	0	0	0	0	33.34	0	0
82	China 002	109.705	19.995	10	1653.51	0	0	0	0	0	0	0	0	0	0	0	0	0	0	0	0	0	0	0	0	0	0	0	0	0	0	0	25	0	0	0	0	0	0	0	0	0	0	0	0	0	0	0	0
83	China 003	112.505	24.905	150	1567.63	0	0	0	0	0	0	0	0	0	0	0	0	10	0	0	0	0	0	0	0	0	0	0	0	0	0	1.54	0	0	0	0	0	0	0	0	3.08	0	0	0	0	0	0.77	0	0
84	China 004	121.385	24.835	872	1403.8	0	0	0	0	0	2.02	0	0	0	0	0	0	2.53	0	0	0	0	0	0	0	0	0	0	0	0	0	21.2	0	0	0	0	0	0	0	0	0	0	0	0	0	49.99	0.51	0	0
85	China 005	100.105	25.685	3290	1091.01	0	0	0	0	0	6.87	0	0	0	0	0	0	1.72	0.19	0	0.19	0.38	0	0	0	0	0.76	0	0	0	0.57	0	0	0	0	0	0	0.19	0	0	0	0	0	0	0	0	0	0	0
86	China 006	113.135	23.325	10	1828.5	0	0	0	0	0	0	0	0	0	0	0	0	3.08	0	0	0	0	0	0	0	0	0	0	0	0	0	32.3	0	0	1.54	0	0	0	0	0	0	0	0	0	0	0	13.84	0	0
87	China 007	100.115	25.685	3152	1020.72	0	0	0	0	0	2.75	0	0	0	0	0	0.2	4.52	0.99	0	0.2	0	0	0	0	0	1.37	0	0	0	1.57	0	0	0	0	0	0	0	0	0.79	0	0	0	0	0	0	1.57	0	0
88	China 008	100.105	25.685	3289	1091.01	2.2	0	0	0	0	1.98	0	0	0	0.22	0	0	0.66	0.44	0	0.22	0	0	0	0	0	0	0	0	0	0	0	0	0	0	0	0	0.44	0	0	0	0	0	0	0	0	0	0	0
89	China 009	100.165	26.155	3321	870.91	0	0	0	0	0	1.06	0	0	0	0	0	0	0.71	0	0	0	0.24	0	0	0	0	0	0	0	0	0	0	0	0	0	0	0	0.12	0	0.12	0	0	0.12	0	0	0	0	0	0
90	China 010	109.225	19.705	-1	1560.74	0	0	0	0	0	1.36	0.68	0	0	1.36	0.68	0	2.72	0	0	0	0	0	0.68	0	0	0	0	0	0	0	6.12	0	0	0.68	0	0	4.76	1.36	0	1.36	0	0	0	0	2.72	2.04	5.44	0
91	China 011	121.435	24.795	1200	1583.4	0	0	0	0	0	5.48	0	0	0	0	0	0	1.37	0.46	0	0	0	0	0	0	0	0	0	0.91	0	0	6.85	0	0	0	0	0	0	0	0	0	0	0	0	0	47.49	4.57	0	0
92	China 012	100.165	26.465	2324	832.82	0	0	0	0	0	8.37	0	0	0	0	0	0	1.76	0.88	0	0.44	2.64	0	0.66	0	0.22	0.44	0	0	0	2.64	0	0	0	0	0	0	0.44	0	0.22	0.44	0	0	0	0	0	0	0	0
93	China 013	108.815	18.745	800	1627.97	0	0	0	0	0	0	0	0	0.52	0.26	0	0	0.52	0	0	0	0	0	0	0	0	0	0	0	0	0	19.17	0	0	0.79	0	0	0	0	1.31	0.79	0	0	0	0	0	0	2.88	0.52
94	China 014	121.385	24.835	878	1403.8	0	0	0	0	0	7.69	0	0	0	0	0	0	1.4	0.7	0	0	0	0	0	0	0	0	0	0	0	0	16.08	0	0	0	0	0	0	0	0	0	0	0	0	0	54.54	2.1	0	0
95	China 015	109.945	18.855	800	1950.3	0	0	0	0	0	0	0	0	0	0.66	0	0	0.66	0	0	0	0	0	0	0	0	0	0	0	0	0	31.68	0	0	0	0	0	0	0	0	0	0	0	0	0	0	0.33	8.57	0
96	China 016	100.175	26.995	3305	890.21	0	0	0	0	0	0.61	0	0	0	0	0	0	11.13	2.44	0	0	0.76	0	0	0	0	0.15	0	0	0	0.15	0	0	0	0.15	0	0	1.37	0	0	0	0	0	0	0	0	0	0	0
97	China 017	100.175	26.955	3054	885.72	0.14	0	0	0	0	4.79	0	0	0	0	0	0	1.51	0.41	0	0	1.1	0	0	0	0.14	0.27	0	0	0	0.14	0	0	0	0	0	0	0.14	0	0	0	0	0	0	0	0	0	0	0
98	China 018	100.675	21.835	560	1597.14	0	0	0	0	0	0	0	0	0	0	0	0	0	0	0	0	0	0	0	0	0	0	0	0	0	0	0	0	0	0	0	0	0	0	0	0	0	0	0	0	5.5	0	0	0
99	China 019	111.425	23.375	220	1534.3	0	0	0	0	0	0	0	0	0	0.98	0	0.49	0.49	0	0	0	0	0	0	0	0	0.49	0	0	0	0	20.1	0	0	0	0	0	0	0	0	0	0	0	0	0	0	0	0	0
100	China 020	100.105	25.685	3288	1091.01	0	0	0	0	0	1.55	0	0	0	0	0	0	1.33	0.44	0	0.22	0	0	0	0	0	0.44	0	0	0	1.11	0	0	0	0	0	0	0	0	0	0	0	0	0	0	0	0	0	0
101	China 021	121.435	24.795	1175	1583.4	0	0	0	0	0	8.76	0	0	0	0	0	0	1.46	0	0	0	0	0	0	0	0	0	0	0	0	0	14.6	0	0	0	0	0	0	0	0	0	0	0	0	0	34.31	0	0	0
102	China 022	121.375	24.835	580	1414.22	0	0.44	0.88	0	0	5.73	0.44	0	0	0	0	0	0	0.44	0	0	0	0	0	0	0	0	0	0	0	0	40.53	0	0	0	5.29	0	0	0	0	0	0	0	0	0	12.78	0	0	0
103	China 023	121.385	24.835	850	1403.8	0	0	0	0	0	5.13	0.26	0	0	2.56	0.26	0	0.77	0.51	0	0	0	0	0	0	0	0	0	0	0	0	8.72	0	0	0	0.77	0	0	0	0	0	0	0	0	0	53.07	1.79	0	0
104	China 024	108.805	18.705	500	1339.28	0	0	0	0	0	0	2.53	0	0	0	0	0	0	0	0	0	0	0	0	0	0	0	0	0	0	0	21.52	1.27	0	0	0	0	0	0	0	0	0	0	0	0	0	0	5.06	0
105	China 025	121.435	24.795	1195	1583.4	0	0	0	0	0	7.69	0	0	0	0	0	1.92	0.48	0.48	0	0	0	0	0	0	0	0	0	0	0	0	4.81	0	0	0	0	0	0	0	0	0	0	0	0	0	54.82	0.96	0	0
106	China 026	110.145	25.535	300	1678.89	0	13.83	0	0	0	0	0	0	0	0	0	1.06	1.06	1.06	0	0	0	0	0	0	0	0	0	0	0	0	0	0	0	1.06	0	0	0	0	0	0	0	0	0	0	0	0	2.13	0
107	China 027	114.335	22.385	-15	1921.11	0	0	0	1	0	0	0.84	0	0	3.36	0	0	5.04	0	0	0	0	0	0.84	0	0	0	0	0	1.68	0	17.65	0	0	0	0	0	3.36	0	0	0	0	0	4.2	0	0	1.68	0	0
108	China 028	109.495	18.205	-1	1461.11	0	0	0	0	0	0	0	0.92	0.92	0	0	0	0	0.92	0	0	0	0	0.92	0	0	0	2.75	0	0	0	4.59	0	0	0	0	0	0.92	0	0	0	0	0	0	0	5.51	0	0	0
109	China 029	121.385	24.835	880	1403.8	0	0	0	0	0	4.44	0	0	0	0	0	0	2.22	0	0	0	0	0	0	0	0	0	0	0	0	0	11.11	0	0	0	0	0	0	0	0	0	0	0	0	0	57.79	0	0	0
110	China 030	108.825	18.705	450	1358.5	0	0	0	0	0	0	0	0	1.03	0	0	0.52	1.54	0	0	0	0	0	0	0	0	0.52	0	0	0	0	8.75	0	0	2.06	2.06	0	0	0	0	0	0	0	0	0	0	1.03	6.69	0
111	China 031	121.385	24.835	800	1403.8	0	0	0	0	0	5.03	0	0	0	0.34	0	0	2.01	1.01	0	0	0	0	0	0	0	0	0	0.34	0	0	12.08	0	0	0	3.02	0	0	0	0.67	0	0	0	0	0	55.36	1.01	0	0
112	China 032	100.105	25.685	3287	1091.01	0.55	0	0	0	0	2.75	0	1.28	0	0	0	0	0.18	0	0	0	0.37	0	0	0	0	0	0	0	0	0.18	0	0	0	0	0	0	0	0	0	0	0	0	0	0	0	0	0	0
113	China 033	100.175	26.315	2255	809.61	0	0	0	0	0	4.71	0	0.82	0	0	0	0	0	0.2	0	0	2.87	0	0	0	0	0	0	0	0.2	1.64	0	0	0	0	0	0	0	0	0	0	0	0	0.41	0	0	0	0	0
114	China 034	121.435	24.795	1170	1583.4	0	0	0.65	0	0	8.44	0	0	0	0	0	0.65	3.25	0	0	0	0	0	0	0	0	0	0	0	0	0	10.39	0	0	0	0	0	0	0	0	0	0	0	0	0	35.05	0.65	0	0
115	China 035	121.435	24.795	1260	1583.4	0	0	0	0	0	8.29	0	0	0	0	0	0.52	3.63	0	0	0	0	0	0	0	0	0	0	0	0	0	6.74	0	0	0	0	0	0	0	0	0	0	0	0	0	52.32	1.04	0	0
116	China 036	113.035	25.955	140	1381.19	0	0	0	0	0	0	0	0	0	0	0	0	2.91	0	0	0	0	0	3.89	0	0	0	0	0	0	0	0	0	0	0	0	0	16.51	0	0.97	0.97	0	0	1.94	0	0	1.94	0	0
118	China 038	113.305	22.475	-18	1831.22	0	0	0	0	0	0	0	0	0	0	0	0	5.56	5.56	0	0	0	0	0	0	0	0	0	0	0	0	33.32	0	0	0	0	0	0	0	0	0	0	0	0	0	0	0	0	0
120	China 040	121.445	24.795	1295	1609.69	0	0	0	0	0	2.56	0	0	0	0	0	0	0	0	0	0	0	0	0	0	0	0	0	0	0	0	23.08	0	0	0	0	0	0	0	0	0	0	0	0	0	25.64	0	0	0
121	China 041	100.675	21.835	560	1597.14	0	0	0	0	0	0	0	0	8.15	0	0	0	2.96	1.48	0	0	0	0	0	0	0	0	0	0	0	0	11.85	0	0	0	1.48	0	1.48	0	0	1.48	0	0	0	0	2.96	0	0	0
122	China 042	106.755	26.455	1070	1144.4	0	8.05	0	0	0	0	0	1.34	3.35	0	0	0	5.37	1.34	0	0	0	0	0	0	0	0	0	0	0	0	2.01	0	0	0	0	0	2.69	0	0	0	0	0	0	0	0.67	0	0	0
123	China 043	121.445	24.785	1480	1554.84	0	0	0.28	0	0	8.66	0	0	0	2.51	0	0	2.51	0	0	0	0	0	0	0	0	0	0	0	0	0	14.53	0	0	0	0	0	0	0	0	0	0	0	0	0	18.72	7.26	0	0
124	China 044	121.435	24.795	1240	1583.4	0	0	0	0	0	1.89	0	0	0	0	0	0	1.42	0	0	0	0	0	0	0	0	0	0	0	0	0	8.49	0	0	0	0	0	0	0	0	0	0	0	0	0	72.64	0	0	0
125	China 045	100.105	25.685	3308	1091.01	0.17	0	0	0	0	12.68	0	0.17	0	0.17	0	0	1.56	0.87	0	0	1.74	0	0	0	0	0.17	0	0	0.35	1.39	0	0	0	0	0	0	0.35	0	0.35	0	0	0	0	0	0	1.22	0	0
126	China 046	116.635	23.555	5	1673.86	0	0	0	0	0	0	0	0	0	0.92	0	0	3.7	1.86	0	0	0	0	0	0	0	0	0	0	0	0	6.48	0	0	0	0	0	1.86	0	0	0	0	0	0.92	0	0	12.97	0	0
127	China 047	110.705	19.605	45	1838.19	0	0	0	0	0	0	1	0.51	0	0.51	0	0.51	0	0	0	0	0	0	0.51	0	0	0	2.01	0.51	1	0	1	0	0	0	0	0	1	0	0	0	0	0	2.01	0	17.08	5.02	1	0
128	China 048	109.205	19.805	2	1568.25	0	1.99	0	0	0	0	0	0	0.67	0	0	0	2.65	0.67	0	0	0	0	2.65	0	0	0	0	0	0.67	0.67	1.99	0	0	0	0	0	5.96	0	0	0	0	0	1.99	2.65	1.99	0	5.29	0
129	China 049	109.605	19.905	2	1656.55	0	1.03	0	0	0	0	0	0	0	0	0	1.03	1.03	1.03	0	0	0	0	0	0	0	0	0	0	2.07	0	2.07	0	0	0	0	0	1.03	0	0	0	0	0	0	0	1.03	1.03	6.19	0
130	China 050	109.205	19.805	1	1568.25	0	0	0	0	0	0	0.98	0	0.98	1.96	0	1.96	0.98	0	0	0	0	0	1.96	0	0	0	0	0	0	5.88	0	0	0	0.98	0	0	4.91	0	0	2.94	0	0	0	0	0	7.85	0	0
131	China 051	113.135	23.335	-15	1829.92	0	0	0	0	0	3.12	0	0	0	0	0	0	4.69	1.56	0	0	3.12	0	0	0	0	0	0	0	0	0	17.19	0	0	0	0	0	1.56	0	0	0	0	0	0	0	0	20.32	0	0
132	China 052	105.765	26.005	1350	1333.12	0	0.84	0	0	0	0.84	0	0	2.52	0	0.42	0	6.3	2.94	0	0	0.84	0	0	0	0	0	0	0	0	0	0.42	0	1.26	0	0	0	2.52	0	0	0	0	0	0	0.42	2.52	0	0	0
133	China 053	100.175	26.985	3262	889.98	0	0	0	0	0	0.31	0	0	0	0	0	0	2.02	0	0	0	0	0	0	0	0	0	0	0	0.16	0.16	0	0	0	0	0	0	0.31	0	0	0	0	0	0.16	0	0	0	0	0
134	China 054	121.375	24.835	615	1414.22	0	0	0	0	0	7.07	0	0	0	1.01	0	2.52	1.01	0	0	0	0	0	0	0	0	0	0	0	0	0	18.18	0	0	0	5.05	0	0	0	0	0	0	0	0	0	6.56	0	0	0
135	China 055	113.305	25.105	130	1588.47	0	0	0	0	0	0	0	0	0	0	0	0	0	0	0	0	0	0	0	0	0	0	0	0	0	0	0	0	0	0	0	0	0	0	0	0	0	0	0	0	0	2.85	0	0
136	China 056	121.445	24.785	1400	1554.84	0.58	0	0	0	0	13.45	0	0	0	0	0	1.17	2.92	0.58	0	0	0	0	0	0	0	0	0	0	0	0	9.36	0	0	0	0	0	0	0	0	0	0	0	0	0	22.81	0	0	0
137	China 057	100.165	26.955	2948	885.28	0	0	0	0	0	15.9	0	0	0	0	0	0	5.77	0	0	0	1.41	0	0	0	0	1.41	0	0	0	1.25	0	0	0	0	0	0	0.62	0	0	0	0	0	0	0	0	0	0	0
138	China 058	100.205	26.955	2700	887.99	0	0	0	0	0	10.49	0	0.37	0	0	0	0.37	1.5	0.37	0	0.37	0	0	0	0	0	0.75	0	0	0	7.49	0	0	0	0	0	0	0	0	0.37	0.37	0	0	0.37	0	0	0	0	0
139	China 059	110.205	21.205	50	1685.95	0	0	0	0	0	0	0	0	0	0	0	0	0	0	0	0	0	0	0	0	0	0	0	0	0	0	0	0	0	1.93	0	0	0	0	3.84	0	0	0	0	0	0	1.93	0	0
140	China 060	114.335	22.375	-20	1927.4	0	0	0	0	0	0	0	0	0	0	0	0	0	0	0	0	0	0	0	0	0	0	0	0	0	0	3.45	0	0	0	0	0	0	0	0	0	0	0	2.3	0	0	0	0	0
141	China 061	114.015	22.275	-30	1943.12	0	0	0	0	0	1.67	0	0	0	0	0	0	3.33	1.67	0	0	0	0	0	0	0	0	0	0	0	0	16.67	0	0	0	0	0	3.33	0	0	0	0	0	0	0	0	0	0	0
142	China 062	108.805	18.735	650	1551.04	0	0	0	0	0	0	0	0	0.32	0	0	0	0	0	0	0	0	0	0	0	0	0	0	0	0	0	54.97	0	0	0	0	0	0	0	0	0.96	0	0	0	0	0	0.32	2.87	0
143	China 063	100.175	26.965	3138	884.42	0	0	0	0	0	7.01	0.15	0	0	0	0	0	1.75	0	0	0	2.34	0	0	0	0.15	0	0.15	0	0	0.58	0	0	0	0	0	0	0.29	0	0	0	0	0	0	0	0	0.58	0	0
144	China 064	100.265	26.765	2425	871.2	0	0	0	0	0	3.81	0	0.27	0	0	0	0	1.36	0	0	0	1.09	0	0	0	0	0	0	0	0	0.54	0	0	0	0.27	0	0	0	0	0	0	0	0.27	0	0	0	0	0	0
145	China 065	105.765	26.005	1350	1333.12	0	0	0	0	0	2.8	0	0	0	0	0	0	6.54	0.93	0	0	0	0	0	0	0	0	0	0	0	1.87	2.8	0	0	0	0	0	3.74	0	0	0	0	0	0	1.87	3.74	0.93	0	0
146	China 066	102.455	25.305	2000	894.17	0	0	0	0	0	11.45	0	0	0	0	0	0	10.57	0.88	0	0	0	0	0	0	0	0	0	0	0	0	35.24	0	0	0	0	0	0	0	0	0	0	0	0	0	0	0	0	0
147	China 067	121.445	24.785	1460	1554.84	0	0	0.51	0	0	10.2	0	0	0	0	0	0.51	4.59	0.51	0	0	0	0	0	0	0	0	0	0	0	0	13.27	0	0	0	0	0	0	0	0	0	0	0	0	0	26.53	0	0	0
148	China 068	109.205	19.805	-1	1568.25	0	0	0	0	0	0	0	0.79	0	1.58	0	1.58	0	0.79	0	0	0	0	0	0	0	0	0	0.79	0	0	2.36	0.79	0	0	0	0	4.73	0	0	0.79	0	0	0.79	0	11.02	3.15	0	0
149	China 069	109.095	19.605	2	1513.63	0	0	0	0	0	0	0	0	0	2.06	0	0	4.13	3.09	0	0	0	0	0	0	0	0	1.03	0	0	0	6.18	0	0	0	0	0	1.03	0	0	3.09	0	0	0	0	9.28	2.06	0	0
150	China 070	121.445	24.795	1320	1609.69	0	0	0.45	0	0	10.96	0	0	0	0.91	0	0	6.39	0	0	0	0	0	0	0	0	0	0	0	0	0	23.75	0	0	0	0	0	0	0	0	0	0	0	0	0	13.69	8.68	0	0
151	China 071	112.275	23.105	500	1714	0	0	0	0	0	0	0	0	0.24	3.2	0	0	2.71	0	0	0	0	0	0	0	0	29.81	0	0	0	0	2.21	0	0	0	0	0	0	0	0	1.23	0	0	0	0	0	0	0	0
152	China 073	108.805	18.705	950	1339.28	0	0	0	0	0	0	0	0	2.18	0	0	1.45	0	0	0	0	0	0	0	0	0	0	0	0	2.18	0	18.11	0	0	0	0	0	0	0	0	0	0	0	0	0	0	0.73	16.66	0
153	China 074	111.025	21.475	-10	1793.79	0	0	0	0	0	1.28	0	0	0	0	0	1.28	5.13	0	0	0	0	0	0	0	0	0	0	0	0	0	28.22	0	0	0	0	0	2.57	0	0	0	0	0	2.57	0	0	15.39	0	0
154	China 075	100.595	21.675	400	1571.75	0	0	0	0	0	0	0	0	0	0	0	0	0	0.76	0	0	2.29	0	0	0	0	0	0	0	0	0	29.77	0	0	0	0	0	0	0	0	0	0	0	0	0	0	3.05	0	0
155	China 076	121.435	24.795	1220	1583.4	0	0	0	0	0	4.7	0	0	0	0	0	0	4.7	0	0	0	0	0	0	0	0	0	1.34	0.67	0	0	10.74	0	0	0	0	0	0	0	0	0	0	0	0	0	50.35	1.34	0	0
156	China 077	113.305	25.105	120	1588.47	0	0	0	0	0	0	0	0	1.19	0	0	0	0	0	0	0	0	0	0	0	0	0	0	0	0	0	0	0	0	0	0	0	0	0	0	0	0	0	0	0	0	0	0	0
157	China 078	121.385	24.835	876	1403.8	0	0	0	0	0	1.42	0	0	0	0	0	0	0	0	0	0	0	0	0	0	0	0	0	0	0	0	56.42	0	0	0	0	0	0	0	0	0	0	0	0	0	32.85	0.36	0	0
158	China 079	110.235	18.695	19	1856.9	0	0	0	0	0	0.5	0	0	0	2.48	0	0.99	0	0	0	0	0	0	0	0	0	0	0	0.5	0	0	25.25	0	0	1.98	0	0	0	0	0	0	0	0	0	0	0	0.99	0	0
159	China 080	109.725	18.305	4	1566.17	0	0	0	0	0	0	0	0	0	1.98	0	3.96	0.99	6.94	0	0	0	0	0.99	0	0	0	0	0	0	0	4.95	0	0	0	0	0	1.98	0	0	0	0	0	0	0	1.98	1.98	1.98	0
160	China 081	116.125	24.605	160	1641.3	0	0	0	0	0	0	0	0	0	0	0	0	0	0	0	0	0	0	0	0	0	0	0	0	0	0	0	0	0	0	0	0	0	0	0	0	0	0	0	0	0	0	0	0
161	China 082	110.155	20.235	180	1652.55	0	0	0	0	0	0	0	0	0	0	0	0	0	0	0	0	0	0	0	0	0	0	0	0	0	0	0	0	0	0	0	0	0	0	0	0	0	0	0	0	0	0	0	0
162	China 083	100.105	25.685	3307	1091.01	2.13	0	0	0	0	4.96	0	0.24	0	0	0	0.47	0.71	0.71	0	0	1.65	0	0	0	0	2.13	0	0	0	1.89	0	0	0	0	0	0	0	0	0.71	0	0	0	0	0	0	0	0	0
163	China 084	114.295	22.255	-25	1923.87	0	0	0	0	0	0	0	0	0	0	0	2.02	0	6.06	0	0	0	0	0	0	0	2.02	0	0	2.02	0	5.05	0	0	0	0	0	0	0	0	0	0	0	6.06	0	0	0	0	0
164	China 085	109.605	18.305	0	1521.61	0	0.9	0	0	0	0	0	0	0	3.61	0	0.45	0.45	0.9	0	0	0	0	3.61	0	0	0	0	0	3.61	0	2.7	0	0	0	0	0	0.9	0	0	0	0	0	0	0	2.7	0.9	0.9	0
165	China 086	121.445	24.795	1340	1609.69	0	0	0	0	0	6.96	0	0	0	0	0	11.39	3.8	0	0	0	0	0	0	0	0	0	0	0	0	0	12.02	0	0	0	0	0	0	0	0	0	0	0	0	0	25.93	5.7	0	0
166	China 087	121.445	24.795	1290	1609.69	0	0	0	0	0	3.16	0	0	0	0	0	0	7.6	0.63	0	0	0	0	0	0	0	0	0.63	0	0	0	0	0	0	0	0	0	0	0	0	0	0	0	0	0	50.62	8.86	0	0
167	China 088	102.505	25.215	2200	892.65	0	0	0	0	0	10.24	0	0	0	0	0	0	25.56	0	0	0	0	0	0	0	0	0	0	0	0	0	5.12	0	0	0	0	0	0	0	0	0	0	0	0	0	0	12.8	0	0
168	China 089	111.425	23.375	280	1534.3	0	0	0	0	0	0	0	0	0	0	0	3.16	0	0	0	0	0	0	0	0	0	0	0	0	0	0	56.84	0	0	0	0	0	0	0	0	0	0	0	0	0	0	0	0	0
169	China 090	114.235	22.285	-30	1891.93	0	2.5	0	0	0	0	0	0	0	0	0	0	0	0	0	0	0	0	0	0	0	0	0	0	0	0	12.5	0	0	0	0	0	5	0	0	0	0	0	10	0	0	0	0	0
171	China 092	109.805	26.005	450	1503.4	0	0	0	0	0	2.04	1.02	0	0	0	0	0	4.08	0	0	0	0	0	1.02	0	0	0	0	0	0	0	1.02	0	0	0	0	0	0	0	0	0	0	0	2.04	0	0	1.02	0	0
172	China 093	109.415	24.115	120	1362.7	0	0	0	0	0	0	0	0	0	0	0	0	9.31	0.58	0	0	0.58	0	0.58	0	0	0	0	0	0	0	10.47	0	0	0	0	0	0	0	0	0	0	0	0.58	0	0	0	0	0
173	China 094	110.045	25.535	400	1662.45	0	0	0	0	0	0	0	0	0	0	0	0	0.66	1.99	0	0	0.66	0	1.32	0	0	0	0	0	0	0	1.32	0	0	0	0	0	0	0	0	1.32	0	0	0	0	0	0	0.66	0
174	China 095	114.705	25.405	250	1558.94	0	0	0	0	0	0	0	0	3.03	0	0	0	0	0	0	0	0	0	0	0	0	0	0	0	0	0	0	0	0	0	0	0	0	0	0	0	0	0	0	0	0	0	0	0
175	China 096	114.705	25.405	300	1558.94	0	0	0	0	0	0	0	0	0	0	0	0	0	0	0	0	0	0	0	0	0	0	0	0	0	0	1.75	0	0	0	0	0	0	0	0	0	0	0	0	0	0	1.75	0	0
176	China 097	121.385	24.835	874	1403.8	0	0	0	0	0	3.08	0	0	0	0	0	0	2.05	0.51	0	0	0	0	0	0	0	0	0	0	0	0	19.49	0	0	0	0	0	0	0	0	0	0	0	0	0	52.31	1.54	0	0
177	China 098	108.105	22.505	130	1391.92	0	0	0	0	0	0	0	0	3.23	0	0	0	0	6.45	0	0	0	0	0	0	0	0	0	0	0	0	0	0	0	0	0	0	0	0	0	0	0	0	0	0	0	0	0	0
178	China 099	109.615	23.505	120	1364.53	0	0	0	0	0	0	0	0	0	0	0	0	9.4	0	0	0	0	0	0	0	0	0	0	0	0	0	0	0	0	0	0	0	0	0	0	0	0	0	0	0	0	0	0	0
179	China 100	109.605	18.205	10	1590.13	0	0.4	0	0	0	0	0	0.81	0.4	0.81	0	0	3.23	0.81	0	0	0	0	0.81	0	0	0	1.61	0	0	0.4	0.4	0	0	0	0	0	1.21	0	0	0	0	0	0	0	5.65	4.04	0.4	0
180	China 101	121.375	24.835	600	1414.22	0	0	0	0	0	3.74	0	0	0	0	0	0	1.61	0.53	0	0	0	0	1.61	0	0	0	0.53	0	0	0	41.18	0	0	0	1.61	0	0	0	1.61	0	0	0	0	0	7.49	0	0	0
181	China 102	110.795	19.505	4	1861.63	0	1.22	0	1	0	0	0	0	0.61	1.22	0	0.61	1.22	1.22	0	0.61	0	0	0	0	0	0	0	0	0	0	1.22	1.83	0	0	0	0	2.44	0.61	0	0	0	0	2.44	0	18.31	3.66	0	0
182	China 103	113.105	23.355	18	1829.03	0	0	0	0	0	0	0	0	16.66	0	0	0	4.76	0	0	0	0	0	4.76	0	0	0	0	0	0	0	7.15	0	0	0	0	0	0	0	0	0	0	0	0	0	0	2.39	0	0
183	China 104	105.915	26.255	1300	1307.31	0	0	0	0	0	0	0	0	6.94	1.39	0	0	0	0	0	0	2.78	0	0	0	0	0	0	0	0	0	4.17	0	0	0	0	0	2.78	0	0	1.39	0	0	0	0	1.39	0	0	0
184	China 105	121.375	24.835	540	1414.22	0	0	0	0	0	3.38	0	0	0	0	0	0	0.42	0	0	0	0	0	0	0	0	0	0	0	0	0	67.93	0	0	0	0	0	0	0	0	0	0	0	0	0	23.21	0	0	0
186	China 107	121.385	24.835	870	1403.8	0	0	0	0	0	0.47	0	0	0	0	0	0	0.96	0.96	0	0	0	0	0	0	0	0	0.47	0	0	0	4.79	0	0	0	0	0	0	0	0	0	0	0	0	0	74.64	0.96	0	0
187	China 108	110.305	25.065	130	1647.52	0	0	0	0	0	0.27	0	0	0	0.27	0	0.27	0.53	0	0	0	0	0	0	0	0	1.07	0	0	0	0	0	0	0	0	0	0	0	0	0	11.22	0	0	0	0	0	0	0	0
188	China 110	116.205	24.605	180	1702.58	0	0	0	0	0	0	0	0	0	0	0	0	0	0	0	0	0	0	0	0	0	0	0	0	0	0	0	0	0	0	0	0	0	0	0	0	0	0	0	0	0	0	0	0
189	China 111	105.765	26.005	1350	1333.12	0	0.47	0	0	0	2.84	0	0	0	0	0	0	5.21	0.47	0	0	0.95	0	0	0	0	0	0	0	0	0.95	0	0	0	0	0	0	0	0	0	1.9	0	0	0	0	1.42	0	0	0
190	China 112	100.185	26.955	2838	886.97	0	0	0	0	0	6.16	0	0	0	0	0	0	3.36	0	0	0	0	0	0	0	0	0.19	0	0	0	0.75	0	0	0	0.19	0	0	0	0	0	0.19	0	0	0	0	0	0	0	0
191	China 113	109.305	19.905	34	1594.16	0	0	0	0	0	0	0	0	0	1.89	0	0.48	4.26	1.42	0	0	0	0	0	0	0	0	6.15	0.48	0	0	0	0.48	0	0	0	0	1.89	0	0	0	0	0	0.48	0	1.42	9.47	0	0
192	China 114	109.805	26.005	460	1503.4	0	0	0	0	0	0	0	0	0	0	0	0	7.9	0	0	0	0	0	0	0	0	0	0	0	2.63	0	2.63	0	0	0	0	0	0	0	0	0	0	0	0	0	0	0	0	0
193	China 115	117.375	27.645	172	1857.2	0	0	0	0	0	0	0	0	0	0.43	0	0.85	0	0.21	0	0	0	0	0	0	0	0	0	0.21	0	0	85.95	0	0	0	0	0	0	0	0	0	0	0	0	0	0	0	0	0
195	China 117	114.515	26.795	169	1543.79	0	0	0	0	0	0	1.67	0	0.83	1.67	0	0.83	3.33	0	0	0	0.83	0	1.67	0	0	0.83	0	0	0	0	20.83	0	0	0	0	0	0	0	0	0	0	0	0	0	0	0.83	0	0
196	China 118	109.705	19.405	35	1823.73	0	0	0	0	0	0	0	0	2.23	2.23	0	1.11	3.33	1.11	0	0	0	0	0	0	0	0	4.45	0	0	3.33	15.56	0	0	0	0	0	1.11	0	0	0	0	0	0	0	20.01	3.33	0	0
197	China 119	108.905	19.225	250	1359.8	0	0	0	0	0	0.82	0	0	0	0	0	0	1.62	0	0	0	0	0	0	0	0	0	0	0	0	0	13.82	0	0	8.12	0	0	0	0	0	0	0	0	0	0	0	0	2.44	0
198	China 120	108.655	19.005	10	1219.36	0	0	0	0	0	0	0	0	0	0	0	0	0	0	0	0	0	0	0	0	0	0	0	0	0	0	0	10.87	0	0	0	0	0	0	0	0	0	0	0	0	0	0	0	0
199	China 121	111.085	21.485	-20	1808	0	0	0	0	0	0	0	0	0	2.94	0	0	4.42	0	0	0	0	0	0	0	0	0	1.47	1.47	0	0	24.99	0	0	0	0	0	0	0	0	0	0	0	0	0	0	17.64	0	0
200	China 122	114.325	22.385	-18	1895.47	0	0	0	0	0	0	2.9	0	0	1.45	0	0	0	1.45	0	0	0	0	2.17	0	0	0	0	0	0	0	31.17	0	0	0	0	0	0	0	0	0	0	0	1.45	0	0	0	0	0
201	China 123	113.305	25.105	200	1588.47	0	0	0	0	0	0	0	0	0	0	0	0	0	0	0	0	0	0	0	0	0	0	0	0	0	0	0	0	0	0	0	0	0	0	0	0	0	0	0	0	0	0	0	0
202	China 124	116.545	23.345	5	1725.92	0	0	0	0	0	0	0	0.62	0	1.86	0	0	1.23	1.86	0	0	0	0	0.62	0	0	0	0	0	0	0	30.25	0	0	0	0	0	0.62	0	0	0	0	0	2.47	0	0	6.18	0	0
203	China 125	121.375	24.825	700	1368.7	0	0	0	0	0	3.07	0	0	0	0	0	0.44	1.32	0	0	0	0	0	0	0	0	0	0	0	0	0	16.67	0	0	0	1.32	0	0	0	1.75	0	0	0	0	0	5.7	0	0	0
204	China 126	110.045	25.535	520	1662.45	0	0	0	0	0	0.85	0	0	0	0	0	0.85	0.85	0	0	0	6.78	0	0	0	0	0	0	0	0	0	3.39	0.85	0	0	0	0	0	0	0	1.69	0	0	0	0	0	0	2.54	0
205	China 127	102.515	25.255	2000	905.38	0	0	0	0	0	38.52	0	0	0	0	0	0	12.74	0	0	0	0	0	0	0	0	0	0	0	0	0	0.63	0	0	0	0	0	0	0	0	0	0	0	0	0	0	0.94	0	0
206	China 128	108.805	18.705	850	1339.28	0	0	0	0	0	0	0	0	0	0	0	0	0	0	0	0	0	0	0	0	0	0	0	0	0	0	5.63	0	0	0	0	0	0	0	0	0	0	0	0	0	0	2.82	54.92	0
207	China 129	118.105	25.725	1360	1758.22	0	0	0	0	0	0.46	0	0	0	0	0	0	1.85	0.46	0	0	0	0	0	0	0	0	0	0	0	0	2.78	0	0	0	0	0	0	0	0	0.46	0	0	0	0	0	1.85	0	0
208	China 130	109.235	19.705	0	1563.65	0	0	0	2	0	1.82	1.82	0	0	0	0	0	3.64	1.82	0	0	0	0	0	0	3.64	0	0	0	0	0	3.64	0	0	0	0	0	7.27	0	0	0	0	0	0	0	9.09	1.82	3.64	0
210	China 132	121.475	24.825	1090	1541.48	0	0	0	0	0	4.87	0	0	0	0	0	0	0.49	0.49	0	0	0	0	0	0	0	0	0	0	0	0	10.24	0	0	0	0	0	0	0	0	0	0	0	0	0	61.45	0.49	0	0
211	China 133	102.535	25.205	1900	914.11	0	0	0	0	0	6.29	0	0	0	0	0	0	16.77	0	0	0	0	0	0	0	0	0	0	0	0	0	20.96	0	0	0	0	0	0	0	0	0	0	0	0	0	0	0	0	0
212	China 134	108.805	18.705	750	1339.28	0	0	0	0	0	0	0	0	0	1.63	0	0	0	0	0	0	0	0	0	0	0	0	0	0	0	0	1.63	0	0	0.81	0	0	0	0	0	0	0	0	0	0	0	0.81	11.38	0
213	China 135	121.435	24.795	1280	1583.4	0	0	0	0	0	7.33	0	0	0	0	0	0.67	0.67	0	0	0	0	0	0	0	0	0	0	0	0	0	19.33	0	0	0	0	0	0	0	0	0	0	0	0	0	42.67	3.33	0	0
214	China 136	115.205	26.105	120	1522.19	0	0	0	0	0	0	0	0	0	0	0	0	0	0	0	0	0	0	0	0	0	0	0	0	0	0	1.49	0	0	0	0	0	0	0	0	0	0	0	0	0	0	1.49	0	0
215	China 137	102.525	25.225	1900	894.3	0	0	0	0	0	6.89	0	0	0	0	0	0	9.76	0	0	0	0	0	0	0	0	0	0	0	0	0	0.57	0	0	0	0	0	0	0	0	0	0	0	0	0	0	0.57	0	0
216	China 138	121.475	24.825	1095	1541.48	0	0	0	0	0	0.45	0	0	0	0	0	0.91	1.83	0	0	0	0	0	0	0	0	0	0	0	0	0	74.45	0	0	0	0	0	0	0	0	0	0	0	0	0	17.35	0	0	0
217	China 139	108.805	18.705	750	1339.28	0	0	0	0	0	0	0	0	0	0	0	0	0	0	0	0	0	0	0	0	0	0	0	0	0	0	0	0	0	0	0	0	0	0	0	0	0	0	0	0	0	0	0	0
218	China 140	121.435	24.795	1285	1583.4	0	0	0.61	0	0	3.61	0	0	0	0	1.2	5.42	1.81	0	0	0	0	0	0	0	0	0	0	0	0	0	16.87	0	0	0	0	0	0	0	0	0	0	0	0	0	37.33	1.81	0	0
219	China 141	110.205	21.205	60	1685.95	0	0	0	0	0	0	0	0	0	0	0	0	0	0	0	0	0	0	0	0	0	0	0	0	0	0	5.13	0	0	0	0	0	0	0	0	0	0	0	0	0	0	0	2.56	0
220	China 142	121.375	24.835	560	1414.22	0	0	0	0	0	6.82	0	0	0	0.91	0	0	0.45	0.91	0	0	0	0	0	0	0	0	0	0	0	0	31.36	0	0	0	1.82	0	0	0	0	0	0	0	0	0	15.45	0	0	0
221	China 143	113.305	25.205	100	1599.46	0	0	0	0	0	0	0	0	2.64	0	0	0	0	0	0	0	0	0	0	0	0	0	0	0	0	0	0	0	0	0	5.26	0	0	0	0	0	0	0	0	0	0	2.64	0	0
222	China 144	109.995	18.935	800	2034.91	0	0	0	0	0	0	0	0	0	0	0	0	2.78	1.38	0	0	0	0	1.38	0	0	0	0	0	0	0	5.56	0	0	0	0	0	1.38	0	0	0	0	0	0	0	5.56	2.78	0	0
223	China 145	109.705	18.835	800	1968.74	0	0	0	0	0	0	1.59	0.53	0.53	0	0	0	0	0	0	0	0	12.23	0	0	0	1.07	0	0	0	0	25.52	0	0	0	0	0	0	0	0.53	0	0	0	0	0	0	0	9.04	6.91
224	China 146	112.805	24.005	137	1857.3	0	0	0	0	0	0	0	0	0	0	0	0	6.25	0	0	0	0	0	0	0	0	0	0	0	0	0	0	0	0	0	0	0	0	0	0	0	0	0	0	0	0	0	0	0
225	China 147	121.445	24.785	1420	1554.84	0	0	0.21	0	0	11.94	0	0	0	0	0	0	6.18	0	0	0	0	0	0	0	0	0	0	0	0	0	14.93	0	0	0	0	0	0	0	0	0	0	0	0	0	10.87	2.56	0	0
226	Chitsai Lake	121.235	23.805	2890	1880.67	2.25	0	0	0	0	20.22	0	0.56	0	1.12	0	0	0.56	0.56	0	0	0	0	0.56	0	0	0	1.12	0	0	0	7.87	0	0	0	1.12	0	0	0	0	0	0	0	1.12	0	16.85	0	0	0
227	Chuanlong	113.875	23.625	531	2011.53	0	0	0	0	0	0	0	0	0	0.31	0	0.31	0	0.62	0	0	0	0	0	0	0	0.31	0	0	0	0	82.21	0	0	0	0	0	0	0	0	0.93	0	0	0	0	0	0	0	0.31
228	Cuiluan	128.705	47.405	250	636.88	0	0	0	0	0	0	0	0	0	0	0	0	6.55	0	0	0	16.67	0	0	0	0	0	0	0	0	0	0	0	0	0	0	0	0	0	0	1.19	0	0	0	0	0	33.93	0	0
229	Cuoer 1	91.505	31.475	4515	431.94	0	0	0	0	0	0	0	0	0	0	0	0	31.4	0.72	0	0	0.48	0	1.21	0	0	0	0	0	0	0	0	0	0	0	0	0	0.48	0	0	1.21	0	0.24	0	0	0	37.92	0	0
230	Cuoer 2	91.525	31.575	4545	432.83	0	0	0	0	0	0	0	1.81	0	0	0	0	18.73	2.42	0	0	0.6	0	0.3	0	0	0	0	0	0.91	0	0	0	0	0	0	0	2.11	0	0	0.3	0	5.44	2.42	0	0	41.69	0	0
231	Cuomorong	92.075	31.625	4410	462.86	0	0	0	0	0	0	0	0	0	0	0	0	25.77	0.31	0	0	1.53	0	0	0	0	0	0	0	0	0	0	0	0	0	0	0	1.23	0	0	1.84	0	0.31	0.92	0	0	49.69	0	0
232	Cuona 1	91.405	32.075	4740	416.25	0	0	0	0	0	0	0	9.28	0	0	0	0	55.33	1.37	0	0	0	0	0	0	0	0	0	0	0	0	0	0	0	0	0	0	0.69	0	0	0	0	0	0	0	0	7.56	0	0
233	Cuona 2	91.445	32.065	4588	413.75	0	0	0	0	0	0	0	0	0	0	0	0	14.9	0	0	0	0	0	0	0	0	0	0	0	0	0	0	0	0	0	0	0	1.92	0	0	0	0	0	0	0	0	78.85	0	0
234	Cuona 3	91.405	32.075	4772	416.25	0	0	0	0	0	0	0	0	0	0	0	0	0.34	0	0	0	0	0	0	0	0	0	0	0	0.17	0	0	0	0	0	0	0	0	0	0	0	0	0.17	0	0	0	58.15	0	0
235	Cuona 4	91.455	32.155	4600	413.41	0	0	0	0	0	0	0	0	0	0	0	0	7.45	0	0	0	0	0	0	0	0	0	0	0	0	0	0	0	0	0	0	0	0.62	0	0	0	0	0	0	0	0	83.85	0	0
236	Dadianzi	126.385	42.355	620	809.75	0	0	0	0	0	0	0	0	0	0	0	0	42.31	0	0	0	0	0	0	0	0	0	0	0	0	0	0	0	0	0	0	0	0	0	0	0	0	0	0	0	0	0	0	0
238	Dafeng Mt 1	110.285	25.285	50	1715.89	0	0	0	0	0	0	0	0	0	0	0	0	0	0	0	0	0	0	0	0	0	0	0	0	0	0	0	0	0	0	0	0	0	0	0	0	0	0	0	0	0	0	0	0
239	Dafeng Mt 2	110.285	25.285	50	1715.89	0	0	0	0	0	0	0	0	0	0	0	0	0	22.22	0	0	0	0	0	0	0	0	0	0	0	0	0	0	0	0	0	0	0	0	0	0	0	0	0	0	0	55.56	0	0
240	Dahaizi 1	102.335	27.505	3660	1043.48	13.86	0	0	0	0	2.97	0	0	0	0	0	0	0	0	0	0	0.99	0	0	0	0	0	0	0	0	0	0	0	0	0	0	0	0	0	0	0.99	0	0	0	0	24.75	0	0	0
241	Dahaizi 2	102.665	27.835	3660	1027.76	13.33	0	0	0	0	4.44	0	0	0	0	0	0	0	0	0	0	0	0	0	0	0	0	0	0	0	0	0	0	0	0	0	0	0	0	0	0	0	0	0	0	0	0	0	0
242	Dahu Lake_DW	115.035	24.255	250	1779.67	0	0	0	0	0	8.13	0	0	0	0	0	0	2.44	0	0	0	0	0	0	0	0	0	0	0	0	0	8.13	0	0	0	0	0	0	0	0	0	0	0	0	0	8.13	6.5	0	0
243	Daihai	112.665	40.585	1221	375.87	0	0	0	0	0	0	0	0	0	0	0	0	83.33	0	0	0	0	0	0	0	0	0	0	0	0	0	0	0	0	0	0	0	10.26	0	0	0	0	0	0	0	0	0	0	0
244	Daihai 99a	112.665	40.585	1220	375.87	0	0	0	0	0	0	0	0	0	0	0	0	55.17	0.86	0	0	0.86	0	0	0	0	0	0	0	0	0	0	0	0	0	0	0	8.62	0	0	0	0	0	0	0	0	0	0	0
245	Dajiuhu	110.205	31.305	1700	1348.75	0	0	0	0	0	0	4.39	0.49	0	0	0	0	11.22	1.46	0	0	11.22	0	0	0	0	0.49	4.39	0	0	0.49	0	0	0	5.37	4.39	0	0	0	0	1.95	0	0	0	0	0	3.41	0	0
246	Dajiuhu 1	110.665	31.755	1700	1129.94	0	0	0	0	0	0	0	0	0	0	0	0	0	0	0	0	10.87	0	0	0	0	0	2.17	0	0	0	2.17	0	0	0	0	0	0	0	0	0	0	0	0	0	0	4.35	0	0
247	Dajiuhu 2	110.665	31.755	1700	1129.94	0	0	0	0	0	0	0	0	0	0	0	0	0	0	0	0	13.95	0	0	0	0	0	11.63	4.65	0	2.33	2.33	0	0	0	0	0	0	0	0	0	0	0	0	0	0	0	0	0
248	Dalijia 1	102.845	35.565	2760	473.12	0	0	0	0	0	0	0	0	0	0	0	0	66.67	0.22	0	0	2.37	0	0	0	0	0	0	0	0	0	0	0	0	0	0	0	1.08	0	0	0	0	0	0	0	0	0	0	0
249	Dalijia 2	102.795	35.575	3064	523.93	0	0	0	0	0	0	0	0	0	0	0	0	31.18	0.36	0	1.08	2.15	0	0	0	0	0	0	0	0	0	0	0	0	0	0	0	7.17	0	0	0	0	0	0	0	0	0.36	0	0
250	Dalijia 3	102.745	35.575	3612	553.9	0	0	0	0	0	0	0	0	0	0	0.45	0	48.65	6.31	0	0	1.35	0	0	0	0	0	0	0	1.35	0	0	0	0	0	0	0	4.5	0	0	0	0	0	1.35	0	0	3.6	0	0
251	Daluoba	88.005	48.005	2020	271.24	0	0	0	0	0	0	0	3.07	0	0	0	0	11.04	5.52	0	0	1.23	0	0.61	0	0	0	0	0	7.98	0	0	0	0	0	0	0	9.82	0	0	0	0	0	0	0	0	15.95	0	0
252	Daming Mt 1	108.395	23.515	1263	1675.08	0	0	0	0	0	1.36	0	0	0	1.36	0	0	3.38	0	0	0	0	0	0	0	0	0	0	0	0	0	48.64	0	0	0	0	0	0	0	0	0	0	0	0	0	0	0	0	0
253	Daming Mt 2	108.385	23.515	1165	1691.22	0	0	0	0	0	0.43	0	0	0	0.43	0	0	0.87	0.87	0	0	0	0	0	0	0	0	0	0	0	0	20	0	0	0	0	0	0	0	0	0	0	0	0.87	0	0	0.43	0.43	0
254	Daming Mt 3	108.395	23.515	1278	1675.08	0	0	0	0	0	0.5	0	0	0	0	0	0	1.98	0.99	0	0	0.5	0	0	0	0	0	0.5	0.99	0	0	7.42	0	0	0.5	0	0	0	0	0	0	0	0	0	0	0	0.99	0	0
255	Daming Mt 4	108.425	23.495	1241	1691.64	0	0	0	0	0	0.88	0	0	0	0	0	0	0.88	0.88	0	0	0	0	0	0	0	0	0.88	0	0	0	18.59	0	0	0.88	0	0	0	0	0.88	5.31	0	0	0	0	0	0	0	0
256	Daxigou 01	86.905	43.105	2250	481.44	0	0	0	0	0	0	0	0	0	0	0	0	7.46	1.02	0	0	0.68	0	0.68	0	0	0	0	0	0	0	0	0	0	0	0	0	7.8	0	0	0	0	0	0	0	0	2.37	0	0
257	Daxigou 02	86.905	43.105	2400	481.44	0	0	0	0	0	0	0	0.62	0	0	0	0	21.3	0.62	0	0	0.62	0	0	0	0	0	0	0	0.62	0	0	0	0	0	0	0	23.77	0	0	0	0	0	0	0	0	3.09	0	0
258	Daxigou 03	86.905	43.105	2450	481.44	0	0	0	0	0	0	0	0	0	0	0	0	10.46	22.79	0	0	0.54	0	0	0	0	0	0	0	0.54	0	0	0	0	0	0	0	8.85	0	0	0	0	0	0	0	0	0.8	0	0
259	Daxigou 04	86.905	43.105	2550	481.44	0	0	0	0	0	0	0	0	0	0	0	0	15.06	1.2	0	0	0	0	0	0	0	0	0	0	0.6	0	0	0	0	0	0	0	10.84	0	0.9	0	0	0	0	0	0	2.71	0	0
260	Daxigou 05	86.905	43.105	2650	481.44	0	0	0	0	0	0	0	0	0	0	0	0	6.02	0	0	0	0.52	0	0	0	0	0	0	0	0.52	0	0	0	0	0	0	0	13.35	0	0	0	0	0	0	0	0	2.09	0	0
261	Daxigou 06	86.905	43.105	2700	481.44	0	0	0	0	0	0	0	0	0	0	0	0	10.23	0	0	0	0	0	0	0	0	0	0	0	0.58	0	0	0	0	0	0	0	16.08	0	0	0	0	0	0	0	0	1.46	0	0
262	Daxigou 07	86.905	43.105	2800	481.44	0	0	0	0	0	0	0	0.51	0	0	0	0	36.5	0	0	0	0.51	0	0	0	0	0	0	0	0.51	0	0	0	0	0	0	0	7.2	0	0	0	0	0	0	0	0	0.51	0	0
263	Daxigou 08	86.905	43.105	3000	481.44	0	0	0	0	0	0	0	0.57	0	0	0	0	11.05	0.85	0	0	0	0	0	0	0	0	0	0	0.57	0	0	0	0	0	0	0	9.63	0	0	0	0	0	0	0	0	2.83	0	0
264	Daxigou 09	86.905	43.105	3100	481.44	0	0	0	0	0	0	0	0.67	0	0	0	0	14.67	0.67	0	0	0.67	0	0	0	0	0	0	0	0.67	0	0	0	0	0	0	0	14.67	0	0	0	0	0	0	0	0	1	0	0
265	Daxigou 10	86.905	43.105	3150	481.44	0	0	0	0	0	0	0	0.56	0	0	0	0	8.96	0.56	0	0	0.56	0	0	0	0	0	0	0	1.12	0	0	0	0	0	0	0	10.36	0	0	0	0	0	0	0	0	0.84	0	0
266	Daxigou 11	86.905	43.105	3300	481.44	0	0	0	0	0	0	0	0.48	0	0	0	0	10.36	0	0	0	0.96	0	0	0	0	0	0	0	1.69	0	0	0	0	0	0	0	8.43	0	0	0	0	0	0	0	0	1.69	0	0
267	Daxigou 12	86.905	43.105	3400	481.44	0	0	0	0	0	0	0	2.03	0	0	0	0	35.36	2.32	0	0	0.58	0	0	0	0	0	0	0	2.9	0	0	0	0	0	0	0	5.8	0	0.87	0	0	0	0	0	0	3.48	0	0
268	Daxigou 13	86.905	43.105	3400	481.44	0	0	0	0	0	0	0	0	0	0	0	0	22.88	0	0	0	0.74	0	0	0	0	0	0	0	0	0	0	0	0	0	0	0	11.07	0	0	0	0	0	0	0	0	4.06	0	0
269	Daxigou 14	86.905	43.105	3450	481.44	0	0	0	0	0	0	0	0.63	0	0	0	0	40.51	0.63	0	0	0.63	0	0	0	0	0	0	0	0.63	0	0	0	0	0	0	0	5.06	0	0	0	0	0	0	0	0	0.63	0	0
270	Daxinganling Mt A1	119.475	49.185	600	363.57	0	0	0	0	0	0	0	0.71	0	0	0	0	41.46	1.01	0	0	6.88	0	0.71	0	0	0	0	0	1.72	0	0	0	0	0	0	0	1.42	0	0	0.3	0	0	0	0	0	0	0	0
271	Daxinganling Mt A2	119.475	49.255	580	361.08	0	0	0	0	0	0	0	0	0	0	0	0	21.22	0	0	0	5.52	0	0.29	0	0	0	0	0	0.58	0	0	0	0	0	0	0	0.97	0	0	0	0	0	0	0	0	0	0	0
272	Daxinganling Mt A3	121.755	50.035	580	492.6	0	0	0	0	0	0	0	0	0	0	0	0	17.52	1.04	0	0	10.01	0	0	0	0	0	0	0	0	0	0	0	0	0.52	0	0	0	0	0	0.52	0	0	0	0	0	0	0	0
273	Daxinganling Mt CY1	124.305	50.055	347	522.15	0	0	0	0	0	0	0	0	0	0	0	0	3.79	0	0	0	22.85	0	0	0	0	0	0	0	1.9	0	0	0	0	0	0	0	2.89	0	0	0	0	0	0	0	0	1	0	0
274	Daxinganling Mt CY2	124.435	50.105	351	543.4	0	0	0	0	0	0	0	0	0	0	0	0	10.92	0	0	0	17.84	0	0	0	0	0	0	0	4.11	0	0	0	0	0	0	0	2.71	0	0	2.71	0	0	0	0	0	2.71	0	0
275	Daxinganling Mt CY3	124.395	50.055	351	525.79	0	0	0	0	0	0	0	0.9	0	0	0	0	2.81	0.9	0	0	14.03	0	0	0	0	0	0	0	0	0	0	0	0	0	0	0	0	0	0	0.9	0	0	0	0	0	0	0	0
276	Daxinganling Mt CY4	124.395	50.055	340	525.79	0	0	0	0	0	0	0	0	0	0	0	0	6.34	0.5	0	0	33.53	0	0	0	0	0	0	0	0.5	0	0	0	0	0	0	0	5.04	0	0	1.41	0	0	0	0	0	5.54	0	0
277	Daxinganling Mt DY1	120.585	49.285	640	406.9	0	0	0	0	0	0.3	0	0	0	0	0	0	78.08	0.3	0	0	5.51	0	0	0	0	0	0	0	0	0	0	0	0	0	0	0	2.8	0	0	0.8	0	0	0	0	0	0	0	0
278	Daxinganling Mt GH1	121.605	50.805	600	443.29	0	0	0	0	0	0.51	0	0	0	0	0	0	19.47	0	0	0	36	0	0.51	0	0	1.52	0	0	0	0	0	0	0	0	0	0	2.03	0	0	3.96	0	0	0	0	0	0	0	0
279	Daxinganling Mt GH2	121.605	50.835	670	442	0	0	0	0	0	2.95	0	0	0	0	0	0	13.53	3.87	0	0	25.23	0	0	0	0	0	0	0	1.02	0	0	0	0	0	0	0	0	0	0	2.95	0	0	0	0	0	6.71	0	0
280	Daxinganling Mt GH3	121.605	50.855	700	458.97	0	0	0	0	0	0	0	0	0	0	0	0	3.58	4.28	0	0	14.63	0	0.6	0	0	0	0	0	17.51	0	0	0	0	0	0	0	1.09	0	0	1.79	0	0	0	0	0	0	0	0
281	Daxinganling Mt GH4	121.605	50.915	695	465.13	0	0	0	0	0	0	0	0.31	0	0	0	0	0.63	0	0	0	11.95	0	0	0	0	0	0	0	0	0	0	0	0	0	0	0	0	0	0	0.31	0	0	0	0	0	6.5	0	0
282	Daxinganling Mt GH5	121.605	50.835	650	442	0	0	0	0	0	1.06	0	0	0	0	0	0	44.44	0.74	0	0	18.84	0	0	0	0	0	0	0	0	0	0	0	0	0	0	0	15.87	0	0	0.32	0	0	0	0	0	5.29	0	0
283	Daxinganling Mt H1	118.465	49.245	590	319.14	0	0	0	0	0	0	0	0	0	0	0	0	83.55	0	0	0	0.4	0	0	0	0	0	0	0	0	0	0	0	0	0	0	0	14.64	0	0	0	0	0	0	0	0	0	0	0
284	Daxinganling Mt H2	118.545	49.225	580	320.68	0	0	0	0	0	0.82	0	0	0	0	0	0	46.28	5.1	0	0	6.01	0	0	0	0	0	0	0	0	0	0	0	0	0	0	0	13.66	0	0	0	0	0	0	0	0	0.82	0	0
285	Daxinganling Mt H3	118.535	49.225	570	320.45	0	0	0	0	0	1.1	0	0	0	0	0	0	57.36	0.3	0	0	1.1	0	0.2	0	0	0	0	0	0	0	0	0	0	0	0	0	3.3	0	0	13.11	0	0	0	0	0	0	0	0
286	Daxinganling Mt H4	118.505	49.205	550	319.35	0	0	0	0	0	0	0	0	0	0	0	0	80.76	0.3	0	0	0.6	0	0	0	0	0	0	0	0	0	0	0	0	0	0	0	1	0	0	4.89	0	0	0	0	0	0.5	0	0
287	Daxinganling Mt H5	118.705	49.185	570	324.74	0	0	0	0	0	0	0	0	0	0	0	0	57.54	0.69	0	0	0.3	0	0	0	0	0	0	0	0	0	0	0	0	0	0	0	0.6	0	0	1.49	0	0	0	0	0	0.2	0	0
288	Daxinganling Mt H6	118.705	49.185	570	324.74	0	0	0.1	0	0	0	0	0	0	0	0	0	67.6	0	0	0	1.5	0	0	0	0	0	0	0	0	0	0	0	0	0	0	0	5.92	0	0	0.6	0	0	0	0	0	0.1	0	0
289	Daxinganling Mt HL1	120.885	49.385	610	421.63	0	0	0	0	0	0	0	1.08	0	0	0	0	14.59	2.55	0	0	32.81	0	3.62	0	0	0	0	0	0	0	0	0	0	0	0	0	3.23	0	0	0	0	0	0	0	0	5.09	0	0
290	Daxinganling Mt HL2	120.885	49.385	610	421.63	0	0	0	0	0	0	0	0	0	0	0	0	11.57	0.7	0	0	54.23	0	0	0	0	0	0	0	0.2	0	0	0	0	0	0	0	0	0	0	2.11	0	0	0	0	0	1.61	0	0
291	Daxinganling Mt KLC01	121.905	50.955	800	470.94	0	0	0.3	0	0	0	0	0	0	0	0	0	11.01	0.3	0	0	47.85	0	0	0	0	0	0	0	0	0	0	0	0	0	0	0	0.3	0	0	4.3	0	0	0	0	0	0	0	0
292	Daxinganling Mt KLC02	121.895	50.935	820	466.57	0	0	0	0	0	0.51	0	0	0	0	0	0	3.84	0	0	0	40.2	0	0	0	0	0	0	0	0	0	0	0	0	0	0	0	0.3	0	0	0	0	0	0	0	0	0	0	0
293	Daxinganling Mt KLC03	121.905	50.935	830	483.32	0	0	0	0	0	0.3	0	0.4	0	0	0	0	7.89	0	0	0	25	0	0	0	0	0	0	0	0	0	0	0	0	0	0	0	0.71	0	0	0.61	0	0	0	0	0	0.1	0	0
294	Daxinganling Mt KLC04	121.905	50.885	880	484.32	0	0	0	0	0	0.3	0	0	0	0	0	0	5.25	0	0	0	70.61	0	0	0	0	0	0	0	0	0	0	0	0	0	0	0	0.51	0	0	0.61	0	0	0	0	0	1.21	0	0
295	Daxinganling Mt KLC05	121.905	50.915	900	463.16	0	0	0	0	0	0.2	0	0.2	0	0	0	0	15.73	0.1	0	0	48.9	0	0	0	0	0	0	0	0	0	0	0	0	0	0	0	0.5	0	0	0	0	0	0	0	0	0.2	0	0
296	Daxinganling Mt KLC06	121.905	50.855	910	465.58	0	0	0	0	0	0	0	0	0	0	0	0	1.1	0	0	0	7.19	0	0	0	0	0	0	0	0	0	0	0	0	0	0	0	0	0	0	0	0	0	0	0	0	0	0	0
297	Daxinganling Mt KLC07	121.905	50.885	950	484.32	0	0	0	0	0	0	0	0	0	0	0	0	2.9	0.4	0	0	3.6	0	0	0	0	0	0	0	0	0	0	0	0	0	0	0	0	0	0	0	0	0	0	0	0	0	0	0
298	Daxinganling Mt KLC08	121.905	50.935	820	483.32	0	0	0	0	0	0.11	0	0	0	0	0	0	4.23	0.22	0	0	15.53	0	0	0	0	0	0	0	0	0	0	0	0	0	0	0	0.76	0	0	0.11	0	0	0	0	0	0.54	0	0
299	Daxinganling Mt KLC09	121.905	50.835	1000	474.69	0	0	0	0	0	0	0	0	0	0	0	0	1.7	0	0	0	15.43	0	0	0	0	0	0	0	0	0	0	0	0	0	0	0	0	0	0	0	0	0	0	0	0	0	0	0
300	Daxinganling Mt KLC10	122.005	50.955	900	490.31	0	0	0	0	0	0	0	0	0	0	0	0	5.29	0	0	0	40	0	0	0	0	0	0	0	0	0	0	0	0	0	0	0	0.49	0	0	0	0	0	0	0	0	0	0	0
301	Daxinganling Mt KLC11	122.005	50.905	950	485.72	0	0	0	0	0	0.4	0	0	0	0	0	0	3.2	0	0	0	17.48	0	0	0	0	0	0	0	0	0	0	0	0	0	0	0	0	0	0	1.6	0	0	0	0	0	0	0	0
302	Daxinganling Mt KLC12	122.005	50.935	970	482.76	0	0	0	0	0	3.8	0	0	0	0	0	0	1.8	0.2	0	0	19.08	0	0	0	0	0	0	0	0	0	0	0	0	0	0	0	0.2	0	0	0	0	0	0	0	0	0.3	0	0
303	Daxinganling Mt KLC13	122.005	50.965	990	486.72	0	0	0	0	0	0.2	0	0	0	0	0	0	0.4	0	0	0	14.7	0	0	0	0	0	0	0	0	0	0	0	0	0	0	0	0.4	0	0	0.4	0	0	0	0	0	1.3	0	0
304	Daxinganling Mt L1	118.935	49.235	540	333.23	0	0	0	0	0	0	0	0	0	0	0	0	96	0	0	0	0.2	0	0	0	0	0	0	0	0	0	0	0	0	0	0	0	2	0	0	0	0	0	0	0	0	0	0	0
305	Daxinganling Mt L2	118.935	49.205	535	332.72	0	0	0	0	0	0	0	0	0	0	0	0	79.09	0.29	0	0	1.45	0	0	0	0	0	0	0	0	0	0	0	0	0	0	0	2.22	0	0	2.5	0	0	0	0	0	0	0	0
306	Daxinganling Mt L3	118.935	49.255	550	333.6	0	0	0	0	0	0	0	0	0	0	0	0	78.88	0	0	0	0.7	0	0.3	0	0	0	0	0	0.1	0	0	0	0	0	0	0	3.7	0	0	2.3	0	0	0	0	0	0	0	0
307	Daxinganling Mt L4	118.935	49.225	540	332.9	0	0	0	0	0	0	0	0	0	0	0	0	12.74	0	0	0	0	0	0	0	0	0	0	0	0	0	0	0	0	0	0	0	81.04	0	0	0	0	0	0	0	0	0	0	0
308	Daxinganling Mt L6	119.015	49.225	537	335.64	0	0	0	0	0	0.6	0	0	0	0	0	0	45.59	0	0	0	0.4	0	0.3	0	0	0	0	0	0.3	0	0	0	0	0	0	0	5.41	0	0	0.9	0	0	0	0	0	0	0	0
309	Daxinganling Mt L7	118.975	49.225	537	335.06	0	0	0	0	0	0	0	0	0	0	0	0	60.7	0	0	0	0.9	0	0	0	0	0	0	0	0	0	0	0	0	0	0	0	3.5	0	0	6.4	0	0	0	0	0	0	0	0
310	Daxinganling Mt ML2	117.645	49.505	700	298.02	0	0	0	0	0	0	0	0	0	0	0	0	9.7	1.52	0	0	0.71	0	1.52	0	0	0	0	0	1.52	0	0	0	0	0	0	0	0	0	0	0	0	0	0	0	0	0	0	0
311	Daxinganling Mt ML3	117.645	49.515	700	297.9	0	0	0	0	0	0.2	0	0	0	0	0	0	65.04	2.34	0	0	3.03	0	0	0	0	0	0	0	0.98	0	0	0	0	0	0	0	0	0	0	1.95	0	0	0	0	0	0	0	0
312	Daxinganling Mt MT3	121.325	49.555	670	450.66	0	0	0	0	0	0	0	0	0	0	0	0	21.12	0	0	0	32.91	0	0	0	0	0	0	0	0	0	0	0	0	0	0	0	0.39	0	0	4.03	0	0	0	0	0	0	0	0
313	Daxinganling Mt MT4	121.325	49.505	670	445.54	0	0	0	0	0	1.09	0	0	0	0	0	0	16.68	0.59	0	0	53.5	0	0	0	0	0	0	0	0	0	0	0	0	0	0	0	0.59	0	0	0	0	0	0	0	0	0.3	0	0
314	Daxinganling Mt MT5	121.485	49.615	740	457.38	0	0	0	0	0	0	0	0	0	0	0	0	3.7	0	0	0	0.5	0	0	0	0	0	0	0	0	0	0	0	0	0	0	0	0	0	0	0	0	0	0	0	0	0	0	0
315	Daxinganling Mt MT6	121.485	49.555	740	457.41	0	0	0	0	0	0	0	0	0	0	0	0	24.58	0.59	0	0	64.92	0	0	0	0	0.3	0	0	0	0	0	0	0	0	0	0	0	0	0	0	0	0	0	0	0	0.3	0	0
316	Daxinganling Mt MY1	121.165	49.435	640	436.96	0	0	0	0	0	0	0	0	0	0	0	0	14.2	0	0	0	57.4	0	0	0	0	0	0	0	0	0	0	0	0	0	0	0	0.81	0	0	0	0	0	0	0	0	0	0	0
317	Daxinganling Mt MY2	121.165	49.455	640	437.14	0	0	0	0	0	0	0	0	0	0	0	0	15.64	0	0	0	17.88	0	0	0	0	0	0	0	0	0	0	0	0	0	0	0	0	0	0	0	0	0	0	0	0	0	0	0
318	Daxinganling Mt MY3	121.165	49.485	650	440.54	0	0	0	0	0	0	0	0	0	0	0	0	12.22	2.57	0	0	15.71	0	0	0	0	0	0	0	0	0	0	0	0	0	0	0	0.82	0	0	0	0	0	0	0	0	0	0	0
319	Daxinganling Mt NC1	121.005	49.405	640	427.43	0	0	0	0	0	0	0	0	0	0	0	0	14.91	27.52	0	0	33.03	0	0	0	0	0	0	0	0	0	0	0	0	0	0	0	0	0	0	4.82	0	0	0	0	0	0	0	0
320	Daxinganling Mt NC2	121.005	49.455	640	429.96	0	0	0	0	0	0	0	0.4	0	0	0	0	10.02	0	0	0	65.63	0	0	0	0	0	0	0	0	0	0	0	0	0	0	0	0	0	0	3.51	0	0	0	0	0	0	0	0
321	Daxinganling Mt NC3	121.005	49.435	640	431.08	0	0	0	0	0	0.4	0	0	0	0	0	0	54.12	0.7	0	0	20.18	0	0	0	0	0	0	0	0	0	0	0	0	0	0	0	0	0	0	1.1	0	0	0	0	0	0	0	0
322	Daxinganling Mt Q1	121.755	50.035	860	492.6	0	0	0	0	0	0	0	0	0	0	0	0	4.7	0	0	0	75.8	0	0	0	0	0	0	0	0	0	0	0	0	0	0	0	0.8	0	0	0	0	0	0	0	0	0	0	0
323	Daxinganling Mt Q2	121.755	50.105	830	476.4	0	0	0	0	0	0	0	0	0	0	0	0	7.45	0.11	0	0	63.23	0	0	0	0	0	0	0	0.69	0	0	0	0	0	0	0	0	0	0	0	0	0	0	0	0	0.11	0	0
324	Daxinganling Mt Q3	121.705	50.115	810	476.62	0	0	0	0	0	0	0	0	0	0	0	0	2.85	0	0	0	17.03	0	0	0	0	0	0	0	0	0	0	0	0	0	0	0	0	0	0	44.66	0	0	0	0	0	0.64	0	0
325	Daxinganling Mt Q4	121.675	50.055	805	473.19	0	0	0	0	0	0	0	0	0	0	0	0	11.55	0.1	0	0	60.86	0	0	0	0	0	0	0	0	0	0	0	0	0	0	0	3.78	0	0	0	0	0	0	0	0	0.4	0	0
326	Daxinganling Mt SL02	120.335	49.265	600	402.57	0	0	0	0	0	0	0	0	0	0	0	0	22.2	0	0	0	10.2	0	0	0	0	0	0	0	0	0	0	0	0	0	0	0	0.4	0	0	0	0	0	0	0	0	0	0	0
327	Daxinganling Mt SL03	120.335	49.235	600	397.83	0	0	0	0	0	0	0	0.2	0	0	0	0	67.4	0	0	0	4.4	0	0	0	0	0	0	0	0	0	0	0	0	0	0	0	1.4	0	0	0.7	0	0	0	0	0	0	0	0
328	Daxinganling Mt SL04	120.135	49.135	600	390.95	0	0	0	0	0	0	0	0.4	0	0	0	0	36.67	0	0	0	4.01	0	0	0	0	0	0	0	0	0	0	0	0	0	0	0	3.61	0	0	0.4	0	0	0	0	0	0	0	0
329	Daxinganling Mt SL05	120.175	49.105	600	401.82	0	0	0	0	0	0	0	0	0	0	0	0	28.93	0	0	0	10.71	0	0	0	0	0	0	0	0	0	0	0	0	0	0	0	5.71	0	0	0	0	0	0	0	0	0	0	0
330	Daxinganling Mt SL06	120.175	49.105	600	401.82	0	0	0	0	0	0	0	0.93	0	0	0	0	24.02	1.55	0	0	0.93	0	0	0	0	0	0	0	0.62	0	0	0	0	0	0	0	0	0	0	4.85	0	0	0	0	0	0	0	0
331	Daxinganling Mt SL07	120.175	49.135	600	392.27	0	0	0	0	0	0	0	0	0	0	0	0	38.21	0	0	0	0.71	0	0	0	0	0	0	0	0	0	0	0	0	0	0	0	0	0	0	0.3	0	0	0	0	0	0	0	0
332	Daxinganling Mt SL08	120.215	49.165	600	391.29	0	0	0	0	0	0	0	0	0	0	0	0	37.32	0	0	0	10.66	0	0	0	0	0	0	0	0	0	0	0	0	0	0	0	0.7	0	0	3.12	0	0	0	0	0	0	0	0
333	Daxinganling Mt SL09	120.255	49.185	620	392.39	0	0	0	0	0	0	0	0	0	0	0	0	15.62	0	0	0	4.5	0	0.2	0	0	0	0	0	0	0	0	0	0	0	0	0	0.2	0	0	0	0	0	0	0	0	0	0	0
334	Daxinganling Mt SL10	120.255	49.185	610	392.39	0	0	0	0	0	0	0	0	0	0	0	0	14.47	0	0	0	3.19	0	0	0	0	0	0	0	0	0	0	0	0	0	0	0	0.3	0	0	0	0	0	0	0	0	0	0	0
335	Daxinganling Mt SL11	120.255	49.215	605	392.76	0	0	0	0	0	0	0	1.01	0	0	0	0	33.67	0	0	0	3.13	0	0	0	0	0	0	0	0	0	0	0	0	0	0	0	4.25	0	0	0	0	0	0	0	0	0	0	0
336	Daxinganling Mt SL12	120.135	49.085	600	402.76	0	0	0	0	0	0	0	1.83	0	0	0	0	46.65	0	0	0	12.88	0	0	0	0	0	0	0	0.71	0	0	0	0	0	0	0	1.12	0	0	7.3	0	0	0	0	0	3.35	0	0
337	Daxinganling Mt SL13	120.175	49.055	600	397.6	0	0	0	0	0	0	0	1.9	0	0	0	0	48.95	1.3	0	0	18.08	0	0	0	0	0	0	0	0	0	0	0	0	0	0	0	0	0	0	0	0	0	0	0	0	6.59	0	0
338	Daxinganling Mt SL14	120.085	49.115	600	390.88	0	0	0	0	0	0	0	1.25	0	0	0	0	22.53	0.86	0	0	6.42	0	0	0	0	0	0	0	0	0	0	0	0	0	0	0	1.25	0	0	0	0	0	0	0	0	0	0	0
339	Daxinganling Mt SS1	120.925	49.435	660	425.5	0	0	0	0	0	0	0	0	0	0	0	0	41.65	1.19	0	0	16.1	0	0	0	0	0	0	0	0	0	0	0	0	0	0	0	1.89	0	0	0	0	0	0	0	0	0.2	0	0
340	Daxinganling Mt SS2	120.925	49.405	660	423.95	0	0	0	0	0	0	0	0	0	0	0	0	38.8	0	0	0	25	0	0	0	0	0	0	0	0	0	0	0	0	0	0	0	2.1	0	0	1.6	0	0	0	0	0	0	0	0
341	Daxinganling Mt WLQ1	121.605	50.205	700	484.33	0	0	0	0	0	0	0	0	0	0	0	0	10.19	0	0	0	15.94	0	0	0	0	0	0	0	0.3	0	0	0	0	0	0	0	0.81	0	0	5.35	0	0	0	0	0	2.32	0	0
342	Daxinganling Mt WLQ2	121.605	50.265	700	474.97	0	0	0	0	0	0.31	0	0	0	0	0	0	53.65	1.44	0	0	5.34	0	0	0	0	0	0	0	0.82	0	0	0	0	0	0	0	0	0	0	0.51	0	0	0	0	0	5.04	0	0
343	Daxinganling Mt WRC01	121.565	49.655	680	470.52	0	0	0	0	0	0	0	0	0	0	0	0	63.18	4.82	0	0	4.82	0	0	0	0	0	0	0	0	0	0	0	0	0	0	0	3.59	0	0	0	0	0	0	0	0	0	0	0
344	Daxinganling Mt WRC02	121.565	49.675	680	471.66	0	0	0	0	0	0.42	0	0	0	0	0	0	32.95	0.73	0	0	49.42	0	0	0	0	0	0	0	0	0	0	0	0	0	0	0	1.47	0	0	1.15	0	0	0	0	0	0	0	0
345	Daxinganling Mt WRC03	121.585	49.655	700	471.93	0	0	0	0	0	0	0	0	0	0	0	0	8.04	1.83	0	0	74.26	0	0	0	0	0	0	0	0	0	0	0	0	0	0	0	0.41	0	0	6.51	0	0	0	0	0	0	0	0
346	Daxinganling Mt WRC04	121.635	49.655	700	465.7	0	0	0	0	0	0	0	0	0	0	0	0	7.31	1	0	0	35.94	0	0	0	0	0	0	0	0	0	0	0	0	0	0	0	5.31	0	0	1.3	0	0	0	0	0	0	0	0
347	Daxinganling Mt WRC05	121.585	49.665	700	474.5	0	0	0	0	0	0	0	0	0	0	0	0	22.47	0.5	0	0	50.95	0	0	0	0	0	0	0	0	0	0	0	0	0	0	0	0.9	0	0	0.5	0	0	0	0	0	0.2	0	0
348	Daxinganling Mt WRC07	121.675	49.635	710	465.93	0	0	0	0	0	0	0	0	0	0	0	0	17.47	1.2	0	0	21.89	0	0	0	0	0	0	0	0	0	0	0	0	0	0	0	1.51	0	0	0	0	0	0	0	0	3.82	0	0
349	Daxinganling Mt WRC08	121.675	49.655	700	466.25	0	0	0	0	0	0	0	0	0	0	0	0	17.21	0	0	0	18.74	0	0	0	0	0	0	0	0	0	0	0	0	0	0	0	0	0	0	0	0	0	0	0	0	8.35	0	0
350	Daxinganling Mt WRC09	121.795	49.655	710	473.11	0	0	0	0	0	0.54	0	0	0	0	0	0	19.4	0.11	0	0	44.29	0	0.75	0	0	0.11	0	0	0	0	0	0	0	0	0	0	1.51	0	0	4.09	0	0	0	0	0	2.59	0	0
351	Daxinganling Mt WRC10	121.795	49.685	710	478.87	0	0	0	0	0	0.3	0	1.1	0	0	0	0	5.02	0	0	0	80.84	0	0	0	0	0	0	0	0	0	0	0	0	0	0	0	0.2	0	0	0	0	0	0	0	0	1.1	0	0
352	Daxinganling Mt WRC11	121.795	49.715	705	486.39	0	0	0.2	0	0	0	0	0	0	0	0	0	9.62	0.9	0	0	69.94	0	0	0	0	0	0	0	0	0	0	0	0	0	0	0	0.2	0	0	0.8	0	0	0	0	0	0.2	0	0
353	Daxinganling Mt WRC12	121.795	49.685	705	478.87	0	0	0	0	0	0	0	0.8	0	0	0	0	9.46	0	0	0	48.8	0	0	0	0	0	0	0	0.8	0	0	0	0	0	0	0	0.6	0	0	0	0	0	0	0	0	1.89	0	0
354	Daxinganling Mt WS1	121.245	49.485	650	445.72	0	0	0	0	0	0	0	0	0	0	0	0	24.79	1.25	0	0	26.46	0	0	0	0	0	0	0	2.81	0	0	0	0	0	0	0	7.5	0	0	0	0	0	0	0	0	0.21	0	0
355	Daxinganling Mt WS2	121.245	49.465	650	440.7	0	0	0	0	0	0	0	0	0	0	0	0	25.66	1.92	0	0	23.43	0	0	0	0	0	0	0	0.51	0	0	0	0	0	0	0	3.64	0	0	2.73	0	0	0	0	0	0	0	0
356	Daxinganling Mt XA	121.705	50.045	720	475.18	0	0	0	0	0	2.81	0	0	0	0	0	0	9.23	0	0	0	18.05	0	0	0	0	0	0	0	0	0	0	0	0	0	0	0	0.7	0	0	0	0	0	0	0	0	2.31	0	0
357	Daxinganling Mt YTL1	121.645	50.505	750	450.83	0	0	0	0	0	0	0	0.5	0	0	0	0	5.73	0.3	0	0	2.81	0	0	0	0	0	0	0	0.9	0	0	0	0	0	0	0	0	0	0	0.5	0	0	0	0	0	0.2	0	0
358	Daxinganling Mt YTL2	121.695	50.505	750	454.06	0	0	0	0	0	0.61	0	1.52	0	0	0	0	8.48	1.82	0	0	19.39	0	0	0	0	0	0	0	0	0	0	0	0	0	0	0	1.52	0	0	1.21	0	0	0	0	0	0.91	0	0
359	Dayandong 1	110.285	25.285	50	1715.89	0	0	0	0	0	0	0	0	0	0	0	0	0	0	0	0	0	0	0	0	0	0	0	0	0	0	0	0	0	0	0	0	0	0	0	0	0	0	0	0	0	0	0	0
360	Dayaocun	111.685	40.805	1500	377.94	0	0	0	0	0	0	0	0	0	0	0	0	93.14	1.47	0	0	0	0	0	0	0	0	0	0	0	0	0	0	0	0	0	0	0	0	0	0	0	0	0	0	0	0	0	0
361	Dayawan 01	114.675	22.765	0	1929.26	0	0	0	0	0	0	0	0	0	0	0	0	0	0	0	0	0	0	0	0	0	0	0	0	0	66.66	0	0	0	0	0	0	0	0	0	0	0	0	0	0	0	0	0	0
362	Dayawan 02	114.735	22.655	0	1940.74	0	0	0	0	0	0	0	0	0	0	0	0	0	0	0	0	0	0	0	0	0	0	0	0	0	0	40	0	0	0	0	0	10	0	0	0	0	0	0	0	0	0	0	0
363	Dayawan 03	114.555	22.625	0	2046.8	0	0	0	0	0	0	0	0	0	0	0	0	0	0	0	0	0	0	0	0	0	0	0	0	0	10	10	0	0	0	0	0	0	0	0	0	0	0	0	0	0	0	10	0
364	Dayawan 04	114.755	22.585	0	1949.04	0	0	0	0	0	0	0	0	0	0	0	0	0	0	0	0	0	0	0	0	0	0	0	0	0	0	50	0	0	0	0	0	0	0	0	0	0	0	0	0	0	0	0	0
365	Dayawan 05	114.635	22.755	0	1927.68	0	0	0	0	0	0	0	0	0	0	0	0	22.22	0	0	0	0	0	0	0	0	0	0	0	0	11.11	0	0	0	0	0	0	0	0	0	0	0	0	0	0	0	0	11.11	0
366	Dayawan 06	114.535	22.585	0	1911.13	0	0	0	0	0	0	0	0	0	0	0	0	0	0	0	0	0	0	0	0	0	0	0	0	0	0	0	0	0	0	0	0	0	0	0	0	0	0	0	0	0	0	0	0
367	Dayawan 07	114.555	22.725	0	1911.02	0	0	0	0	0	0	0	0	0	0	0	0	0	0	0	0	0	0	0	0	0	0	0	0	0	0	0	0	0	0	0	0	0	0	0	0	0	0	0	0	0	0	0	0
368	Dayawan 08	114.785	22.755	0	1970.72	0	0	0	0	0	0	0	0	0	0	0	0	0	0	0	0	0	0	0	0	0	0	0	0	0	11.11	11.11	0	0	0	0	0	0	0	0	0	0	0	0	0	0	0	22.22	0
369	Dayawan 09	114.745	22.625	0	1951	0	0	0	0	0	0	0	0	0	0	0	0	0	0	0	0	0	0	0	0	0	0	0	0	0	0	5.88	0	0	0	0	0	5.88	0	0	0	0	0	0	0	0	0	0	0
370	Dayawan 10	114.735	22.655	0	1940.74	0	0	0	0	0	0	0	0	0	0	0	0	0	0	0	0	0	0	0	0	0	0	0	0	0	0	12.5	0	0	0	0	0	0	0	0	0	0	0	0	0	0	0	0	0
371	Dayawan 11	114.475	22.535	0	1899.62	0	0	0	0	0	0	0	0	0	0	0	0	0	0	0	0	0	0	0	0	0	0	0	0	0	6.25	47.92	0	0	0	0	0	0	0	0	0	0	0	0	0	0	0	0	0
372	Dayawan 12	114.505	22.435	0	1934.26	0	0	0	0	0	0	0	0	0	0	0	0	0	0	0	0	0	0	0	0	0	0	0	0	0	8.33	16.67	0	0	0	0	0	8.33	0	0	8.33	0	0	0	0	0	0	0	0
373	Dayawan 13	114.495	22.655	0	1912.53	0	0	0	0	0	0	0	0	0	0	0	0	0	0	0	0	0	0	0	0	0	0	0	0	0	0	72.73	0	0	0	0	0	9.09	0	0	0	0	0	0	0	0	0	0	0
374	Dayawan 14	114.505	22.655	0	1958.44	0	0	0	0	0	0	0	0	0	0	0	0	0	0	0	0	0	0	0	0	0	0	0	0	0	28.57	0	0	0	0	0	0	14.29	0	0	0	0	0	0	0	0	0	0	0
375	Dayawan 15	114.895	22.535	0	1967.07	0	0	0	0	0	0	0	0	0	5.56	0	0	0	0	0	0	0	0	0	0	0	0	0	0	0	38.88	0	0	0	0	0	0	0	0	0	0	0	0	0	0	0	0	5.56	0
376	Dayawan 16	114.545	22.535	0	1948.76	0	0	0	0	0	0	0	0	0	0	0	0	0	0	0	0	0	0	0	0	0	0	0	0	0	12.5	25	0	0	0	0	0	0	0	0	0	0	0	0	0	0	0	0	0
377	Dayawan 17	114.565	22.535	0	1941.72	0	0	0	0	0	0	0	0	0	0	0	0	0	0	0	0	0	0	0	0	0	0	0	0	0	26.67	0	0	0	0	0	0	0	0	0	0	0	0	0	0	0	0	20	0
378	Dayawan 18	114.875	22.595	0	1966.45	0	0	0	0	0	0	0	0	0	0	0	0	0	0	0	0	0	0	0	0	0	0	0	0	0	10	0	0	0	0	0	0	0	0	0	0	0	0	0	0	0	0	10	0
379	Dayawan 19	114.765	22.785	0	1962.75	0	0	0	0	0	0	0	0	0	0	0	0	0	0	0	0	0	0	0	0	0	0	0	0	0	0	0	0	0	0	0	0	0	0	0	0	0	0	0	0	0	0	0	0
380	Dayawan 20	114.535	22.505	0	1963.23	0	0	0	0	0	0	0	0	0	0	0	0	0	0	0	0	0	0	0	0	0	0	0	0	0	14.29	0	0	0	0	0	0	0	0	0	0	0	0	0	0	0	0	0	0
381	Dayawan 21	114.565	22.685	0	1911.94	0	0	0	0	0	0	0	0	0	0	0	0	0	0	0	0	0	0	0	0	0	0	0	0	0	33.33	0	0	0	0	0	0	0	0	0	0	0	0	0	0	0	0	0	0
382	Dayawan 22	114.545	22.585	0	1910.33	0	0	0	0	0	0	0	0	0	0	0	0	0	0	0	0	0	0	0	0	0	0	0	0	0	25	0	0	0	0	0	0	0	0	0	0	0	0	0	0	0	0	0	0
383	Dayawan 23	114.745	22.685	0	1941.76	0	0	0	0	0	0	0	0	0	0	0	0	0	0	0	0	0	0	0	0	0	0	0	0	0	16.67	8.33	0	0	0	0	0	0	0	0	0	0	0	0	0	0	0	0	0
384	Dayawan 24	114.455	22.575	0	1929.43	0	0	0	0	0	0	0	0	0	0	0	0	0	0	0	0	0	0	0	0	0	0	0	0	0	5.88	5.88	0	0	0	0	0	0	0	0	0	0	0	0	0	0	0	5.88	0
385	Dayawan 25	114.495	22.575	0	1909.63	0	0	0	0	0	0	0	0	0	0	0	0	0	0	0	0	0	0	0	0	0	0	0	0	0	18.75	6.25	0	0	0	0	0	6.25	0	0	0	0	0	0	0	0	0	0	0
386	Dayawan 26	114.905	22.535	0	1979.16	0	0	0	0	0	0	0	0	0	0	0	0	3.57	0	0	0	0	0	0	0	0	0	0	0	0	0	17.86	0	0	0	0	0	3.57	0	0	0	0	0	0	0	0	0	0	0
387	Dayawan 27	114.495	22.575	0	1909.63	0	0	0	0	0	0	0	0	0	0	0	0	0	0	0	0	0	0	0	0	0	0	0	0	0	0	0	0	0	0	0	0	0	0	0	0	0	0	0	0	0	0	0	0
388	Dayawan 28	114.485	22.475	0	1944.07	0	0	0	0	0	0	0	0	0	0	0	0	0	0	0	0	0	0	0	0	0	0	0	0	0	15.38	23.08	0	0	0	0	0	0	0	0	0	0	0	0	0	0	0	0	0
389	Dayawan 29	114.585	22.505	0	2043.63	0	0	0	0	0	0	0	0	0	0	0	0	0	0	0	0	0	0	0	0	0	0	0	0	0	0	14.29	0	0	0	0	0	14.29	0	0	0	0	0	0	0	0	0	0	0
390	Dayawan 30	114.835	22.595	0	1960.71	0	0	0	0	0	0	0	0	0	0	0	0	0	0	0	0	0	0	0	0	0	0	0	0	0	0	0	0	0	0	0	0	0	0	0	0	0	0	0	0	0	0	0	0
391	Dayawan 31	114.555	22.535	0	1936.3	0	0	0	0	0	0	0	0	0	0	0	0	0	0	0	0	0	0	0	0	0	0	0	0	0	0	66.67	0	0	0	0	0	0	0	0	0	0	0	0	0	0	0	0	0
392	Dayawan 32	114.555	22.535	0	1936.3	0	0	0	0	0	0	0	0	0	0	0	0	0	0	0	0	0	0	0	0	0	0	0	0	0	0	28.57	0	0	0	0	0	0	0	0	0	0	0	0	0	0	0	0	0
393	Dayawan 33	114.575	22.505	0	2042.54	0	0	0	0	0	0	0	0	0	0	0	0	0	0	0	0	0	0	0	0	0	0	0	0	0	26.67	0	0	0	0	0	0	0	0	0	0	0	0	0	0	0	0	0	0
394	Dayawan 34	114.955	22.655	0	1982.02	0	0	0	0	0	0	0	0	0	0	0	0	0	0	0	0	0	0	0	0	0	0	0	0	0	0	5.55	0	0	0	0	0	0	0	0	0	0	0	0	0	0	0	5.55	0
395	Dayawan 35	114.565	22.625	0	1980.11	0	0	0	0	0	0	0	0	0	0	0	0	0	0	0	0	0	0	0	0	0	0	0	0	0	23.08	7.69	0	0	0	0	0	0	0	0	0	0	0	0	0	0	0	0	0
396	Dayawan 36	114.535	22.535	0	1936.3	0	0	0	0	0	0	0	0	0	0	0	0	0	0	0	0	0	0	0	0	0	0	0	0	0	0	8.33	0	0	0	0	0	4.17	0	0	0	0	0	0	0	0	0	4.17	0
397	Dayawan 37	114.525	22.585	0	1910.88	0	0	0	0	0	0	0	0	0	0	0	0	5.26	0	0	0	0	0	0	0	0	0	0	0	0	5.26	5.26	0	0	0	0	0	0	0	0	0	0	0	0	0	0	0	0	0
398	Dayawan 38	114.775	22.585	0	1948.53	0	0	0	0	0	0	0	0	0	0	0	0	0	0	0	0	0	0	0	0	0	0	0	0	0	0	25	0	0	0	0	0	0	0	0	0	0	0	0	0	0	0	8.33	0
399	Dayawan 39	114.565	22.725	0	1911.69	0	0	0	0	0	0	0	0	0	0	0	0	0	0	0	0	0	0	0	0	0	0	0	0	0	9.09	36.36	0	0	0	0	0	0	0	0	0	0	0	0	0	0	0	0	0
400	Dayawan 40	114.595	22.505	0	2035.58	0	0	0	0	0	0	0	0	0	0	0	0	0	0	0	0	0	0	0	0	0	0	0	0	0	0	0	0	0	0	0	0	0	0	0	0	0	0	0	0	0	0	0	0
401	Dayawan 41	114.475	22.575	0	1900.54	0	0	0	0	0	0	0	0	0	0	0	0	0	0	0	0	0	0	0	0	0	0	0	0	0	22.22	0	0	0	0	0	0	0	0	0	0	0	0	0	0	0	0	0	0
402	Dayawan 42	114.775	22.655	0	1992.94	0	0	0	0	0	0	0	0	0	0	0	0	0	0	0	0	0	0	0	0	0	0	0	0	0	0	16.67	0	0	0	0	0	8.33	0	0	0	0	0	0	0	0	0	0	0
403	Dayawan 43	114.505	22.685	0	1925.08	0	0	0	0	0	0	0	0	0	0	0	0	0	0	0	0	0	0	0	0	0	0	0	0	0	11.11	11.11	0	0	0	0	0	0	0	0	0	0	0	0	0	0	0	0	0
404	Dayawan 44	114.495	22.575	0	1909.63	0	0	0	0	0	0	0	0	0	0	0	0	0	0	0	0	0	0	0	0	0	0	0	0	0	14.29	7.14	0	0	0	0	0	0	0	0	0	0	0	0	0	0	0	0	0
405	Dayawan 45	114.485	22.575	0	1917.53	0	0	0	0	0	0	0	0	0	0	0	0	0	0	0	0	0	0	0	0	0	0	0	0	0	0	42.86	0	0	0	0	0	0	0	0	0	0	0	0	0	0	0	0	0
406	Dayawan 46	114.915	22.625	0	1971.19	0	0	0	0	0	0	0	0	0	0	0	0	0	0	0	0	0	0	0	0	0	0	0	0	0	0	5.55	0	0	0	0	0	0	0	0	0	0	0	0	0	0	0	5.55	0
407	Dayawan 47	114.525	22.685	0	1928.32	0	0	0	0	0	0	0	0	0	0	0	0	0	0	0	0	0	0	0	0	0	0	0	0	0	28.58	0	0	0	0	0	0	7.14	0	0	0	0	0	0	0	0	0	7.14	0
408	Dayawan 48	114.745	22.725	0	1946.63	0	0	0	0	0	0	0	0	0	0	0	0	0	0	0	0	0	0	0	0	0	0	0	0	0	0	0	0	0	0	0	0	0	0	0	0	0	0	0	0	0	0	11.11	0
409	Dayawan 49	114.565	22.685	0	1911.94	0	0	0	0	0	0	0	0	0	0	0	0	1.02	0	0	0	0	0	0	0	0	0	0	0	0	1.02	61.23	0	0	0	0	0	1.02	0	0	0	0	0	0	0	0	0	0	0
410	Dayawan 50	114.725	22.765	0	1937.03	0	0	0	0	0	0	0	0	0	0	0	0	0	0	0	0	0	0	0	0	0	0	0	0	0	6.25	62.5	0	0	0	0	0	0	0	0	0	0	0	0	0	0	0	0	0
411	Dayawan 51	114.605	22.505	0	2021.61	0	0	0	0	0	0	0	0	0	0	0	0	0	0	0	0	0	0	0	0	0	0	0	0	0	0	15.38	0	0	0	0	0	0	0	0	0	0	0	0	0	0	0	0	0
412	Dianchi	102.675	25.005	1893	934.03	0	0	0	0	0	7.35	0	0	0	0	0	0	7.35	0	0	0	7.35	0	0	0	0	0	0	0	0	0	0	0	0	0	0	0	0	0	0	0	0	0	0	0	0	14.71	0	0
413	Dinghu 1	112.585	23.255	1000	1845.73	0	0	0	0	0	0	0	0	0	0	0	1.43	2.86	0	0	0	0	0	1.43	0	0	0	0	0	0	0	1.43	0	0	0	0	0	0	0	0	0	0	0	0	0	0	5.71	0	0
414	Dinghu 2	112.555	23.185	0	1790.07	0	0	0	0	0	0	0	0	0.37	1.09	0	0	3.26	0	0	0	0	0	0	0	0	23.91	0	0	0	0	2.54	0	0	0	0	0	0	0	0	0.72	0	0	0	0	1.09	0	0	0
415	Dingnan	115.035	24.755	274	1682.93	0	0	0	0	0	2.08	0	0	0	0	0	0	0	0	0	0	0	0	0	0	0	0	0	0	0	0	3.13	0	0	0	0	45.83	0	0	0	0	0	0	0	0	0	11.46	0	0
416	Dingri 1	86.805	28.505	5000	433.64	2.96	0	0	0	0	0.89	0	0	0	0	0	0	7.69	28.99	0	0	0.89	0	0	0	0	0	0	0	7.4	0	0	0	0	0	0	0	0	0	0	0	0	0	0	0	0	13.91	0	0
418	Dongfuyechi	117.185	34.615	3410	691.02	3.7	0	0	0	0	0	0	0	0	0	0	0	0.86	0.57	0	0	20.11	0	0	0	0	0	0	0	0	0	0	0	0	0	0	0	0.04	0	0	0.74	0	0	0	0	0	24.42	0	0
419	Donghai 1	121.535	31.135	-35	1160.67	0	0	0	0	0	4.26	0	0	0	0	0	0	7.45	1.06	0	0	0	0	0	0	0	0	0	0	0	1.06	0	0	0	0	0	0	0	0	0	1.06	0	0	9.57	0	0	0	0	0
420	Donghai 2	121.725	31.255	-45	1139.01	0	0	0	0	0	1.08	0	0	0	0	0	0	8.6	1.08	0	0	2.15	0	0	0	0	0	0	0	0	3.23	0	0	0	0	0	0	9.68	0	0	0	0	0	4.3	0	0	0	0	0
421	Donghai 3	121.755	31.175	-50	1147.29	2.38	0	0	0	0	0.79	0	0	0	0	0	0	2.38	0	0	0	0	0	0	0	0	0	0	0	0	3.17	0	0	0	0	0	0	0	0	0	0	0	0	19.05	0	0	0	0	0
422	Dongling Mt 01	115.455	40.035	2300	627.14	0	0	0	0	0	0	0	0	0	0	0	0	51.2	11.08	0	0	10.18	0	0	0	0	0	0	0	0.6	0	0	0	0	0	0	0	10.18	0	0	5.69	0	0	0	0	0	0	0	0
423	Dongling Mt 02	115.455	40.035	2280	627.14	0	0	0	0	0	0	0	1.39	0	0	0	0	70.83	1.39	0	0	6.95	0	0	0	0	0	0	0	1.39	0	0	0	0	0	0	0	6.95	0	0	0	0	0	0	0	0	0	0	0
424	Dongling Mt 03	115.455	40.035	1730	627.14	0	0	0	0	0	0	0	0.25	0	0	0	0	65.91	0.5	0	0	13.38	0	0	0	0	0	0	0	0.25	0	0	0	0	0	0	0	1.52	0	0	12.88	0	0	0	0	0	0	0	0
425	Dongling Mt 04	115.455	40.035	1560	627.14	0	0	0	0	0	0	0	0.24	0	0	0	0	34.2	1.89	0	0	37.97	0	0	0	0	0	0	0	0	0	0	0	0	0	0	0	2.59	0	0	13.92	0	0	0	0	0	0	0	0
426	Dongling Mt 05	115.455	40.035	1500	627.14	0	0	0	0	0	0	0	0	0	0	0	0	63.24	4.05	0	0	2.97	0	0	0	0	0.27	0	0	0	0	0	0	0	0	0	0	5.95	0	0	1.35	0	0	0	0	0	0	0	0
427	Dongling Mt 06	115.455	40.035	1420	627.14	0	0	0	0	0	0	0	0.32	0	0	0	0	21.1	0.32	0	0	33.44	0	0	0	0	0	0	0	0	0	0	0	0	0	0	0	3.25	0	0	23.05	0	0	0	0	0	0	0	0
428	Dongling Mt 07	115.455	40.035	1300	627.14	0	0	0	0	0	0	0	0.49	0	0	0	0	69.76	1.95	0	0	0.98	0	0	0	0	0	0	0	0	0	0	0	0	0	0	0	10.24	0	0	4.39	0	0	0	0	0	0	0	0
429	Dongling Mt 08	115.455	40.035	1140	627.14	0	0	0	0	0	0	0	0	0	0	0	0	13.67	1.95	0	0	2.34	0	0	0	0	0	0	0	0	0	0	0	0	0	0	0	2.34	0	0	0	0	0	0	0	0	0	0	0
430	Dongling Mt 09	115.455	40.035	1120	627.14	0	0	0	0	0	0	0	0.39	0	0	0	0	62.31	4.23	0	0	3.85	0	0	0	0	0	0	0	0	0	0	0	0	0	0	0	13.08	0	0	4.23	0	0	0	0	0	0	0	0
431	Dongling Mt 10	115.455	40.035	1030	627.14	0	0	0	0	0	0	0	0.29	0	0	0	0	62.97	2.33	0	0	2.92	0	0	0	0	0	0	0	0	0	0	0	0	0	0	0	1.17	0	0	2.92	0	0	0	0	0	0	0	0
432	Donglingshan	115.435	40.005	1030	578.4	0	0	0	0	0	0	0	0	0	0	0	0	16.04	0	0	0	34.22	0	0	0	0	0	0	0	0	0	0	0	0	0	0	0	2.14	0	0	24.6	0	0	0	0	0	0	0	0
433	Doupeng Mt 1	107.455	26.355	873	1183.5	0	0.66	0	0	0	4	0	0	0	2	0	0.66	6.67	2.66	0	0	0.66	0	0	0	0	0.66	3.34	0	0	0	7.34	0	0	0	0.66	0	0	0	0	1.34	0	0	0	0	0	0	0	0
434	Doupeng Mt 2	107.375	26.355	999	1223.87	0	0	0	0	0	6.34	0	0	0	2.44	0	3.41	6.34	0	0	0	2.44	0	0	0	0	0	0.49	0	0	1.95	9.75	0	0	0	0	0	0.49	0	0	2.44	0	0	0	0	0	0	0	0
436	Dulan 1	98.175	36.195	3360	230.44	0	0	0	0	0	0	0	0	0	0	0	0	40.9	0.39	0	0	0	0	0	0	0	0	0	0	0	0	0	0	0	0	0	0	32.13	0	0	0	0	0	0	0	0	0	0	0
437	Dulan 2	98.065	36.065	3290	220.93	0	0	0	0	0	0	0	0	0	0	0	0	79.46	0.34	0	0	0	0	0	0	0	0	0	0	0	0	0	0	0	0	0	0	11.46	0	0	0	0	0	0	0	0	0	0	0
438	Dunde	96.405	38.105	5325	338.77	0	0	0	0	0	0.11	0	0	0	0	0	0	46.63	1.38	0	0	0	0	0	0	0	0	0.38	0	1.9	0	0	0	0	0	0	0	18.35	0	0	0	0	0	1.47	0	0	6.03	0	0
439	Ejinaqi	101.005	42.005	1000	38	0	0	0	0	0	0	0	0	0	0	0	0	8.91	0	0	0	0	0	0	0	0	0	0	0	0	0	0	0	0	0	0	0	0	0	0	0	0	0	0	0	0	0	0	0
440	Erhai ES	100.205	25.765	1969	785.18	0	0	0	0	0	0	0	0	0	0	0	0	0	0	0	0	0.71	0	0	0	0	0	0	0	0	0	0	0	0	0	0	0	0	0	0	0	0	0	0	0	0	2.84	0	0
441	Erlucuo	91.705	31.555	4530	439.98	0	0	0	0	0	0	0	0.25	0	0	0	0	16.21	0.75	0	0	1.75	0	0	0	0	0	0	0	0	0	0	0	0	0	0	0	1.25	0	0	0	0	2	0	0	0	60.6	0	0
442	Fenghuang Mt 1	116.645	23.955	1370	1913.64	0	0	0	0	0	0	0	0	0	0	0	0	4.82	3.51	0	0	0	0	0.44	0	0	0	0	0	0	0	1.31	0	0	0	0	0	0	0	0.44	0	0	0	0	0	0	2.2	0	0
443	Fenghuang Mt 2	116.645	23.955	1276	1913.64	0	0	0	0	0	0.45	0	0	0	0	0	0	1.34	3.11	0	0	0	0	0	0	0	0	0	0.89	0	0	6.66	0	0	0	0	0	0	0	1.34	0	0	0	0	0	0	2.66	0	0
444	Fenghuang Mt 3	116.685	23.905	450	1705.7	0	0	0	0	0	0	0	0	0	0	0	0	0	0.29	0	0	0	0	0	0	0	2.38	0	0	0	0	84.08	0	0	0	0	0	0	0	0	0	0	0	0	0	0	0.15	0	0
445	Fenghuang Mt 4	116.645	23.955	1370	1913.64	0	0	0	0	0	0	0	0	0.38	0	0	0	1.52	0.76	0	0	0	0	0	0	0	0	0	0.76	0	0	3.42	0	0	0	0	0	0	0	0.38	0	0	0	0	0	0	1.52	0	0
446	Fengning	116.635	41.205	736	460.27	0	0	0	0	0	0	0	0	0	0	0	0	74.07	1.06	0	0	0	0	0	0	0	0	0	0	0	0	0	0	0	0	0	0	7.94	0	0	0	0	0	0	0	0	0	0	0
447	Fujian 1	118.105	27.755	400	1849.39	0	0	0	0	0	0	0	0	0	0	0	0	0	0	0	0	0	0	0	0	0	0	0	0	0	0	0	0	0	0	0	0	0	0	0	0	0	0	0	0	0	0	0	0
449	Futian FX3	110.465	19.235	13	1930.27	0	0	0	0	0	0	0	0	0	0	0	0	0	0	0	0	0	0	0	0	0	0	0	0	0	0	47.62	0	0	0	0	0	0	0	0	0	0	0	0	0	0	23.81	0	0
450	Fuzhou	119.305	26.105	85	1458.57	0	0	0	0	0	0	0	0	0	0	0	0	0	0	0	0	0	0	0	0	0	0	0	0	0	0	0	0	0	0	0	0	0	0	0	0	0	0	0	0	7.41	0	0	0
451	Gahai 1	102.315	34.245	3440	650.38	0	0	0	0	0	0	0	0	0	0	0	0	10.05	0.46	0	0	0	0	0	0	0	0	0	0	0.46	0	0	0	0	0	0	0	0	0	0	0	0	0.46	0	0	0	55.25	0	0
452	Gahai 2	102.315	34.245	3440	650.38	0	0	0	0	0	0	0	0	0	0	6.33	0	21.33	4.33	0	0	2.33	0	3	0	0	0	0	0	2.33	0	0	0	0	0	0	0	2	0	0	0.67	0	0	0	0	0	0	0	0
453	Gahai 3	102.305	34.355	3610	641.45	0	0	0	0	0	0	0	0	0	0	0	0	13.64	6.43	0	0	1.1	0	0	0	0	0	0	0	0	0	0	0	0	0	0	0	0.16	0	0	0	0	1.1	0	0	0	32.13	0	0
454	Gangou	87.505	43.755	1300	263.15	0	0	0	0	0	0	0	0	0	0	0	0	34.07	1.66	0	0	0	0	0.28	0	0	0	0	0	0.28	0	0	0	0	0	0	0	50.97	0	0	0	0	0	0.28	0	0	1.94	0	0
455	Gaoximage	115.365	42.955	1253	294.34	0	0	0	0	0	0	0	0	0	0	0	0	27.16	0	0	0	0	0	0	0	0	0	0	0	1.23	0	0	0	0	0	0	0	62.96	0	0	0	0	0	0	0	0	0	0	0
457	Geermo 1	94.815	36.085	3184	90.82	0	0	0	0	0	0	0	0	0	0	0	0	0.19	0	0	0	0	0	0	0	0	0	0	0	0	0	0	0	0	0	0	0	96.26	0	0	0	0	0	0	0	0	0	0	0
458	Geermo 2	95.095	36.355	2817	60.33	0	0	0	0	0	0	0	0	0	0	0	0	10.42	0.98	0	0.33	0.33	0	0	0	0	0	0	0	0	0	0	0	0	0	0	0	8.47	0	0	0	0	0	0	0	0	0.33	0	0
459	Gerencuo 1	92.455	34.595	4650	281.12	0	0	0	0	0	0	0	0	0	0	0	0	78.63	2.29	0	0	0	0	0	0	0	0	0	0	0	0	0	0	0	0	0	0	6.11	0	0	0	0	0	0	0	0	4.58	0	0
460	Gerencuo 2	92.395	34.635	4650	276.94	0	0	0	0	0	0	0	10	0	0	0	0	34.19	3.87	0	0	0.65	0	0	0	0	0	0	0	0.65	0	0	0	0	0	0	0	9.03	0	0	0	0	0	0	0	0	35.16	0	0
461	Gerencuo 3	92.405	34.615	4650	281.25	0	0	0	0	0	0	0	1.91	0	0	0	0	65.61	0.64	0	0	0	0	0	0	0	0	0	0	0	0	0	0	0	0	0	0	5.73	0	0	0	0	0	0	0	0	21.66	0	0
462	Glacier Boue	87.005	43.005	3800	491.76	0	0	0	0	0	0	0	0	0	0	0	0	31.6	2.15	0	0	0.15	0	0.31	0.31	0	0	0	0	0	0	0	0	0	0	0	0	12.58	0	0	0	0	0	0	0	0	11.81	0	0
463	Glacier Mousse	87.005	43.005	3800	491.76	0	0	0	0	0	0	0	0	0	0	0	0	34.26	6.94	0	0	0	0	0	0	0	0	0	0	17.59	0	0	0	0	0	0	0	13.43	0	0	0	0	0	0	0	0	5.56	0	0
464	Gonggouyan	112.455	40.455	1255	391.28	0	0	0	0	0	0	0	0	0	0	0	0	86.11	0	0	0	0	0	0	0	0	0	0	0	0	0	0	0	0	0	0	0	0	0	0	0	0	0	0	0	0	0	0	0
465	Gu hu 28	100.835	27.675	2780	850.35	1.72	0	0	0	0	0.29	0	0	0	0	0	0	0	0	0	0	1.15	0	0.86	0	0	0	0	0	0	0	0.29	0	0	0	0	0	0.86	0	0	0.29	0	0	0	0	0	13.47	0.29	0
466	Guangdongs 1	114.405	23.265	39	1996.71	0	0	0	0	0	3.6	0	0	0	0	0	1.96	2.63	0	0	0	0	0	0	0	0	0.33	0	0	0	0	12.46	0	0	0	0	0	0	0	0	0	0	0	0	0	0	0	0	0
467	Guangdongs 3	114.405	23.275	39	2029.42	0	0	0	0	0	0	0	0.63	0	0	0	1.9	0	0	0	0	0	0	0	0	0	0	0	0	0	0	58.22	0	0	0	0	0	0	0	0	0	0	0	0	0	0	0	0	0
468	Guangrunpo 1	114.535	36.015	56	543.38	0	0	0	0	0	0	0	0	0	0	0	0	53.57	5.95	0	0	0	0	0	0	0	0	0	0	0	0	0	0	0	0	0	0	10.71	0	0	0	0	0	0	0	0	1.19	0	0
469	Guangxi 01	108.115	24.805	196	1438.69	0	0	0	0	0	0	1.43	0	0	0	0	0	16.42	5.01	0	0	0	0	0	0	0	0	0	0	0	0	5.71	0	0	0	0	0	0	0	0	0	0	0	0	0	0	0	0	0
470	Guangxi 02	108.395	23.515	1278	1675.08	0	0	0	0	0	0.95	0	0	0	0	0	1.9	3.81	3.81	0	0	0	0	0	0	0	0	0	0	0	0	5.72	0	0	0	0	0	0	0	0	0	0	0	0.95	0	0	0.95	0	0
471	Guangxi 03	110.655	23.825	78	1484.93	0	0	0	0	0	0	0	0	0	0	0.79	1.17	0	0.39	0	0	0	0	0	0	0	0	0	0	0	0	35.55	0	0	0.39	0	0	0	0	0	0	0	0	0	0	0	0.39	0	0
472	Guangxi 04	111.175	23.525	60	1497.89	0	0	0	0	0	0	0	0	0	0.28	0	0	0.28	0	0	0	0	0	0	0	0	0	0	0	0	0	56.87	0	0	0	0	0	0	0	0	0	0	0	0	0	0	0.55	0	0
473	Guangxi 05	108.045	22.025	239	1660.83	0	0	0	0	0	0.38	0	0	0	0	0	1.52	0	0	0	0	0	0	0	0	0	0	0	0	0	0	0	0	0	0	0	0	0	0	0	0	0	0	0.38	0	0	1.91	0	0
474	Guangxi 06	108.395	23.515	1263	1675.08	0	0	0	0	0	0	0	0	0	0.9	0	0	5.89	0.45	0	0	0	0	0	0	0	0.45	0	0	0	0	34.39	0	0	0	0	0	0	0	0	0.45	0	0	0	0	0	0.45	0	0
475	Guangxi 07	108.075	23.985	167	1490.72	0	0	0	0	0	0.73	2.92	0	0	0	0	0	2.19	0	0	0	0	0	0	0	0	0	3.65	0	0	0	9.49	0	0	0	1.46	0	2.92	0	13.87	0	0	0	0	0	0	0	0	0
476	Guangxi 08	110.255	24.145	804	1838.5	0	0	0	0	0	0.45	0	0	0.45	0.45	0	2.72	1.81	0	0	0	0	0	0	0	0	0	0.91	0	0	0	50.7	0	0	1.81	0	0	0	0	0	0	0	0	0	0	0	0.91	0	0.45
477	Guangxi 09	110.305	24.185	803	1782.59	0.43	0	0	0	0	0.43	1.29	0	1.29	0.86	0	6.01	1.71	0	0	0	0	0	0	0	0	0	0.43	0	0	0	22.31	0	0	0	0	0	0.43	0	0	0	0	0	1.71	0	0	2.58	0	0.86
478	Guangxi 10	110.915	23.615	364	1575.1	0	0	0	0	0	0.23	0	0	0	0	0	0.7	0.7	0	0	0	0	0	0	0	0	0	0	0	0	0	7.94	0	0	0	0	0	0	0	0	0	0	0	0	0	0	0	0	0.23
479	Guangzhou	113.135	23.325	10	1828.5	0	0	0	0	0	0	0	0	0	0	0	0	2.17	0	0	0	0	0	0	0	0	0	0	0	0	0	22.83	0	0	1.09	0	0	0	0	0	0	0	0	0	0	0	9.78	0	0
480	Guanzhi Mt 1	116.785	25.715	587	1721.32	0	0	0	0	0	0	0	0	0	0	0	0	0	0.29	0	0	0	0	0	0	0	0	0	0	0	0	1.17	0	0	0	0	0	0	0	0	0	0	0	0	0	0	0.29	0	0
481	Guanzhi Mt 2	116.785	25.715	587	1721.32	0	0	0	0	0	0	0	0	0	0	0	0.43	0	0.43	0	0	0	0	0.43	0	0	0.43	0	0	0	0	2.11	0	0	0	0	0	0	0	0	0	0	0	2.11	0	0	2.96	0	0
482	Guiyang	106.725	26.585	1077	1094.39	0	0	0	0	0	4.52	0	1.93	0	1.29	0	0	6.45	3.23	0	0	0	0	0	0	0	0	0	0	0	0	8.38	0	0	0	0	0	0.64	0	0	0	0	0	0	0	0	0.64	0	0
483	Guizhou	107.245	26.545	1009	1132.69	0	0	0	0	0	4.58	0	0.76	0	0	0	0	4.58	4.58	0	0	4.58	0	0	0	0	0	0.76	0	0	0	24.43	0	0	0	0	0	0.76	0	0	0.76	0	0	0	0	0	0	0	0
484	Guizhou 1	106.755	26.455	1070	1144.4	0	8.05	0	0	0	0	0	1.34	3.36	0	0	0	5.37	1.34	0	0	0	0	0	0	0	0	0	0	0	0	2.01	0	0	0	0	0	2.68	0	0	0	0	0	0	0	0.67	0	0	0
485	Guizhou 2	105.915	26.255	1300	1307.31	0	0	0	0	0	0	0	0	6.94	1.39	0	0	0	0	0	0	2.78	0	0	0	0	0	0	0	0	0	4.17	0	0	0	0	0	2.78	0	0	1.39	0	0	0	0	1.39	0	0	0
486	Guizhou 3	105.755	25.975	1350	1306.2	0	0.84	0	0	0	0.84	0	0	2.52	0	0.42	0	6.3	2.94	0	0	0.84	0	0	0	0	0	0	0	0	0	0.42	0	1.26	0	0	0	2.52	0	0	0	0	0	0	0.42	2.52	0	0	0
487	Guizhou 4	105.755	25.975	1350	1306.2	0	0	0	0	0	2.8	0	0	0	0	0	0	6.54	0.93	0	0	0	0	0	0	0	0	0	0	0	1.87	2.8	0	0	0	0	0	3.74	0	0	0	0	0	0	1.87	3.74	0.93	0	0
488	Guizhou 5	105.755	25.975	1350	1306.2	0	0.47	0	0	0	2.84	0	0	0	0	0	0	5.21	0.47	0	0	0.95	0	0	0	0	0	0	0	0	0.95	0	0	0	0	0	0	0	0	0	1.9	0	0	0	0	1.42	0	0	0
489	Guizhou s1	106.365	26.985	1192	1044.17	0	0.57	0	0	0	4.54	0	0	0	0	0	0	11.36	0	0	0	2.84	0	0	0	1.14	1.14	1.14	0	0	4.54	0	0	0	0	2.27	0	1.14	0	1.14	1.71	0	0	0	0	0	0.57	0	0
490	Guizhou s3	108.005	25.215	494	1431.52	0	0	0	0	0	0	0	0	0	0	0	0	13.07	1.71	0	0	0	0	0	0	0	0	0	0	0	0	3.41	0	0	0	0	0	0.57	0	0	0	0	0	0	0	0	0	0	0
491	Guizhou s4	107.935	25.285	739	1456.72	0	0	0	0	0	0	0	0	0	0	0	0	0	0	0	0	0	0	0	0	0	0	0	0	0	0	72.73	0	0	0	0	0	9.09	0	0	0	0	0	0	0	0	0	0	0
492	Guizhou s5	107.935	25.295	905	1455.85	0	0	0	0	0	0	0	0	0	0	0	16.03	9.61	0	0	0	0	0	0	0	0	1.92	0	0	0	0	15.38	0	0	0	0	0	0	0	0	1.92	0	0	0	0	0	1.29	0	0
493	Guizhou s6	105.855	26.175	1344	1315.04	0	0	0	0	0	3.75	0	0	0	0	0	0	3.13	0.63	0	0	2.5	0	0	0	0	0	1.25	0	0	3.13	0	0	0	0	0	0	0	0	0.63	2.5	0	0	0	0	0	0	0	0
494	Haerbaling	128.625	43.275	600	629.21	1.99	0	0	0	0	0	0	0	0	0	0	0	1	0	0	0	1	0	0	0	0	0	0	0	0	0	0	0	0	0	0	0	1	0	0	1	0	0	0	0	0	32.34	0	0
495	Haideng Lake	92.365	29.815	4980	555.04	0	0	0	0	0	0.83	0	0	0	0	0	0	25	4.17	0	0	9.17	0	0	0	0	0	0	0	2.5	0	0	0	0	0	0	0	5	0	0	0	0	0	0.83	0	0	22.5	0	0
497	Hainandao 2	110.215	19.925	156	1722.36	0	0.47	0	0	0	7.51	0	0	0	0	0	0	1.88	0.47	0	0	0	0	0	0	0	0	0	0	0	0	22.08	0	0	0	0	0	0	0	0	0	0	0	0	0	0	0	0	0
498	Hainandao 3	110.235	18.695	19	1856.9	0	0	0	0	0	0	0	0	0	1	0	0.51	0	0	0	0	0	0	0	0	0	0	0	2.53	0	0	47.98	0	0	0	0	0	0	0	0	0	0	0	0	0	0	1.51	0	0.51
499	Haizhou Bay 01	119.175	34.915	-7.3	817.17	0	0	0	0	0	0	0	0	0	0	0	0	33.96	0	0	0	3.77	0	0	0	0	0	0	0	0	0	0	0	0	0	0	0	13.21	0	0	0	0	0	0	0	5.66	18.87	0	0
500	Haizhou Bay 02	119.175	34.915	-1.5	817.17	0	0	0	0	0	0	0	0	0	0	0	0	10.77	0	0	0	0	0	0	0	0	0	0	0	0	0	0	0	0	0	0	0	23.08	0	0	0	0	0	0	0	0	3.08	0	0
501	Haizhou Bay 03	119.175	34.915	-6.5	817.17	0	0	0	0	0	0	0	0.53	0	0.26	0	0	41.16	1.32	0	0	0.26	0	0	0	0	0	0	0	0	1.32	0	0	0	0	0	0	18.47	0	0	0	0	0	0	0	2.37	3.17	0	0
502	Haizhou Bay 04	119.175	34.915	0	817.17	0	0	0	0	0	0.69	0	0	0	0	0	0	10.42	1.39	0	0	0	0	0	0	0	0	0	0	0	0.69	0	0	0	0	0	0	4.17	0	0	0	0	0	0	0	0	2.78	0	0
503	Haizhou Bay 05	119.175	34.915	-6	817.17	0	0	0	0	0	0.47	0	0	0	0	0	0	24.41	0.47	0	0	0.47	0	0	0	0	0	0	0	0	1.41	0	0	0	0	0	0	26.29	0	0	0	0	0	0	0	1.88	3.76	0	0
504	Haizhou Bay 06	119.175	34.915	-6	817.17	0	0	0	0	0	0	0	1.89	0	0	0	0	26.42	5.66	0	0	1.89	0	0	0	0	0	1.89	0	0	3.77	0	0	0	0	0	0	20.75	0	0	0	0	0	0	0	1.89	3.77	0	0
505	Haizhou Bay 07	119.175	34.915	-4.8	817.17	0	0	0	0	0	0	0	0	0	0	0	0	14.29	0	0	0	0	0	0	0	0	0	0	0	0	0	0	0	0	0	0	0	14.29	0	0	0	0	0	0	0	0	0	0	0
506	Haizhou Bay 08	119.175	34.915	-7.2	817.17	0	0	0	0	0	0	0	0	0	0	0	0	17.5	3.33	0	0	0	0	0	0	0	0	0	0	0	0	0	0	0	0	0	0	10	0	0	0	0	0	0	0	0.83	9.17	0	0
507	Haizhou Bay 09	119.175	34.915	-18	817.17	0	0	0	0	0	0	0	0	0	0	0	0	16.28	4.65	0	0	0	0	0	0	0	0	0	0	0	0	0	0	0	0	0	0	9.3	0	0	0	0	0	0	0	0	4.65	0	0
508	Haizhou Bay 10	119.175	34.915	-7	817.17	0.36	0	0	0	0	0	0	0	0	0	0	0	25.09	0.72	0	0	0	0	0	0	0	0	0	0	0	0.36	0	0	0	0	0	0	17.2	0	0	0	0	0	0	0	0.36	2.87	0	0
509	Haizhou Bay 11	119.175	34.915	-14	817.17	0	0	0	0	0	0	0	0.44	0	0.44	0	0	32.6	1.76	0	0	0.44	0	0	0	0	0	0	0	0	4.41	0	0	0	0	0.44	0	14.1	0	0	0	0	0	0	0	4.85	3.08	0	0
510	Haizhou Bay 12	119.175	34.915	-11.7	817.17	0	0	0	0	0	0	0	0	0	0	0	0	46.15	11.11	0	0	0	0	0	0	0	0	0	0	0	0	0	0	0	0	1.71	0	8.55	0	0	0	0	0	0	0	1.71	9.4	0	0
511	Haizhou Bay 13	119.175	34.915	-16.5	817.17	0	0	0	0	0	0	0	0	0	0	0	0	55.17	0	0	0	0	0	0	0	0	0	0	0	0	0	0	0	0	0	0	0	0	0	0	0	0	0	0	0	0	10.34	0	0
512	Haizhou Bay 14	119.175	34.915	-21.5	817.17	0	0	0	0	0	0	0	0	0	0	0	0	30	0	0	0	0	0	0	0	0	0	0	0	0	0	0	0	0	0	0	0	0	0	0	0	0	0	0	0	0	0	0	0
513	Haizhou Bay 15	119.175	34.915	-20	817.17	0	0	0	0	0	0	0	0	0	0	0	0	0	2	0	0	0	0	0	0	0	0	0	0	0	0	0	0	0	0	0	0	4	0	0	0	0	0	0	0	0	4	0	0
514	Haizhou Bay 16	119.175	34.915	-27	817.17	0	0	0	0	0	0	0	0	0	0	0	0	2.48	0	0	0	0	0	0	0	0	0	0	0	0	0	0	0	0	0	0	0	4.96	0	0	0	0	0	0	0	0	0.83	0	0
515	Haizhou Bay 17	119.175	34.915	-24.2	817.17	0	0	0	0	0	0	0	0	0	0	0	0	10	6.67	0	0	0	0	0	0	0	0	0	0	0	0	0	0	0	0	0	0	3.33	0	0	0	0	0	0	0	0	10	0	0
516	Haizhou Bay 18	119.175	34.915	-29	817.17	0	0	1.54	0	0	0	0	0	0	1.54	0	0	7.69	0	0	0	0	0	0	0	0	0	0	0	0	0	0	0	0	0	0	0	0	0	0	0	0	0	0	0	0	3.08	0	0
517	Hal Dal 1	119.755	49.225	670	369	0	0	0	0	0	0	0	0	0	0	0	0	0	6.63	0	0	22.1	0	0	0	0	0	0	0	0	0	0	0	0	0	0	0	0.55	0	0	0	0	0	0	0	0	0	0	0
518	Hal Dal 2	119.755	49.225	670	369	0	0	0	0	0	0	0	0	0	0	0	0	0	10.71	0	0.65	0	0	9.42	0	0	0	0	0	0	0	0	0	0	0	0	0	0	0	0	5.84	0	0	0	0	0	0	0	0
519	Hal Dal 3	119.755	49.225	550	369	0	0	0	0	0	0	0	0	0	0	0	0	1.93	1.93	0	0	10.29	0	0	0	0	0	0	0	0	0	0	0	0	0	0	0	35.37	0	0	0	0	0	0	0	0	0	0	0
520	Hal Dal 4	119.755	49.225	550	369	23.44	0	0	0	0	0	0	0	0	0	0	0	0	8.59	0	4.69	3.91	0	0	0	0	0	0	0	0	0	0	0	0	0	0	0	0	0	0	0	0	0	0	0	0	0.78	0	0
521	Hal Dal 5-7	117.905	49.435	550	297.11	0	0	0	0	0	0	0	2.86	0	0	0	0	8.57	22.86	0	0	2.86	0	0	0	0	0	0	0	0	0	0	0	0	0	0	0	5.71	0	0	0	0	0	0	0	0	0	0	0
522	Hal Dal 6-7	117.905	49.435	550	297.11	0	0	0	0	0	0	0	0	0	0	0	0	0	0	0	0	0	0	8.33	0	0	0	0	0	0	0	0	0	0	0	0	0	0	0	0	8.33	0	8.33	0	0	0	0	0	0
525	Hangcuo	91.795	31.325	4370	452.89	0	0	0	0	0	0	0	0	0	0	0	0	46.06	0	0	0	0.83	0	0	0	0	0	0	0	0.41	0	0	0	0	0	0	0	1.24	0	0	0	0	2.9	0	0	0	17.01	0	0
526	Hanhai Lake	112.835	40.285	1200	424.05	0	0	0	0	0	0	0	0.7	0	0	0	0	43.66	9.86	0	0	1.41	0	0	0	0	0	0	0	0	0	0	0	0	0	0	0	33.1	0	0	0	0	0	0	0	0	0	0	0
527	Hani	130.115	42.905	910	577.78	0	0	0	0	0	0	0	0	0	0	0	0	10.39	0	0	0	9.24	0	0	0	0	0	2.89	0	0	0	0	0	0	0	2.31	0	1.73	0	0	0	0	0	2.89	0	0	8.08	0	0
528	Hani_New	126.525	42.225	899	864.73	1.92	0	0.27	0	0	0	0	0.27	0	0	0	0	13.42	0	0	0	11.78	0	0	0	0	0	3.01	0	0	0	0	0	0	0	0	0	1.64	0	0	3.29	0	0	0	0	0	10.14	0	0
529	Hanjiang 1	116.635	23.555	5	1673.86	0	0	0	0	0	0	0	0	0	0.93	0	0	3.74	1.87	0	0	0	0	0	0	0	0	0	0	0	0	6.54	0	0	0	0	0	1.87	0	0	0	0	0	0.93	0	0	13.08	0	0
530	Hanjiang 3	116.545	23.345	5	1725.92	0	0	0	0	0	0	0	0.62	0	1.85	0	0	1.23	1.85	0	0	0	0	0.62	0	0	0	0	0	0	0	30.25	0	0	0	0	0	0.62	0	0	0	0	0	2.47	0	0	6.17	0	0
531	Haoluku Lake	116.755	42.955	1295	381.79	0	0	0	0	0	0	0	0	0	0	0	0	64.71	0.98	0	0	10.78	0	0	0	0	0	0	0	0	0	0	0	0	0	0	0	5.88	0	0	0	0	0	0	0	0	0	0	0
532	Hdgutian 1	114.815	23.145	590	2058.73	0	0	0	0	0	0	0.45	0	0	0	0	1.58	0.23	0	0	0	0	0	0.23	0	0	0	0	0.23	0	0	2.03	0	0	0	0	0	0	0	0	0	0	0	0	0	0	0	0	0
533	Hdgutian 2	114.825	23.145	531	2068.74	0	0	0	0	0	0	0	0	0	0.21	0	1.02	0.4	0.21	0	0	0	0	0	0	0	0	0	0	0	0	11.17	0	0	0	0	0	0	0	0	0	0	0	0.4	0	0	0.21	0	0
534	Hdgutian 3	114.805	23.125	626	2061.33	0	0	0	0	0	0	0	0	0.32	5.44	0	0	0.32	0	0	0	0	0	0	0	0	0	0	0	0	0	38.98	0	0	0	0.32	0	0	0	0	0	0	0	0	0	0	0	0	0
535	Hdgutian 4	114.805	23.125	382	2061.33	0	0	0	0	0	0	0	0	0	0	0	11.89	0	0	0	0	0	0	0	0	0	4.46	0	0	0	0	4.46	0	0	0	0	0	0	0	0	0	0	0	0	0	0	0.37	0	0
536	Hdgutian 5	114.815	23.135	456	2053.17	0	0	0	0	0	0	0	0	0	0	0	47.54	0	0.76	0	0	0	0	0.38	0	0	0	0	0	0	0	9.44	0	0	0	0	0	0	0	0	0	0	0	0	0	0	0.76	0	0
537	Hdgutian 6	114.825	23.145	641	2068.74	0	0	0	0	0	0	0	0	0	0.31	0	1.26	5.66	1.26	0	0	0	0	0	0	0	3.46	0	0	0	0	11	0	0	0	0	0	0	0	0	0	0	0	0	0.31	0	0.31	0	0
538	Heishawan 1	113.565	22.115	0	1964.48	0	0	0	0	0	0	0.73	2.92	1.46	0	0	2.19	2.19	0.73	0	0	0	0	0	0	0	0	0	0	0	0	3.65	1.46	0	1.46	0	0	0	0	0	0.73	0	0	0	0	0	1.46	0	0
540	Heishiding 1	111.425	23.375	220	1534.3	0	0	0	0	0	0	0	0	0	0.96	0	0.48	0.48	0	0	0	0	0	0	0	0	0.48	0	0	0	0	19.62	0	0	0	0	0	0	0	0	0	0	0	0	0	0	0	0	0
541	Heishiding 2	111.425	23.375	280	1534.3	0	0	0	0	0	0	0	0	0	0	0	2.88	0	0	0	0	0	0	0	0	0	0	0	0	0	0	51.92	0	0	0	0	0	0	0	0	0	0	0	0	0	0	0	0	0
543	Hengkungaosu	112.585	26.815	80	1318.81	0	0	0	0	0	0	0	0	0	0	0	0	6.56	0	0	0	0	0	0	0	0	0	0.63	0	0	0	19.68	0	0	0	0	0	2.19	0	0	0	0	0	0	0	0	0	0	0
544	Heqiao	119.905	31.505	51	1160.68	0	0	0	0	0	0	0	0	0	0	0	0	12.93	0	0	0	4.31	0	0	0	0	0	0	4.31	0	4.31	4.31	0	0	0	4.31	0	4.31	0	0	0	0	0	0	0	0	4.31	0	0
545	Heqing	100.165	26.465	2324	832.82	0	0	0	0	0	8.37	0	0	0	0	0	0	1.76	0.88	0	0.44	2.64	0	0.66	0	0.22	0.44	0	0	0	2.64	0	0	0	0	0	0	0.44	0	0.22	0.44	0	0	0	0	0	0	0	0
546	Heyuan	114.595	23.715	50	1966	0	0	0	0	0	0	0	0.65	0	0	0	0	0	1.32	0	0	0	0	0	0	0	0	0	0	0	0	1.97	0	0	0.65	0	0	0	0	0	0	0	0	0	0	0	1.32	0	0
547	Hezuo 1	102.465	34.625	3002	569.62	0	0	0	0	0	0	0	6.18	0	0	0	0	51.47	0.59	0	0	2.06	0	0	0	0	0	0	0	5.59	0	0	0	0	0	0	0	0	0	0	0	0	0	0	0	0	0	0	0
548	Hezuo 2	102.755	34.815	2996	551.03	0	0	0	0	0	0	0	0	0	0	0	0	86.61	0	0	0	1.31	0	0	0	0	0	0	0	0	0	0	0	0	0	0	0	0	0	0	0	0	0	0	0	0	0.52	0	0
549	Hezuo 3	102.755	34.815	2996	551.03	0	0	0	0	0	0	0	0	0	0	0	0	70.05	0.78	0	0	0.52	0	0	0	0	0	0	0	0.26	0	0	0	0	0	0	0	0.52	0	0	0	0	0.26	0	0	0	0.26	0	0
550	Hezuo 4	102.875	34.945	3147	540.83	0	0	0	0	0	0	0	14.14	0	0	0	0	12.04	2.62	0	0	0	0	0	0	0	0	0	0	0	0	0	0	0	0	0	0	1.05	0	0	0	0	0	0	0	0	0	0	0
551	Hongkong 1	113.565	22.275	-30	1900.24	0	0	0	0	0	0	0	0	0	0	0	0	0	4.81	0	0	0	0	0	0	0	0	0	0	0	0	7.69	0	0	0	0	0	0	0	0	0	0	0	8.65	0	0	0	0	0
552	Hongkong 2	114.015	22.275	-30	1943.12	0	0	0	0	0	1.67	0	0	0	0	0	0	3.33	1.67	0	0	0	0	0	0	0	0	0	0	0	0	16.67	0	0	0	0	0	3.33	0	0	0	0	0	0	0	0	0	0	0
553	Hongkong 3	114.295	22.255	-25	1923.87	0	0	0	0	0	0	0	0	0	0	0	2.02	0	6.06	0	0	0	0	0	0	0	2.02	0	0	2.02	0	5.05	0	0	0	0	0	0	0	0	0	0	0	6.06	0	0	0	0	0
554	Hongkong 4	114.305	22.285	-35	1948.39	0	0	0	0	0	0	0	0	0	0	0	0	0	1.67	0	0	0	0	5	0	0	0	0	0	0	0	10	0	0	0	0	0	1.67	0	0	0	0	0	0	0	0	4.17	0	0
555	Hongkong 5	114.335	22.385	-15	1921.11	0	0	0	1	0	0	0.83	0	0	3.31	0	0	4.96	0	0	0	0	0	0.83	0	0.83	0	0	0	1.65	0	17.36	0	0	0	0	0	3.31	0	0	0	0	0	4.13	0	0	1.65	0	0
556	Hongkong 6	114.335	22.375	-20	1927.4	0	0	0	0	0	0	0	0	0	0	0	0	0	0	0	0	0	0	0	0	0	0	0	0	0	0	3.45	0	0	0	0	0	0	0	0	0	0	0	2.3	0	0	0	0	0
557	Hongkong 7	114.325	22.385	-18	1895.47	0	0	0	0	0	0	2.9	0	0	1.45	0	0	0	1.45	0	0	0	0	2.17	0	0	0	0	0	0	0	31.16	0	0	0	0	0	0	0	0	0	0	0	1.45	0	0	0	0	0
559	Hongkong z02	114.185	22.275	-15	1891.47	0	0	0	0	0	0	0	0	0	0	0	0	0	16.67	0	0	0	0	0	0	0	0	0	0	0	0	16.67	0	0	0	0	0	0	0	0	0	0	0	16.67	0	0	0	0	0
560	Hongkong z03	114.275	22.265	-12.8	1905.63	0	0	0	0	0	0	0	0	0	0	0	0	0	0	0	0	0	0	0	0	0	0	0	0	0	0	0	0	0	0	0	0	0	0	0	0	0	0	0	0	0	0	0	0
561	Hongkong z04	113.555	22.135	-32.9	1942.1	0	0	0	0	0	0	0	0	0	0	0	0	0	0	0	0	0	0	0	0	0	0	0	0	0	0	8.33	0	0	0	0	0	0	0	0	0	0	0	0	0	0	0	0	0
562	Hongkong z05	114.475	22.535	-18.2	1899.62	0	0	0	0	0	0	0	0	0	0	0	0	0	0	0	0	0	0	0	0	0	0	0	0	0	0	10.35	0	0	0	0	0	0	0	0	0	0	0	3.45	0	0	3.45	0	0
563	Hongkong z06	113.925	22.375	-19	1862.25	0	0	0	0	0	0	0	0	0	0	0	0	5.56	0	0	0	5.56	0	0	0	0	0	0	0	0	0	16.66	0	0	0	0	0	5.56	0	0	0	0	0	5.56	0	0	0	0	0
564	Hongkong z07	114.365	22.385	-21.9	1936.37	0	0	0	0	0	0	0	0	0	0	0	0	0	2.74	0	0	0	0	0	0	0	0	0	0	0	0	5.48	0	0	0	0	0	0	0	0	0	0	0	34.25	0	0	0	0	0
565	Hongkong z08	114.225	22.455	-8.6	1860.62	0	0	0	0	0	0	2.6	0	0	1.29	0	0	0	1.29	0	0	0	0	2.6	0	0	0	0	0	0	0	27.29	0	0	0	0	0	0	0	0	0	0	0	1.29	0	0	0	0	0
566	Hongkong z09	114.055	22.335	-14	1869.65	0	0	0	0	0	0	0	0	0	0	0	0	0	0	0	0	0	0	0	0	0	0	0	5	0	0	10	0	0	0	0	0	0	0	0	0	0	0	15	0	0	0	0	0
567	Hongkong z10	113.525	22.135	-25.6	1956.74	0	0	0	0	0	1.64	0	0	0	0	0	0	3.28	0	0	0	0	0	0	0	0	0	0	0	0	0	16.39	0	0	0	0	0	3.28	0	0	0	0	0	0	0	0	0	0	0
568	Hongkong z11	113.825	22.125	-23.7	1946.32	0	0	0	0	0	0	0	0	0	0	0	1.96	0	5.88	0	0	0	0	0	0	0	1.96	0	0	1.96	0	3.92	0	0	0	0	0	0	0	0	0	0	0	5.88	0	0	0	0	0
569	Hongkong z12	114.355	22.325	-25.6	1899.29	0	0	0	0	0	0	0	0	0	0	0	0	0	0	0	0	0	0	0	0	0	0	0	0	0	0	0	0	0	0	0	0	0	0	4.76	0	0	0	23.81	0	0	0	0	0
571	Hongkong z14	113.565	22.135	-31	1941.59	0	0	0	0	0	0	0	0	0	0	0	4	0	0	0	0	0	0	0	0	0	0	0	0	0	0	16	0	0	0	0	0	8	0	0	0	0	0	16	0	0	0	0	0
572	Hongkong z15	113.795	22.155	-22.8	1919.53	0	0	0	0	0	0	0	0	0	0	0	0	0	0	0	0	0	0	0	0	0	0	0	0	0	0	10	0	0	0	0	0	0	0	0	0	0	0	10	0	0	0	0	0
573	Hongkong z16	114.165	22.305	-8	1884.46	0	0	0	0	0	0	3.04	0	0	0	0	0	0	1.51	0	0	0	0	4.55	0	0	0	0	0	0	0	9.1	0	0	0	0	0	1.51	0	1.51	0	0	0	0	0	0	3.04	0	0
574	Hongkong z17	114.025	22.345	-16.4	1909.89	0	0	0	0	0	0	0	0	0	0	0	0	0	0	0	0	0	0	0	0	0	0	0	0	0	0	0	0	0	0	0	0	2.5	0	0	2.5	0	0	10	0	0	0	0	0
575	Hongkong z18	114.235	22.285	-30	1891.93	0	2.5	0	0	0	0	0	0	0	0	0	0	0	0	0	0	0	0	0	0	0	0	0	0	0	0	12.5	0	0	0	0	0	5	0	0	0	0	0	10	0	0	0	0	0
577	Hongkong z20	113.795	22.155	-18.1	1919.53	0	0	0	0	0	0	0	0	0	0	0	0	0	0	0	0	0	0	0	0	0	0	0	0	0	0	0	0	0	0	0	0	6.67	0	0	0	0	0	6.67	0	0	0	0	0
578	Hongkong z21	114.235	22.285	-10	1891.93	0	0	0	0	0	0	0	0	0	0	0	0	0	0	0	0	0	0	0	0	0	0	0	0	0	0	6.45	0	0	0	0	0	3.23	0	0	0	0	0	3.23	0	0	0	0	0
579	Hongkong z22	114.245	22.205	-29.2	1937.52	0	0	0	0	0	0	0	0	0	0	0	0	12.5	0	0	0	0	0	0	0	0	0	0	0	3.13	0	24.99	0	0	0	0	0	0	0	0	0	0	0	0	0	0	3.13	0	0
580	Hongkong z23	114.185	22.275	-9.1	1891.47	0	0	0	0	0	0	0	0	0	0	0	0	0	0	0	0	0	0	0	0	0	0	0	0	0	0	0	0	0	0	0	0	0	0	0	0	0	0	23.81	0	0	0	0	0
581	Hongshen	123.405	46.405	149	422.17	0	0	0	0	0	0	0	0	0	0	0	0	30.91	0	0	0	0	0	2.11	0	0	0	0	0	0	0	0	0	0	0	0	0	37.45	0	0	0	0	0	0	0	0	0	0	0
582	Hongyuan	102.535	32.805	3500	771.82	2.61	0	0	0	0	0	0	0.33	0	0	0	0.33	0.98	4.56	0	0	0.65	0	0	0	0	0	0	0	0	0	0	0	0	0	0	0	0	0	2.61	0	0	0	0	0	0	57	0	0
583	Hongyuan 01	102.505	32.675	3400	802.87	2.38	0	0.79	0	0	0.4	2.38	0	0	0	0	0	3.17	3.57	0	0	1.98	0	0.79	0	0	0	0.4	0	0	1.98	0	0	0	0	0	0	0.4	0	0	0	0	0	0.79	0	0	34.13	0	0
584	Hongyuan 02	102.505	32.675	3400	802.87	1.14	0	0	0	0	0.85	0.57	0.28	0	0	0	0	2.28	5.13	0	0	3.13	0	0.57	0	0	0	0.28	0	0.28	0.28	0.28	0	0	0	0	0	0.85	0	0	0.57	0	0	0	0	0	29.63	0	0
585	Hongyuan 03	102.505	32.675	3400	802.87	1.76	0	0	0	0	0	0	0	0	0	0	0	0	1.18	0	0	2.94	0	0	0	0	0	0.59	0	0	1.18	0.59	0	0	0	0	0	0	0	0	0	0	0	0	0	0	50.59	0	0
586	Hongyuan 04	102.505	32.675	3400	802.87	1.18	0	0.59	0	0	0.98	1.18	0	0	0	0	0	5.12	5.51	0	0	6.3	0.2	2.17	0	0	0	0.98	0	0.39	1.57	3.15	0	0	0	0	0	0.59	0	0	2.36	0	0	0.59	0	0	12.8	0	0
587	Hongyuan 05	102.505	32.675	3400	802.87	0	0	0	0	0	0	3.33	0	0	0	0	0	6.67	0	0	0	3.33	0	0	0	0	0	0	0	0	0	0	0	0	0	0	0	0	0	0	0	0	0	0	0	0	6.67	0	0
588	Hongyuan 06	102.505	32.675	3400	802.87	3.93	0	0.36	0	0	1.43	0.36	1.79	0	0	0	0	0.71	3.21	0	0	4.29	0	1.79	0	0	0	0.36	0	0	0.71	1.79	0	0	0	0	0	0	0	0	1.43	0	0	0.36	0	0	26.79	0	0
589	Hongyuan 07	102.505	32.675	3400	802.87	0	0	0	0	0	1.26	0.63	3.14	0	0	0	0	1.89	13.84	0	0	4.4	0	3.14	0	0	0	0.63	0	0	0.63	0	0	0	0	0	0	0.63	0	0	0.63	0	0	0	0	0	3.14	0	0
590	Hongyuan 08	102.505	32.675	3400	802.87	1.9	0	0.63	0	0	0.95	0.32	2.54	0	0	0	0	4.44	6.67	0	0	4.76	0	0.95	0	0	0	0.63	0	0.32	0.95	1.59	0	0	0	0	0	0	0	0	1.27	0	0	0.32	0	0	6.98	0	0
591	Hongyuan 09	102.505	32.675	3400	802.87	1.15	0	0.49	0	0	1.48	1.48	3.28	0	0	0	0	6.89	2.3	0	0	6.56	0.16	0.82	0	0	0	0.33	0	0.98	0	0.82	0	0	0	0	0	0.16	0	0	1.97	0	0	0.33	0	0	5.9	0	0
592	Hongyuan 10	102.505	32.675	3400	802.87	0.35	0	0	0	0	0.17	0	39.86	0	0	0	0	0.35	1.92	0	0	1.92	0	0.52	0	0	0	0	0	0	0	0.7	0	0	0	0	0	0	0	0	0.35	0	0	0	0	0	11.36	0	0
593	Hu Mao 01	123.925	52.275	680	494.8	0	0	0	0	0	0	0	0	0	0	0	0	0	0	0	0	1.52	0	0	0	0	0	0	0	0	0	0	0	0	0	0	0	0	0	0	0	0	0	0	0	0	0	0	0
594	Hu Mao 02	123.925	52.275	680	494.8	13.82	0	0	0	0	0.99	0	21.38	0	0	0	0	0	1.97	0	0	14.8	0	0	0	0	0	0	0	0	0	0	0	0	0	0	0	3.95	0	0	0	0	0	0	0	0	0	0	0
595	Hu Mao 04	123.925	52.275	680	494.8	3.7	0	0	0	0	2.47	0	1.23	0	0	0	0	0	0	0	0	81.48	0	0	0	0	0	0	0	0	0	0	0	0	0	0	0	0	0	0	0	0	0	0	0	0	0	0	0
597	Hu Mao 07-7	123.905	52.305	700	507.41	0	0	0	0	0	0	0	0	0	0	0	0	0	0	0	0	0	0	0	0	0	0	0	0	0	0	0	0	0	0	0	0	0	0	0	10	0	0	0	0	0	0	0	0
599	Hu Mao 09-7	123.975	52.285	680	504.97	0	0	0	0	0	0	0	0	0	0	0	0	0	0	0	0	47.22	0	0	0	0	0	0	0	0	0	0	0	0	0	0	0	0	0	0	0	0	0	0	0	0	0	0	0
600	Hu Mao 10-7	123.975	52.285	680	504.97	0	0	0	0	0	0	0	0	0	0	0	0	0	0	0	0	61.9	0	0	0	0	0	0	0	0	0	0	0	0	0	0	0	0	0	0	0	0	0	0	0	0	0	0	0
601	Hu Mao 11-7	123.975	52.285	680	504.97	0	0	0	0	0	0	0	0	0	0	0	0	0	0	0	0	0	0	0	0	0	0	0	0	0	0	0	0	0	0	0	0	0	0	0	0	0	0	0	0	0	0	0	0
602	Hu Mao 12-7	123.975	52.285	680	504.97	0	0	0	0	0	0	0	9.09	0	0	0	0	0	0	0	0	63.64	0	0	0	0	0	0	0	0	0	0	0	0	0	0	0	0	0	0	0	0	0	0	0	0	0	0	0
603	Hu Mao 13-7	123.985	52.255	720	494.88	0	0	0	0	0	0	0	0	0	0	0	0	0	0	0	0	0	0	66.67	0	0	0	0	0	0	0	0	0	0	0	0	0	0	0	0	0	0	0	0	0	0	0	0	0
604	Hu Mao 14-7	123.985	52.255	720	494.88	0	0	0	0	0	0	0	0	0	0	0	0	0	0	0	0	0	0	0	0	0	0	0	0	0	0	0	0	0	0	0	0	0	0	0	0	0	0	0	0	0	0	0	0
605	Hu Mao 15-7	123.985	52.255	720	494.88	0	0	0	0	0	0	0	0	0	0	0	0	50.94	0	0	0	49.06	0	0	0	0	0	0	0	0	0	0	0	0	0	0	0	0	0	0	0	0	0	0	0	0	0	0	0
607	Huangjiapu	115.155	40.565	605	376.43	0	0	0	0	0	0	0	0	0	0	0	0	13.79	0	0	0	0	0	0	0	0	0	0	0	0	0	0	0	0	0	0	0	54.02	0	0	0	0	0	0	0	0	0	0	0
608	Huangpu	113.155	22.935	6	1789.12	0	0	0	0	0	0	0	0	0	0.59	0	0.59	2.37	0	0	0	0	0	0.59	0	0	0	0	0	0	0	17.16	0	0	0	0	0	0	0	0	0	0	0	0	0	0	18.93	0	0
609	Huangshui	101.235	36.595	2732	432	0	0	0	0	0	0	0	0	0	0	0	0	77.88	0	0	0	0	0	0	0	0	0	0	0	0.96	0	0	0	0	0	0	0	0.96	0	0	0	0	0	0	0	0	0	0	0
610	Huaping 01	109.905	25.605	1113	1667.97	0	0	0	0	0	0	0	0	0	0	0	0.79	1.58	0	0	0	0	0	0	0	0	0	0	0	0	10.23	72.42	0	0	0	0	0	0	0	0	0	0	0	0	0	0	0	0	0
611	Huaping 02	109.905	25.615	793	1662.94	0	0	0	0	0	0	0	0	0	0	0	0	3.34	0	0	0	1.66	0	0	0	0	0	1.66	0	0	0	56.65	0	0	0.84	0	0	0	0	0	2.5	0	0	0	0	0	0	0	0
612	Huaping 03	109.895	25.595	1315	1732.66	0	0	0	0	0	0.81	0.81	0	0	1.61	0	0	4.03	0	0	0	4.03	0	0	0	0	0	1.61	0	0	0.81	16.13	0	0	0	0	0	0	0	0	0	0	0	0	0	0	0	0	0
613	Huaping 04	109.905	25.605	1052	1667.97	0	0	0	0	0	0	0	0	0	0	0	0.58	0	0	0	0	1.15	0	0	0	0	0	0	0	0	0	80.35	0	0	0	0	0	0	0	0	0	0	0	0	0	0	0	0	0
614	Huaping 05	109.895	25.595	1329	1732.66	0	0	0	0	0	1.05	0	0	0	0.52	0	0	2.62	0	0	0	1.57	0	0	0	0	0	1.57	0	0	0	7.33	0	0	0.52	0	0	0	0	0	0	0	0	0	0	0	0	0	0
615	Huaping 06	109.905	25.605	950	1667.97	0	0	0	0	0	0	0	0	0	0	0	2.13	1.07	0	0	0	0	0	0	0	0	0	0.53	0	0	0	73.39	0	0	0	0	0	0	0	0	1.6	0	0	0	0	0	0	0	0
616	Huaping 07	109.905	25.605	970	1667.97	0	0	0	0	0	0	0	0	0	0	0	0	1.05	0	0	0	0	0	0	0	0	0	1.05	0	0	0	67.37	0	0	0	0	0	0	0	0	0	0	0	0	0	0	0	0	0
617	Huaping 08	109.895	25.595	1318	1732.66	0	0	0	0	0	2.19	0	0	0	5.83	0	0	2.92	0	0	0	0	0	0	0	0	0	2.19	0	0	2.92	12.4	0	0	0	0	0	0	0	0.73	1.46	0	0	0	0.73	0	0	0	0
618	Huaping 09	109.915	25.615	900	1711.39	0	0	0	0	0	0	0	0	0	5.38	0	0	0	0	0	0	0	0	0	0	0	0	0	0	0	0	43.84	0	0	0	0	0	0	0	0	0.77	0	0	0	0	0	0	0	0
619	Huaping 10	109.915	25.615	870	1711.39	0	0	0	0	0	0	0	0	0	0.85	0	0.85	2.54	0	0	0	0	0	0	0	0	0	0	0	0	0	78.82	0	0	0	0	0	0	0	0	0	0	0	0	0	0	0	0	0
621	Huaping 12	109.895	25.625	740	1648.43	0	0	0	0	0	0	0	0	0	1.2	0	0	1.2	0	0	0	0	0	0	0	0	0	1.79	0	0	0	72.48	0	0	0.6	0	0	0.6	0	0	0	0	0	0	0	0	0	0	0
622	Huaping 13	109.905	25.605	1202	1667.97	0	0	0	0	0	0	0	0	0	0	0	1.17	2.36	0	0	0	2.36	0	0	0	0	0	3.53	0	0	0	15.3	0	0	0	0	0	0	0	0	0	0	0	0	0	0	0	0	0
623	Huaping 14	109.895	25.595	1276	1732.66	0	0	0.95	0	0	0	0	0	0	0	0	0.95	0	0	0	0	0.95	0	0	0	0	0	0.95	0	0	0	3.81	0	0	0	0	0	0	0	0	0.95	0	0	0	0	0	0	0	0
624	Huaping 15	109.905	25.605	1237	1667.97	0	0	0	0	0	0	0	0	0	0	0	0.98	5.34	1.46	0	0	0	0	0	0	0	0	1.46	0.49	0	0	3.4	0	0	0	0	0	0	0	0	0.97	0	0	0	0.97	0	0	0	0
625	Huaping 16	109.905	25.605	1180	1667.97	0	0	0	0	0	0	0	0	0	0	0	0	0.92	0	0	0	0.92	0	0	0	0	0	0.46	0	0	0	87.06	0	0	0	0	0	0	0	0	0	0	0	0	0	0	0.46	0	0
626	Huaping 17	109.915	25.615	850	1711.39	0	0	0	0	0	0	0	0	0	0	0	0	2.78	0	0	0	0	0	0	0	0	0	11.11	0	0	0	29.17	0	0	0	0	0	0	0	0	1.39	0	0	0	0	0	0	0	0
627	Huaping 18	109.905	25.605	1148	1667.97	0	0	0	0	0	0.62	0	0	0	0	0	0	0.62	0	0	0	0	0	0	0	0	0	1.23	0	0	0	64.2	0	0	0	0	0	0	0	0	0	0	0	0	0	0	0	0	0
628	Huaping 19	109.895	25.595	1316	1732.66	0	0	0	0	0	0	0.97	0	0	0	0	0	3.88	0	0	0	1.94	0	0	0	0	0	2.91	0	0	3.88	2.91	0	0	0	0	0	0	0	0	0	0	0	0	0	0	0.97	0	0
629	Huaping 20	109.905	25.615	800	1662.94	0	0	0	0	0	0	0	0	0	0	0	0	0	0	0	0	0	0	0	0	0	0	0	0	0	0	96.15	0	0	0	0	0	0	0	0	0	0	0	0	0	0	0	0	0
630	Huaping 21	109.905	25.605	934	1667.97	0	0	0	0	0	0	0	0	0	0	0	0	4.27	0	0	0	0.85	0	0	0	0	0	0	0	0	0	66.68	0	0	0	0	0	0	0	0	0.85	0	0	0	0	0	0	0	0
631	Huaping 22	109.905	25.605	1020	1667.97	0	0	0	0	0	0	0.65	0	0	0	0	0	0	0	0	0	0	0	0	0	0	0	0	0	0	0	79.22	0	0	0	0	0	0	0	0	0	0	0	0	0	0	0	0	0
632	Huaping 23	109.905	25.605	978	1667.97	0	0	0	0	0	0	0	0	0	0	0	0	0	1.28	0	0	1.28	0	0	0	0	0	1.28	0	0	0	20.52	0	0	0	0	0	0	0	0	0	0	0	0	0	0	0	0	0
633	Huidong 1	115.205	23.155	201	1968.04	0	0	0	0	0	0	0	0	0	1.05	0	0	0.35	0	0	0	0	0	0.35	0	0	0	0	0	0	0	63.73	0	0	0	0	0	0	0	0	0	0	0	0	0	0	0	0	0
634	Huidong 2	115.125	23.145	267	2011.59	0	0	0	0	0	0	1.89	0	0	0.75	0	4.92	0	0.38	0	0	0	0	0	0	0	0	0	0.75	0	0	60.64	0	0	0	0	0	0.38	0	0	0	0	0	0	0	0	0.38	0	0
635	Huitong	109.995	26.935	466	1308.02	0	0	0	0	0	0	0	0	0	1.1	0	0	3.87	0.55	0	0	0	0	0	0	0	0.55	0.55	0	0	0	28.74	0	0	1.1	0	0	0	0	0	0.55	0	0	0	0	0	0	0	0
636	Huma	126.205	51.805	250	480.07	0	0	0	0	0	2.02	0	0	0	0	0	0	0	0	0	0	2.02	0	0	0	0	0	0	0	0	0	0	0	0	0	0	0	0	0	0	0	0	0	0	0	0	0	0	0
637	Hunan	109.975	26.945	278	1264.45	0	0	0	0	0	2.21	0	0	0	0.74	0	0.74	2.94	2.94	0	0	0	0	0	0	0	2.94	1.47	0	0	0	5.88	0	0	1.47	0	0	1.47	0	0	2.21	0	0	0	0	0	0	0	0
638	Hungshui 1	115.705	37.775	35	500.28	0	0	0.7	0	0	0	0	0	0	0	0	0	30.77	3.15	0	0	1.75	0	0	0	0	0	0.7	0.7	0	0	0	0	0	0	0	0	34.27	0	0	0	0	0	0	0	0	10.49	0	0
639	Hungshui 2	115.705	37.775	35	500.28	0	0	0.21	0	0	0	0	0	0	0	0	0	33.61	3.13	0	0	0.42	0	0	0	0	0	0	0.42	0	0.21	0	0	0	0	0	0	49.69	0	0	0.42	0	0	0	0	0	0.84	0	0
640	Hungshui 3	115.705	37.775	35	500.28	0	0	0.4	0	0	0	0	0	0	0	0	0	10.84	0.8	0	0	0.4	0	0	0	0	0	0.8	0.8	0	0.4	0	0	0	0	0	0	60.24	0	0	0	0	0	0	0	0	2.41	0	0
641	Hungshui 4	115.705	37.775	35	500.28	0	0	0.45	0	0	0	0	0	0	0	0	0	13.84	1.79	0	0	0	0	0	0	0	0	0.45	0.45	0	0	0	0	0	0	0	0	67.86	0	0	0	0	0	0	0	0	2.23	0	0
642	Hungshui 5	115.705	37.775	35	500.28	0.48	0	0	0	0	0	0	0	0	0	0	0	19.62	1.91	0	0	1.44	0	0	0	0	0	0.48	0	0	0	0	0	0	0	0	0	50.24	0	0	0	0	0	0	0	0	5.26	0	0
643	Hungshui 6	115.705	37.775	35	500.28	0	0	0.42	0	0	0	0	0	0	0	0	0	27.97	2.12	0	0	2.54	0	0	0	0	0	0	0	0	0	0	0	0	0	0	0	53.39	0	0	0	0	0	0	0	0	1.27	0	0
644	Hungshui 7	115.705	37.775	35	500.28	0	0	0	0	0	0	0	0	0	0	0	0	14.29	3.46	0	0	0	0	0	0	0	0	1.73	0	0	0	0	0	0	0	0	0	61.04	0	0	0	0	0	0	0	0	1.73	0	0
645	Hutuo River 1	115.775	38.235	18	504.34	0	0	0	0	0	0	0	0	0	0	0	0	9.52	15.42	0	0	0.91	0	0	0	0	0	0.23	0	0	0.45	0	0	0	0	0	0	50.11	0	0	0.45	0	0	0	0	0	0.68	0	0
646	Hutuo River 2	115.775	38.235	18	504.34	0	0	0	0	0	0	0	0	0	0	0	0	6.88	5	0	0	0.63	0	0	0	0	0	0	0	0	1.56	0	0	0	0	0	0	54.69	0	0	0.63	0	0	0	0	0	0.31	0	0
647	Hutuo River 3	115.775	38.235	18	504.34	0	0	0	0	0	0	0	0	0	0	0	0	15.95	7.31	0	0	0	0	0	0	0	0	0	0	0	0.33	0	0	0	0	0	0	15.95	0	0	0	0	0	0	0	0	0	0	0
648	Inner Mongolia 01	117.005	43.005	1200	397.07	0	0	0	0	0	0	0	0	0	0	0	0	10.08	0.26	0	0	0.96	0	0	0	0	0	0	0	0.26	0	0	0	0	0	0	0	2.54	0	0.96	0	0	0	0	0	0	0	0	0
649	Inner Mongolia 02	117.005	43.005	1200	397.07	0	0	0	0	0	0	0	0.13	0	0	0	0	23.32	0.66	0	0	2.31	0	0	0	0	0	0	0	0.33	0	0	0	0	0	0	0	4.02	0	1.78	0	0	0	0	0	0	0	0	0
650	Inner Mongolia 03	117.005	43.005	1200	397.07	0	0	0	0	0	0	0	0.07	0	0	0	0	13.29	0.43	0	0	0.93	0	0.03	0	0	0	0	0	0.17	0	0	0	0	0	0	0	1.53	0	0.8	0	0	0	0	0	0	0	0	0
651	Inner Mongolia 04	117.005	43.005	1200	397.07	0	0	0	0	0	0	0	0	0	0	0	0	44.95	0.34	0	0	9.09	0	0	0	0	0	0	0	0	0	0	0	0	0	0	0	2.02	0	0.34	0	0	0	0	0	0	2.86	0	0
652	Inner Mongolia 05	117.005	43.005	1200	397.07	0	0	0	0	0	0	0	0	0	0	0	0	92.36	0.8	0	0	1.51	0	0	0	0	0	0	0	0.36	0	0	0	0	0	0	0	3.55	0	0	0	0	0	0	0	0	0.09	0	0
653	Inner Mongolia 06	117.005	43.005	1200	397.07	0	0	0	0	0	0.16	0	0.16	0	0	0	0	78.25	0	0	0	0.31	0	0	0	0	0	0	0	0	0	0	0	0	0	0	0	0.78	0	0	0	0	0	0	0	0	0.31	0	0
654	Inner Mongolia 07	117.005	43.005	1200	397.07	0	0	0	0	0	0	0	0	0	0	0	0	99.83	0	0	0	0	0	0	0	0	0	0	0	0.01	0	0	0	0	0	0	0	0.02	0	0	0	0	0	0	0	0	0.01	0	0
655	Inner Mongolia 08	117.005	43.005	1200	397.07	0	0	0	0	0	0	0	0	0	0	0	0	41.69	0.12	0	0	2.61	0	0	0	0	0	0	0	0.12	0	0	0	0	0	0.12	0	9.68	0	0	0	0	0	0	0	0	43.18	0	0
656	Inner Mongolia 09	117.005	43.005	1200	397.07	0	0	0	0	0	0	0	0	0	0	0	0	89.64	2.12	0	0	1	0	0	0	0	0	0	0	0.25	0	0	0	0	0	0	0	2.72	0	0.18	0	0	0	0	0	0	1.43	0	0
657	Inner Mongolia 10	117.005	43.005	1200	397.07	0	0	0	0	0	0	0	0	0	0	0	0	81.1	1.1	0	0	0.73	0	0	0	0	0	0	0	0	0	0	0	0	0	0	0	3.67	0	0.18	0	0	0	0	0	0	1.47	0	0
658	Inner Mongolia 11	117.005	43.005	1200	397.07	0	0	0	0	0	0	0	0	0	0	0	0	86.54	0.09	0	0	0.11	0	0	0	0	0	0	0	0	0	0	0	0	0	0	0	7.79	0	0	0	0	0	0	0	0	4.76	0	0
659	Inner Mongolia 12	117.005	43.005	1200	397.07	0	0	0	0	0	0	0	0	0	0	0	0	71.53	0	0	0	0.69	0	0	0	0	0	0	0	0	0	0	0	0	0	0	0	10.42	0	0	0	0	0	0	0	0	0	0	0
660	Inner Mongolia 13	117.005	43.005	1200	397.07	0	0	0	0	0	0	0	0	0	0	0	0	59.88	2.4	0	0	3.59	0	0	0	0	0	0	0	0	0	0	0	0	0	0	0	10.78	0	0	0	0	0	0	0	0	4.19	0	0
661	Inner Mongolia 14	117.005	43.005	1200	397.07	0	0	0	0	0	0.02	0	0.07	0	0	0	0	91.16	1.3	0	0	0.41	0	0	0	0	0	0	0	0.16	0	0	0	0	0	0	0	2.58	0	0	0	0	0	0	0	0	1.34	0	0
662	Inner Mongolia 15	117.005	43.005	1200	397.07	0	0	0	0	0	0	0	0.02	0	0	0	0	90.63	1.02	0	0	0.76	0	0	0	0	0	0	0	0	0	0	0	0	0	0	0	5.66	0	0	0	0	0	0	0	0	0.38	0	0
663	Inner Mongolia 16	117.005	43.005	1200	397.07	0	0	0	0	0	0	0	0	0	0	0	0	95.45	0.18	0	0	0.13	0	0.07	0	0	0	0	0	0	0	0	0	0	0	0	0	2.41	0	0.09	0	0	0	0	0	0	0	0	0
664	Inner Mongolia 17	117.005	43.005	1200	397.07	0	0	0	0	0	0	0	1.02	0	0	0	0	40.24	1.02	0	0	5.08	0	0	0	0	0	0	0	0.2	0.2	0	0	0	0	0	0	4.67	0	2.24	0.61	0	0	0	0	0	2.24	0	0
665	Inner Mongolia 18	117.005	43.005	1200	397.07	0	0	0	0	0	0	0	0	0	0	0	0	34.7	0.63	0	0	4.52	0	0	0	0	0.63	0	0	0.21	0	0	0	0	0	0	0	5.57	0	15.56	0.53	0	0	0	0	0	0.11	0	0
666	Inner Mongolia C01	111.605	41.645	1000	292.58	0	0	0	0	0	0	0	0	0	0	0	0	23.53	0	0	0	1.73	0	0	0	0	0	0	0	0	0	0	0	0	0	0	0	52.6	0	0	0	0	0	0	0	0	0	0	0
667	Inner Mongolia C02	112.305	42.205	1000	240.55	0	0	0	0	0	0	0	0	0	0	0	0	1.76	0	0	0	0.59	0	0	0	0	0	0	0	0	0	0	0	0	0	0	0	13.53	0	8.82	0	0	0	0	0	0	0	0	0
668	Inner Mongolia C03	112.405	42.305	1000	229.54	0	0	0	0	0	0	0	0	0	0	0	0	15.11	0	0	0	5.11	0	0	0	0	0	0	0	0	0	0	0	0	0	0	0	55.33	0	0.22	0	0	0	0	0	0	0	0	0
669	Inner Mongolia C04	112.605	42.665	1000	199.65	0	0	0	0	0	0	0	0	0	0	0	0	13.54	0	0	0	1.46	0	0	0	0	0	0	0	0	0	0	0	0	0	0	0	42.5	0	0.63	0	0	0	0	0	0	0	0	0
670	Inner Mongolia C05	112.615	42.845	1000	191.08	0	0	0	0	0	0	0	0	0	0	0	0	3	0	0	0	0.27	0	0	0	0	0	0	0	0	0	0	0	0	0	0	0	41.96	0	29.84	0	0	0	0	0	0	0	0	0
671	Inner Mongolia C06	113.405	43.725	1000	178.02	0	0	0	0	0	0	0	0	0	0	0	0	27.14	0	0	0	7.96	0	0	0	0	0	0	0	0	0	0	0	0	0	0	0	21.63	0	1.84	0	0	0	0	0	0	0	0	0
672	Inner Mongolia C07	113.905	43.865	1000	203.38	0	0	0	0	0	0	0	0	0	0	0	0	59.84	0	0	0	0.16	0	0	0	0	0	0	0	0	0	0	0	0	0	0	0	26.88	0	0	0	0	0	0	0	0	0	0	0
673	Inner Mongolia C08	115.205	43.925	1000	260.59	0	0	0	0	0	0	0	0	0	0	0	0	39.89	0	0	0	8.51	0	0	0	0	0	0	0	0	0	0	0	0	0	0	0	47.07	0	0	0	0	0	0	0	0	0	0	0
674	Inner Mongolia C09	116.205	43.875	1000	300.44	0	0	0	0	0	0	0	0	0	0	0	0	13.79	0	0	0	3.13	0	0	0	0	0	0	0	0	0	0	0	0	0	0	0	49.63	0	0.74	0	0	0	0	0	0	0	0	0
675	Inner Mongolia C10	116.445	43.845	1000	322.64	0	0	0	0	0	0	0	0	0	0	0	0	18.42	0	0	0	25	0	0	0	0	0	0	0	0	0	0	0	0	0	0	0	47.11	0	0	0	0	0	0	0	0	0	0	0
676	Inner Mongolia C11	116.605	43.665	1000	337.71	0	0	0	0	0	0	0	0	0	0	0	0	8.5	0	0	0	7.38	0	0	0	0	0	0	0	0	0	0	0	0	0	0	0	40.04	0	3.13	0.67	0	0	0	0	0	0	0	0
677	Inner Mongolia C12	116.615	43.675	1000	338.84	0	0	0	0	0	0	0	0	0	0	0	0	21.9	0	0	0	26.74	0	0	0	0	0	0	0	0	0	0	0	0	0	0	0	40.31	0	0.19	0	0	0	0	0	0	0	0	0
678	Inner Mongolia C13	116.015	43.305	1000	317.21	0	0	0	0	0	0	0	0	0	0	0	0	90.69	0	0	0	2.77	0	0	0	0	0	0	0	0	0	0	0	0	0	0	0	1.39	0	0	0	0	0	0	0	0	0	0	0
679	Inner Mongolia C14	116.005	43.185	1000	320.77	0	0	0	0	0	0	0	0	0	0	0	0	23.13	0	0	0	45.59	0	0	0	0	0	0	0	0	0	0	0	0	0	0	0	7.05	0	0	5.29	0	0	0	0	0	0	0	0
680	Inner Mongolia C15	115.705	43.445	1000	303.44	0	0	0	0	0	0	0	0	0	0	0	0	31.5	0	0	0	3.67	0	0	0	0	0	0	0	0	0	0	0	0	0	0	0	33.64	0	0	2.14	0	0	0	0	0	0	0	0
681	Inner Mongolia DS01	110.955	42.275	1179	212.97	0	0	0	0	0	0	0	0	0	0	0	0	49.41	0	0	0	0.1	0	0	0	0	0	0	0	0	0	0	0	0	0	0	0	49.41	0	0	0	0	0	0	0	0	0	0	0
682	Inner Mongolia DS02	111.955	42.655	1003	201.69	0	0	0	0	0	0	0	0	0	0	0	0	30.75	0	0	0	0.5	0	0	0	0	0	0	0	0	0	0	0	0	0	0	0	45.63	0	0	0	0	0	0	0	0	0	0	0
683	Inner Mongolia DS03	110.755	42.745	968	169.2	0	0	0	0	0	0	0	0	0	0	0	0	22.89	0	0	0	0	0	0	0	0	0	0	0	0	0	0	0	0	0	0	0	48.76	0	0	0	0	0	0	0	0	0	0	0
684	Inner Mongolia DS04	110.565	42.745	1024	174.29	0	0	0	0	0	0	0	0	0	0	0	0	37.59	1.98	0	0	0.49	0	0	0	0	0	0	0	0	0	0	0	0	0	0	0	51.43	0	0	0.1	0	0	0	0	0	0	0	0
685	Inner Mongolia DS05	110.465	42.665	1053	175.16	0	0	0	0	0	0	0	0	0	0	0	0	10.45	0	0	0	0.1	0	0	0	0	0	0	0	0	0	0	0	0	0	0	0	83.59	0	0	0	0	0	0	0	0	0	0	0
686	Inner Mongolia DS06	110.805	42.925	1031	164.53	0	0	0	0	0	0	0	0	0	0	0	0	29.41	0	0	0	0	0	0	0	0	0	0	0	0	0	0	0	0	0	0	0	67.65	0	0	0	0	0	0	0	0	0	0	0
687	Inner Mongolia DS07	111.205	43.155	1160	171.21	0	0	0	0	0	0	0	0	0	0	0	0	6.01	0	0	0	0.1	0	0	0	0	0	0	0	0	0	0	0	0	0	0	0	91.09	0	0	0	0	0	0	0	0	0	0	0
688	Inner Mongolia DS08	111.365	43.155	1053	164.66	0	0	0	0	0	0	0	0	0	0	0	0	25.97	0	0	0	0.1	0	0	0	0	0	0	0	0	0	0	0	0	0	0	0	69.93	0	0	0	0	0	0	0	0	0	0	0
689	Inner Mongolia DS09	111.465	43.255	1057	163.1	0	0	0	0	0	0	0	0	0	0	0	0	28.43	0	0	0	0.1	0	0	0	0	0	0	0	0	0	0	0	0	0	0	0	63.73	0	0	0	0	0	0	0	0	0	0	0
690	Inner Mongolia DS10	111.585	43.355	965	152.71	0	0	0	0	0	0	0	0	0	0	0	0	5.99	0	0	0	0.1	0	0	0	0	0	0	0	0	0	0	0	0	0	0	0	92.91	0	0	0	0	0	0	0	0	0	0	0
691	Inner Mongolia DS11	112.075	43.525	984	151.65	0	0	0	0	0	0	0	0	0	0	0	0	18.7	14.76	0	0	0.49	0	0	0	0	0	0	0	0	0	0	0	0	0	0	0	51.18	0	0	0	0	0	0	0	0	0	0	0
692	Inner Mongolia DS12	111.825	43.195	1057	166.65	0	0	0	0	0	0	0	0	0	0	0	0	5.12	0	0	0	0	0	0	0	0	0	0	0	0	0	0	0	0	0	0	0	92.12	0	0	0	0	0	0	0	0	0	0	0
693	Inner Mongolia DS13	111.855	42.915	1124	182.01	0	0	0	0	0	0	0	0	0	0	0	0	22.15	0	0	0	0.1	0	0	0	0	0	0	0	0	0	0	0	0	0	0	0	75.79	0	0	0	0	0	0	0	0	0	0	0
694	Inner Mongolia DS14	112.155	42.805	1160	191.36	0	0	0	0	0	0	0	0	0	0	0	0	36.45	0	0	0	0	0	0	0	0	0	0	0	0	0	0	0	0	0	0	0	60.1	0	0	0	0	0	0	0	0	0	0	0
695	Inner Mongolia DS15	112.435	42.755	1099	191.34	0	0	0	0	0	0	0	0	0	0	0	0	1.02	20.41	0	0	0	0	0	0	0	0	0	0	0	0	0	0	0	0	0	0	64.29	0	0	0	0	0	0	0	0	0	0	0
696	Inner Mongolia DS16	112.455	43.065	1085	179.27	0	0	0	0	0	0	0	0	0	0	0	0	23.48	0.5	0	0	2	0	0	0	0	0	0	0	0	0	0	0	0	0	0	0	69.93	0	0	0	0	0	0	0	0	0	0	0
697	Inner Mongolia DS17	112.345	43.235	1022	168.08	0	0	0	0	0	0	0	0	0	0	0	0	6.07	0	0	0	0	0	0	0	0	0	0	0	0	0	0	0	0	0	0	0	92.11	0	0	0	0	0	0	0	0	0	0	0
698	Inner Mongolia DS18	112.165	43.345	1033	161.46	0	0	0	0	0	0	0	0	0	0	0	0	12.35	0	0	0	0.1	0	0	0	0	0	0	0	0	0	0	0	0	0	0	0	81.52	0	0	0	0	0	0	0	0	0	0	0
699	Inner Mongolia MS01	116.185	42.355	1291	364.94	0	0	0	0	0	0	0	0	0	0	0	0	65.05	0.49	0	0	2.43	0	0	0	0	0	0	0	0	0	0	0	0	0	0	0	16.02	0	0	0	0	0	0	0	0	0	0	0
700	Inner Mongolia MS02	116.335	42.265	1450	394.95	0	0	0	0	0	0	0	0	0	0	0	0	22.33	0.49	0	0	0.97	0	0	0	0	0	0	0	0	0	0	0	0	0	0	0	55.83	0	0	0	0	0	0	0	0	0	0	0
701	Inner Mongolia MS03	116.455	42.295	1281	389.78	0	0	0	0	0	0	0	0	0	0	0	0	15.69	0	0	0	0	0	0	0	0	0	0	0	0	0	0	0	0	0	0	0	25.49	0	0	0	0	0	0	0	0	0	0	0
702	Inner Mongolia MS04	116.625	42.245	1279	399.76	0	0	0	0	0	0	0	0	0	0	0	0	43.06	1.44	0	0	11.48	0	0	0	0	0	0	0	0	0	0	0	0	0	0	0	26.32	0	0	0	0	0	0	0	0	0	0	0
703	Inner Mongolia MS05	116.695	42.185	1272	414.29	0	0	0	0	0	0	0	0	0	0	0	0	86.83	0	0	0	0.49	0	0	0	0	0	0	0	0	0	0	0	0	0	0	0	9.76	0	0	0	0	0	0	0	0	0	0	0
704	Inner Mongolia MS06	116.695	42.185	1272	414.29	0	0	0	0	0	0	0	0	0	0	0	0	90.2	0	0	0	1.47	0	0	0	0	0	0	0	0	0	0	0	0	0	0	0	4.9	0	0	0	0	0	0	0	0	0	0	0
705	Inner Mongolia MS07	116.895	42.145	1300	437.41	0	0	0	0	0	0	0	0	0	0	0	0	67	0	0	0	1	0	0	0	0	0	0	0	0	0	0	0	0	0	0	0	30	0	0	0	0	0	0	0	0	0	0	0
706	Inner Mongolia MS08	116.895	42.145	1300	437.41	0	0	0	0	0	0	0	0	0	0	0	0	72.93	1	0	0	0.1	0	0	0	0	0	0	0	0	0	0	0	0	0	0	0	23.48	0	0	0	0	0	0	0	0	0	0	0
707	Inner Mongolia MS09	116.985	42.165	1262	438.74	0	0	0	0	0	0	0	0	0	0	0	0	84.23	0.1	0	0	2.94	0	0	0	0	0	0	0	0	0	0	0	0	0	0	0	7.84	0	0	0	0	0	0	0	0	0	0	0
708	Inner Mongolia MS10	116.985	42.165	1262	438.74	0	0	0	0	0	0	0	0	0	0	0	0	81.95	1.95	0	0	1.46	0	0	0	0	0	0	0	0	0	0	0	0	0	0	0	12.68	0	0	0	0	0	0	0	0	0	0	0
709	Inner Mongolia MS11	117.075	42.255	1336	447.98	0	0	0	0	0	0	0	0	0	0	0	0	88.58	0.1	0	0	3.44	0	0	0	0	0	0	0	0	0	0	0	0	0	0	0	5.91	0	0	0	0	0	0	0	0	0	0	0
710	Inner Mongolia MS12	117.285	42.505	1565	484.25	0	0	0	0	0	0	0	0	0	0	0	0	85.13	0	0	0	4.89	0	0	0	0	0	0	0	0	0	0	0	0	0	0	0	7.34	0	0	0	0	0	0	0	0	0	0	0
711	Inner Mongolia MS13	117.285	42.505	1565	484.25	0	0	0	0	0	0	0	0	0	0	0	0	97.76	0.1	0	0	0.1	0	0	0	0	0	0	0	0	0	0	0	0	0	0	0	1.02	0	0	0	0	0	0	0	0	0	0	0
712	Inner Mongolia MS15	116.415	42.165	1295	391.77	0	0	0	0	0	0	0	0	0	0	0	0	85.27	1.94	0	0	1.94	0	0	0	0	0	0	0	0	0	0	0	0	0	0	0	8.72	0	0	0	0	0	0	0	0	0	0	0
713	Inner Mongolia MS16	116.455	42.085	1320	405.25	0	0	0	0	0	0	0	0	0	0	0	0	77.9	6.33	0	0	2.92	0	0	0	0	0	0	0	0	0	0	0	0	0	0	0	9.74	0	0	0.1	0	0	0	0	0	0	0	0
714	Inner Mongolia MS17	116.165	41.955	1443	405.45	0	0	0	0	0	0	0	0	0	0	0	0	79.92	0.1	0	0	5.99	0	0	0	0	0	0	0	0	0	0	0	0	0	0	0	5.99	0	0	0	0	0	0	0	0	0	0	0
715	Inner Mongolia MS18	116.165	41.955	1443	405.45	0	0	0	0	0	0	0	0	0	0	0	0	70.46	0.1	0	0	4.83	0	0	0	0	0	0	0	0	0	0	0	0	0	0	0	14.48	0	0	0	0	0	0	0	0	0	0	0
716	Inner Mongolia MS19	116.085	41.825	1489	413.46	0	0	0	0	0	0	0	0	0	0	0	0	79.65	0	0	0	3.44	0	0	0	0	0	0	0	0	0	0	0	0	0	0	0	10.82	0	0	0	0	0	0	0	0	0	0	0
717	Inner Mongolia MS20	116.115	41.705	1518	429.93	0	0	0	0	0	0	0	0	0	0	0	0	84.88	1.95	0	0	2.44	0	0	0	0	0	0	0	0	0	0	0	0	0	0	0	6.83	0	0	0	0	0	0	0	0	0	0	0
718	Inner Mongolia TS01	115.955	42.675	1311	336.95	0	0	0	0	0	0	0	0	0	0	0	0	64.96	0	0	0	0.1	0	0	0	0	0	0	0	0	0	0	0	0	0	0	0	23.13	0	0	0	0	0	0	0	0	0	0	0
719	Inner Mongolia TS02	116.115	42.615	1374	357.08	0	0	0	0	0	0	0	0	0	0	0	0	67.66	0	0	0	1	0	0	0	0	0	0	0	0	0	0	0	0	0	0	0	17.41	0	0	0	0	0	0	0	0	0	0	0
720	Inner Mongolia TS03	116.115	42.615	1374	357.08	0	0	0	0	0	0	0	0	0	0	0	0	40.7	0	0	0	1.94	0	0	0	0	0	0	0	0	0	0	0	0	0	0	0	50.87	0	0	0	0	0	0	0	0	0	0	0
721	Inner Mongolia TS04	116.075	42.375	1310	362.5	0	0	0	0	0	0	0	0	0	0	0	0	18.52	0.1	0	0	0	0	0	0	0	0	0	0	0	0	0	0	0	0	0	0	78.95	0	0	0	0	0	0	0	0	0	0	0
722	Inner Mongolia TS05	116.095	42.515	1441	373.33	0	0	0	0	0	0	0	0	0	0	0	0	70.51	10.92	0	0	0.2	0	0	0	0	0	0	0	0	0	0	0	0	0	0	0	14.9	0	0	0	0	0	0	0	0	0	0	0
723	Inner Mongolia TS06	116.205	42.375	1314	364.91	0	0	0	0	0	0	0	0	0	0	0	0	59.22	1.46	0	0	3.4	0	0	0	0	0	0	0	0	0	0	0	0	0	0	0	15.53	0	0	0	0	0	0	0	0	0	0	0
724	Inner Mongolia TS07	116.205	42.375	1314	364.91	0	0	0	0	0	0	0	0	0	0	0	0	24.51	0	0	0	1.96	0	0	0	0	0	0	0	0	0	0	0	0	0	0	0	49.02	0	0	0	0	0	0	0	0	0	0	0
725	Inner Mongolia TS08	116.015	41.745	1462	416.55	0	0	0	0	0	0	0	0	0	0	0	0	43.78	0	0	0	0	0	0	0	0	0	0	0	0	0	0	0	0	0	0	0	33.33	0	0	0	0	0	0	0	0	0	0	0
726	Inner Mongolia TS09	115.945	41.755	1452	410.03	0	0	0	0	0	0	0	0	0	0	0	0	77.29	0	0	0	1.45	0	0	0	0	0	0	0	0	0	0	0	0	0	0	0	15.46	0	0	0	0	0	0	0	0	0	0	0
727	Inner Mongolia TS10	115.805	41.695	1449	415.3	0	0	0	0	0	0	0	0	0	0	0	0	73	0	0	0	0	0	0	0	0	0	0	0	0	0	0	0	0	0	0	0	22.5	0	0	0	0	0	0	0	0	0	0	0
728	Inner Mongolia TS11	115.335	41.465	1479	418.76	0	0	0	0	0	0	0	0	0	0	0	0	25.84	0	0	0	0.1	0	0	0	0	0	0	0	0	0	0	0	0	0	0	0	71.57	0	0	0	0	0	0	0	0	0	0	0
729	Inner Mongolia TS12	115.315	41.515	1447	413.81	0	0	0	0	0	0	0	0	0	0	0	0	14.76	0	0	0	0.1	0	0	0	0	0	0	0	0	0	0	0	0	0	0	0	82.68	0	0	0	0	0	0	0	0	0	0	0
730	Inner Mongolia TS13	115.205	41.615	1405	390.99	0	0	0	0	0	0	0	0	0	0	0	0	51.15	0	0	0	0.2	0	0	0	0	0	0	0	0	0	0	0	0	0	0	0	47.14	0	0	0	0	0	0	0	0	0	0	0
731	Inner Mongolia TS14	114.935	41.385	1378	398.12	0	0	0	0	0	0	0	0	0	0	0	0	86.53	2.46	0	0	0.98	0	0	0	0	0	0	0	0	0	0	0	0	0	0	0	7.37	0	0	0	0	0	0	0	0	0	0	0
732	Inner Mongolia TS15	114.575	41.325	1364	386.52	0	0	0	0	0	0	0	0	0	0	0	0	28.63	20.99	0	0	0.95	0	0	0	0	0	0	0	0	0	0	0	0	0	0	0	35.31	0	0	0.1	0	0	0	0	0	0	0	0
733	Inner Mongolia TS16	114.385	41.295	1339	381.85	0	0	0	0	0	0	0	0	0	0	0	0	63.68	0	0	0	0.5	0	0	0	0	0	0	0	0	0	0	0	0	0	0	0	27.36	0	0	0	0	0	0	0	0	0	0	0
734	Inner Mongolia TS17	114.445	41.315	1344	380.46	0	0	0	0	0	0	0	0	0	0	0	0	73.53	2.45	0	0	1.96	0	0	0	0	0	0	0	0	0	0	0	0	0	0	0	15.69	0	0	0.49	0	0	0	0	0	0	0	0
735	Inner Mongolia TS18	114.405	41.455	1367	372.71	0	0	0	0	0	0	0	0	0	0	0	0	74.86	1.92	0	0	0.1	0	0	0	0	0	0	0	0	0	0	0	0	0	0	0	13.92	0	0	0.1	0	0	0	0	0	0	0	0
736	Inner Mongolia TS19	114.585	41.605	1427	368.16	0	0	0	0	0	0	0	0	0	0	0	0	67.57	0	0	0	2.9	0	0	0	0	0	0	0	0	0	0	0	0	0	0	0	19.31	0	0	0	0	0	0	0	0	0	0	0
737	Inner Mongolia TS20	115.035	43.575	1066	250.58	0	0	0	0	0	0	0	0	0	0	0	0	78.05	2.44	0	0	0.49	0	0	0	0	0	0	0	0	0	0	0	0	0	0	0	13.66	0	0	0	0	0	0	0	0	0	0	0
738	Inner Mongolia TS21	114.745	43.745	1137	235.69	0	0	0	0	0	0	0	0	0	0	0	0	67.12	0.1	0	0	0.97	0	0	0	0	0	0	0	0	0	0	0	0	0	0	0	21.89	0	0	0	0	0	0	0	0	0	0	0
739	Inner Mongolia TS22	114.835	43.935	1157	241.02	0	0	0	0	0	0	0	0	0	0	0	0	75.3	0.1	0	0	0	0	0	0	0	0	0	0	0	0	0	0	0	0	0	0	20.08	0	0	0	0	0	0	0	0	0	0	0
740	Inner Mongolia TS23	114.695	43.945	1128	232.85	0	0	0	0	0	0	0	0	0	0	0	0	67.65	1.47	0	0	0.49	0	0	0	0	0	0	0	0	0	0	0	0	0	0	0	19.61	0	0	0	0	0	0	0	0	0	0	0
741	Inner Mongolia TS24	114.685	43.895	1011	232.6	0	0	0	0	0	0	0	0	0	0	0	0	5.1	0	0	0	0	0	0	0	0	0	0	0	0	0	0	0	0	0	0	0	91.84	0	0	0	0	0	0	0	0	0	0	0
742	Inner Mongolia TS25	113.635	43.915	1035	184.28	0	0	0	0	0	0	0	0	0	0	0	0	93	0	0	0	0	0	0	0	0	0	0	0	0	0	0	0	0	0	0	0	5	0	0	0	0	0	0	0	0	0	0	0
743	Inner Mongolia TS26	113.635	43.915	1035	184.28	0	0	0	0	0	0	0	0	0	0	0	0	68.52	0.1	0	0	0.1	0	0	0	0	0	0	0	0	0	0	0	0	0	0	0	28.8	0	0	0	0	0	0	0	0	0	0	0
744	Inner Mongolia TS27	113.625	43.815	1082	185.44	0	0	0	0	0	0	0	0	0	0	0	0	59.41	0	0	0	0.99	0	0	0	0	0	0	0	0	0	0	0	0	0	0	0	36.63	0	0	0	0	0	0	0	0	0	0	0
745	Inner Mongolia TS28	113.395	43.635	1043	180.14	0	0	0	0	0	0	0	0	0	0	0	0	71	1.5	0	0	1.5	0	0	0	0	0	0	0	0	0	0	0	0	0	0	0	16	0	0	0	0	0	0	0	0	0	0	0
746	Inner Mongolia TS29	113.145	43.465	1048	178.81	0	0	0	0	0	0	0	0	0	0	0	0	54.08	0.1	0	0	0.98	0	0	0	0	0	0	0	0	0	0	0	0	0	0	0	28.52	0	0	0.1	0	0	0	0	0	0	0	0
747	Inner Mongolia TS30	113.005	43.255	1038	178.41	0	0	0	0	0	0	0	0	0	0	0	0	61	5	0	0	0	0	0	0	0	0	0	0	0	0	0	0	0	0	0	0	17	0	0	0	0	0	0	0	0	0	0	0
748	Inner Mongolia TS32	112.605	42.595	1163	205.06	0	0	0	0	0	0	0	0	0	0	0	0	15.12	0.1	0	0	0.1	0	0	0	0	0	0	0	0	0	0	0	0	0	0	0	83.67	0	0	0	0	0	0	0	0	0	0	0
749	Inner Mongolia TS33	112.575	42.855	1112	190.23	0	0	0	0	0	0	0	0	0	0	0	0	69.51	0.99	0	0	0.1	0	0	0	0	0	0	0	0	0	0	0	0	0	0	0	19.86	0	0	0	0	0	0	0	0	0	0	0
750	Inner Mongolia TS34	112.725	42.895	1117	190.47	0	0	0	0	0	0	0	0	0	0	0	0	69.58	15.9	0	0	0.1	0	0	0	0	0	0	0	0	0	0	0	0	0	0	0	10.93	0	0	0	0	0	0	0	0	0	0	0
751	Inner Mongolia TS35	113.705	43.785	1161	194.37	0	0	0	0	0	0	0	0	0	0	0	0	3.02	0	0	0	0	0	0	0	0	0	0	0	0	0	0	0	0	0	0	0	95.77	0	0	0	0	0	0	0	0	0	0	0
752	Inner Mongolia TS36	113.825	43.695	1148	199.7	0	0	0	0	0	0	0	0	0	0	0	0	31.75	0	0	0	0.1	0	0	0	0	0	0	0	0	0	0	0	0	0	0	0	62	0	0	0	0	0	0	0	0	0	0	0
753	Inner Mongolia TS37	114.175	43.515	1094	208.83	0	0	0	0	0	0	0	0	0	0	0	0	67.98	0.1	0	0	0.1	0	0	0	0	0	0	0	0	0	0	0	0	0	0	0	19.7	0	0	0	0	0	0	0	0	0	0	0
754	Inner Mongolia TS38	114.325	43.275	1066	220.25	0	0	0	0	0	0	0	0	0	0	0	0	58.53	0	0	0	0.5	0	0	0	0	0	0	0	0	0	0	0	0	0	0	0	33.73	0	0	0	0	0	0	0	0	0	0	0
755	Inner Mongolia TS39	114.455	43.175	1072	226.51	0	0	0	0	0	0	0	0	0	0	0	0	72.93	2.5	0	0	1	0	0	0	0	0	0	0	0	0	0	0	0	0	0	0	19.98	0	0	0	0	0	0	0	0	0	0	0
756	Inner Mongolia TS40	114.475	43.025	1113	238.55	0	0	0	0	0	0	0	0	0	0	0	0	5.19	0	0	0	0	0	0	0	0	0	0	0	0	0	0	0	0	0	0	0	92.42	0	0	0	0	0	0	0	0	0	0	0
757	Inner Mongolia TS41	114.335	42.965	1072	234.23	0	0	0	0	0	0	0	0	0	0	0	0	59.06	0.1	0	0	1.97	0	0	0	0	0	0	0	0	0	0	0	0	0	0	0	31.99	0	0	0	0	0	0	0	0	0	0	0
758	Inner Mongolia TS42	114.385	42.935	1080	239	0	0	0	0	0	0	0	0	0	0	0	0	39.18	0	0	0	0.1	0	0	0	0	0	0	0	0	0	0	0	0	0	0	0	48.97	0	0	2.45	0	0	0	0	0	0	0	0
759	Inner Mongolia TS43	114.535	42.835	1146	256.76	0	0	0	0	0	0	0	0.15	0	0	0	0	63.97	0.1	0	0	0.1	0	0	0	0	0	0	0	0	0	0	0	0	0	0	0	26.99	0	0	0	0	0	0	0	0	0	0	0
760	Inner Mongolia TS44	114.655	42.735	1159	270.48	0	0	0	0	0	0	0	0	0	0	0	0	64.32	0	0	0	0	0	0	0	0	0	0	0	0	0	0	0	0	0	0	0	35.18	0	0	0	0	0	0	0	0	0	0	0
761	Inner Mongolia TS45	115.125	42.325	1396	340.74	0	0	0	0	0	0	0	0	0	0	0	0	2.49	0	0	0	0.1	0	0	0	0	0	0	0	0	0	0	0	0	0	0	0	94.43	0	0	0	0	0	0	0	0	0	0	0
762	Inner Mongolia TS46	115.215	42.355	1334	338.23	0	0	0	0	0	0	0	0	0	0	0	0	70.64	0.1	0	0	0	0	0	0	0	0	0	0	0	0	0	0	0	0	0	0	29.26	0	0	0	0	0	0	0	0	0	0	0
763	Inner Mongolia TS50	115.665	42.375	1363	355.59	0	0	0	0	0	0	0	0	0	0	0	0	27.42	0.98	0	0	0.1	0	0	0	0	0	0	0	0	0	0	0	0	0	0	0	68.56	0	0	0	0	0	0	0	0	0	0	0
764	Inner Mongolia TS51	115.555	42.465	1293	331.43	0	0	0	0	0	0	0	0	0	0	0	0	59	0.1	0	0	1.97	0	0	0	0	0	0	0	0	0	0	0	0	0	0	0	29.5	0	0	0	0	0	0	0	0	0	0	0
765	Inner Mongolia TS52	115.425	42.575	1279	317.64	0	0	0	0	0	0	0	0	0	0	0	0	13.42	0	0	0	0.1	0	0	0	0	0	0	0	0	0	0	0	0	0	0	0	84.49	0	0	0	0	0	0	0	0	0	0	0
766	Inner Mongolia TS53	115.165	42.615	1265	308.8	0	0	0	0	0	0	0	0	0	0	0	0	19.78	0	0	0	0	0	0	0	0	0	0	0	0	0	0	0	0	0	0	0	28.68	0	0	0	0	0	0	0	0	0	0	0
767	Inner Mongolia TS54	114.925	42.655	1186	290.23	0	0	0	0	0	0	0	0	0	0	0	0	76.7	1.94	0	0	0	0	0	0	0	0	0	0	0	0	0	0	0	0	0	0	15.53	0	0	0	0	0	0	0	0	0	0	0
768	Inner Mongolia TS55	114.805	42.645	1148	283.1	0	0	0	0	0	0	0	0	0	0	0	0	82.25	1	0	0	0.1	0	0	0	0	0	0	0	0	0	0	0	0	0	0	0	9.97	0	0	0	0	0	0	0	0	0	0	0
769	Inner Mongolia TS56	114.805	42.515	1207	298.17	0	0	0	0	0	0	0	0	0	0	0	0	65.93	0	0	0	0.09	0	0	0	0	0	0	0	0	0	0	0	0	0	0	0	28.39	0	0	0	0	0	0	0	0	0	0	0
770	Inner Mongolia TS57	114.875	42.285	1306	325.73	0	0	0	0	0	0	0	0	0	0	0	0	42.32	2.46	0	0	0.98	0	0	0	0	0	0	0	0	0	0	0	0	0	0	0	44.29	0	0	0	0	0	0	0	0	0	0	0
771	Inner Mongolia TS58	114.685	42.395	1249	299.63	0	0	0	0	0	0	0	0	0	0	0	0	94.85	0	0	0	0.1	0	0	0	0	0	0	0	0	0	0	0	0	0	0	0	5.05	0	0	0	0	0	0	0	0	0	0	0
772	Inner Mongolia TS59	114.475	42.435	1285	290.37	0	0	0	0	0	0	0	0	0	0	0	0	60.88	1	0	0	1.5	0	0	0	0	0	0	0	0	0	0	0	0	0	0	0	25.95	0	0	0	0	0	0	0	0	0	0	0
773	Inner Mongolia TS60	114.245	42.545	1138	264.52	0	0	0	0	0	0	0	0	0	0	0	0	69	0	0	0	0	0	0	0	0	0	0	0	0	0	0	0	0	0	0	0	25	0	0	0	0	0	0	0	0	0	0	0
774	Inner Mongolia TS62	114.035	42.475	1190	261.73	0	0	0	0	0	0	0	0	0	0	0	0	69.56	0	0	0	0.1	0	0	0	0	0	0	0	0	0	0	0	0	0	0	0	26.21	0	0	0	0	0	0	0	0	0	0	0
775	Inner Mongolia TS63	113.985	42.405	1240	265.9	0	0	0	0	0	0	0	0	0	0	0	0	47.29	0	0	0	0	0	0	0	0	0	0	0	0	0	0	0	0	0	0	0	45.32	0	0	0.49	0	0	0	0	0	0	0	0
776	Inner Mongolia TS64	113.925	42.325	1311	277.35	0	0	0	0	0	0	0	0	0	0	0	0	4.98	6.97	0	0	0	0	0	0	0	0	0	0	0	0	0	0	0	0	0	0	81.59	0	0	0	0	0	0	0	0	0	0	0
777	Inner Mongolia TS65	114.005	42.245	1300	283.83	0	0	0	0	0	0	0	0	0	0	0	0	83.76	5.11	0	0	0.1	0	0	0	0	0	0	0	0	0	0	0	0	0	0	0	7.66	0	0	0	0	0	0	0	0	0	0	0
778	Inner Mongolia TS66	113.865	42.115	1461	303.39	0	0	0	0	0	0	0	0	0	0	0	0	57.97	0	0	0	1.93	0	0	0	0	0	0	0	0	0	0	0	0	0	0	0	33.82	0	0	0	0	0	0	0	0	0	0	0
779	Inner Mongolia TS68	114.565	42.135	1345	323.26	0	0	0	0	0	0	0	0	0	0	0	0	63.03	0	0	0	0.11	0	0	0	0	0	0	0	0	0	0	0	0	0	0	0	27.31	0	0	0	0	0	0	0	0	0	0	0
780	Inner Mongolia TS69	114.565	42.065	1416	333.95	0	0	0	0	0	0	0	0	0	0	0	0	5.15	0	0	0	0	0	0	0	0	0	0	0	0	0	0	0	0	0	0	0	92.78	0	0	0	0	0	0	0	0	0	0	0
781	Inner Mongolia TS70	114.505	41.935	1490	348.32	0	0	0	0	0	0	0	0	0	0	0	0	22.98	0.1	0	0	0	0	0	0	0	0	0	0	0	0	0	0	0	0	0	0	70.93	0	0	0	0	0	0	0	0	0	0	0
782	Inner Mongolia TS71	114.505	41.935	1490	348.32	0	0	0	0	0	0	0	0	0	0	0	0	64.22	0	0	0	0.51	0	0	0	0	0	0	0	0	0	0	0	0	0	0	0	31.6	0	0	0	0	0	0	0	0	0	0	0
783	Inner Mongolia TS72	114.685	41.835	1461	362.21	0	0	0	0	0	0	0	0.14	0	0	0	0	33.73	3.37	0	0	0.1	0	0	0	0	0	0	0	0	0	0	0	0	0	0	0	57.83	0	0	0	0	0	0	0	0	0	0	0
784	Inner Mongolia TS73	114.685	41.835	1461	362.21	0	0	0	0	0	0	0	0	0	0	0	0	24.2	0.1	0	0	0.1	0	0	0	0	0	0	0	0	0	0	0	0	0	0	0	65.83	0	0	0	0	0	0	0	0	0	0	0
785	Inner Mongolia TS74	114.915	41.845	1484	369.84	0	0	0	0	0	0	0	0	0	0	0	0	73.12	0	0	0	0.1	0	0	0	0	0	0	0	0	0	0	0	0	0	0	0	26.78	0	0	0	0	0	0	0	0	0	0	0
786	Inner Mongolia TS75	114.915	41.845	1484	369.84	0	0	0	0	0	0	0	0	0	0	0	0	33.95	0	0	0	0.1	0	0	0	0	0	0	0	0	0	0	0	0	0	0	0	64.02	0	0	0	0	0	0	0	0	0	0	0
787	Inner Mongolia TS76	115.045	41.885	1466	374.6	0	0	0	0	0	0	0	0	0	0	0	0	67.14	0	0	0	0.1	0	0	0	0	0	0	0	0	0	0	0	0	0	0	0	31.54	0	0	0	0	0	0	0	0	0	0	0
788	Inner Mongolia TS77	115.045	41.885	1466	374.6	0	0	0	0	0	0	0	0	0	0	0	0	56.62	0.1	0	0	0.1	0	0	0	0	0	0	0	0	0	0	0	0	0	0	0	31.34	0	0	0	0	0	0	0	0	0	0	0
789	Inner Mongolia TS78	115.625	42.245	1310	352.22	0	0	0	0	0	0	0	0	0	0	0	0	38.8	0.1	0	0	0	0	0	0	0	0	0	0	0.97	0	0	0	0	0	0	0	58.2	0	0	0	0	0	0	0	0	0	0	0
790	Inner Mongolia TS79	115.565	42.195	1330	355.54	0	0	0	0	0	0	0	0	0	0	0	0	51.33	0.99	0	0	0.1	0	0	0	0	0	0	0	0	0	0	0	0	0	0	0	44.42	0	0	0	0	0	0	0	0	0	0	0
791	Inner Mongolia TS80	115.505	42.115	1406	362.81	0	0	0	0	0	0	0	0	0	0	0	0	48.73	1.46	0	0	1.46	0	0	0	0	0	0	0	0	0	0	0	0	0	0	0	38.99	0	0	0	0	0	0	0	0	0	0	0
792	Inner Mongolia TS81	115.325	42.045	1432	372.88	0	0	0	0	0	0	0	0	0	0	0	0	65.67	0	0	0	0.5	0	0	0	0	0	0	0	0	0	0	0	0	0	0	0	29.85	0	0	0	0	0	0	0	0	0	0	0
793	Inner Mongolia TS82	115.325	42.045	1432	372.88	0	0	0	0	0	0	0	0	0	0	0	0	73.3	0	0	0	0	0	0	0	0	0	0	0	0	0	0	0	0	0	0	0	24.89	0	0	0	0	0	0	0	0	0	0	0
794	Inner Mongolia TS83	115.275	41.855	1483	382.31	0	0	0	0	0	0	0	0	0	0	0	0	17.54	0	0	0	1.95	0	0	0	0	0	0	0	0	0	0	0	0	0	0	0	75.05	0	0	0	0	0	0	0	0	0	0	0
795	Inner Mongolia TS84	115.275	41.855	1483	382.31	0	0	0	0	0	0	0	0	0	0	0	0	62.25	0	0	0	0.1	0	0	0	0	0	0	0	0	0	0	0	0	0	0	0	33.37	0	0	0	0	0	0	0	0	0	0	0
796	Inner Mongolia TS85	115.275	41.855	1483	382.31	0	0	0	0	0	0	0	0	0	0	0	0	16.49	0.1	0	0	0	0	0	0	0	0	0	0	0	0	0	0	0	0	0	0	39.77	0	0	0	0	0	0	0	0	0	0	0
797	Inner Mongolia TS86	115.175	41.755	1443	380.11	0	0	0	0	0	0	0	0	0	0	0	0	13.71	0	0	0	0	0	0	0	0	0	0	0	0	0	0	0	0	0	0	0	84.23	0	0	0	0	0	0	0	0	0	0	0
798	Inner Mongolia TS87	115.015	41.635	1407	379.9	0	0	0	0	0	0	0	0	0	0	0	0	29.1	2.42	0	0	0	0	0	0	0	0	0	0	0	0	0	0	0	0	0	0	61.11	0	0	0	0	0	0	0	0	0	0	0
799	Inner Mongolia TS88	111.635	41.565	1464	302.2	0	0	0	0	0	0	0	0	0	0	0	0	52.31	0	0	0	0	0	0	0	0	0	0	0	0	0	0	0	0	0	0	0	43.26	0	0	0	0	0	0	0	0	0	0	0
800	Inner Mongolia TS89	111.445	41.645	1464	291.29	0	0	0	0	0	0	0	0	0	0	0	0	57.14	1.9	0	0	0	0	0	0	0	0	0	0	0	0	0	0	0	0	0	0	36.19	0	0	0	0	0	0	0	0	0	0	0
801	Inner Mongolia TS90	111.315	41.755	1529	282.11	0	0	0	0	0	0	0	0	0	0	0	0	58.48	0	0	0	0.97	0	0	0	0	0	0	0	0	0	0	0	0	0	0	0	37.04	0	0	0	0	0	0	0	0	0	0	0
802	Inner Mongolia TS91	111.195	41.875	1485	269.38	0	0	0	0	0	0	0	0	0	0	0	0	5.1	0	0	0	0	0	0	0	0	0	0	0	0	0	0	0	0	0	0	0	38.78	0	0	0	0	0	0	0	0	0	0	0
803	Inner Mongolia TS92	111.005	42.135	1194	224.25	0	0	0	0	0	0	0	0	0	0	0	0	25.79	0.99	0	0	0.1	0	0	0	0	0	0	0	0	0	0	0	0	0	0	0	70.44	0	0	0	0	0	0	0	0	0	0	0
804	Inner Mongolia TS93	112.575	42.725	1120	196.53	0	0	0	0	0	0	0	0	0	0	0	0	34.58	0.96	0	0	0.1	0	0	0	0	0	0	0	0	0	0	0	0	0	0	0	18.25	0	0	0	0	0	0	0	0	0	0	0
805	Inner Mongolia TS94	112.505	42.475	1239	217.5	0	0	0	0	0	0	0	0	0	0	0	0	49.5	0	0	0	0	0	0	0	0	0	0	0	0	0	0	0	0	0	0	0	40.59	0	0	0	0	0	0	0	0	0	0	0
806	Inner Mongolia TS95	112.365	42.345	1235	226.01	0	0	0	0	0	0	0	0	0	0	0	0	15.84	0	0	0	0	0	0	0	0	0	0	0	0	0	0	0	0	0	0	0	82.18	0	0	0	0	0	0	0	0	0	0	0
807	Inner Mongolia TS96	112.265	42.215	1287	238.53	0	0	0	0	0	0	0	0	0	0	0	0	41.71	1.49	0	0	0.1	0	0	0	0	0	0	0	0	0	0	0	0	0	0	0	35.75	0	0	0	0	0	0	0	0	0	0	0
808	Jiajihe	128.105	48.705	380	579.96	0	0	0	0	0	1.21	0	0	0	0	0	0	1.81	0	0	0	18.82	0	0	0	0	0	0	0	0	0	0	0	0	0	0	0	0	0	0	0	0	0	0	0	0	48.25	0	0
809	Jiangcun	109.505	34.405	879	671.28	0	0	0	0	0	0	0	0	0	0	0	0	14.26	1.36	0	0	0.68	0	23.1	0	0	0	0	0	0	0	0	0	0	0	0	0	15.62	0	0	0	0	0	0	0	0	2.04	0	0
810	Jianggao	113.105	23.355	18	1829.03	0	0	0	0	0	0	0	0	9.21	0	0	0	2.63	0	0	0	0	0	2.63	0	0	0	0	0	0	0	3.95	0	0	0	0	0	0	0	0	0	0	0	0	0	0	1.32	0	0
811	Jiangjunpaozi	117.475	42.375	1490	480.14	0	0	0	0	0	0	0	0	0	0	0	0	88.04	0	0	0	0.56	0	0	0	0	0	0	0	0	0	0	0	0	0	0	0	1.24	0	0	0	0	0	0	0	0	0	0	0
812	Jiangsu	119.925	33.455	2	1006.58	0	0	0	0	0	0	0	0	0	0.45	0	0	5.45	3.18	0	0	0	0	0	0	0	0	0	0	0	0	0.45	0	0	0	0	0	17.73	0	0	0	0	0	0	0	3.18	1.82	0	0
813	Jiangsu HQ98	120.235	32.255	6	1058.7	0	0	0	0	0	0	0	0	0	0	0	0	2.38	1.19	0	0	5.95	0	0	0	0	0	0	0	0	4.76	7.14	0	0	0	0	0	0	0	0	0	0	0	0	0	9.52	2.38	0	0
814	Jinggang Mt 1	114.145	26.535	754	1665.05	0	0	0	0	0	0	0	0	0	4.1	0	0	0.58	0	0	0	0	0	0	0	0	0.58	0.58	0	0	0	26.32	0	0	1.17	0	0	0	0	0	0	0	0	0.58	0	0	0.58	0	0
815	Jinggang Mt 2	114.145	26.535	792	1665.05	0	0	0	0	0	0.72	0	0	0	8.3	0	0.72	0	0.71	0	0	0	0	0	0	0	0.72	0	0.36	0	0	49.13	0	0	0	0	0	0	0	0	0.36	0	0	0.72	0	0	0.72	0	0
816	Jinggang Mt 3	114.145	26.545	1003	1712.55	3.91	0	0	0	0	0	0	0	0	0.31	0	0.31	0.31	1.2	0	0	0.91	0	0	0	0	0	0	0	0	0	4.52	0	0	0	0	0	0	0	0	0.6	0	0	0.31	0	0	0	0	0
817	Jinggang Mt 4	114.145	26.535	897	1665.05	0	0	0	0	0	0	0.3	0	1.19	0.9	0	0.59	0.59	0	0	0	0	0	0	0	0	0.3	7.44	0.59	0	0	28.56	0	0	0	0	0	0	0	0	1.19	0	0	0	0	0	0.9	0	0
818	Jinggang Mt 5	114.515	26.795	169	1543.79	0.33	0.33	0	0	0	0	0.33	0	0.17	0.34	0	0.67	1	1.17	0	0	0.17	0	0.5	0	0	0.17	0	0	0	0	8.98	0	0	0	0	0	0	0	0	0.17	0	0	0	0	0	1.5	0	0
819	Jinggang Mt 6	114.515	26.795	169	1543.79	0	0	0	0	0	0.46	0	0	0	1.4	0	0	0	1.4	0	0	0	0	1.4	0	0	0.46	0	0	0	0	13.56	0	0	0	0	0	0	0	0.46	0	0	0	0	0	0	0.46	0	0
820	Jinxiu	110.215	24.155	1195	1809.81	0	0	0	0	0	0.55	0	0	0	2.18	0	3.28	4.37	0	0	0	0	0	0.55	0	0	0	0.55	0	0	0	27.86	0	0	0.55	0	0	0	0	0	0	0	0	0	0	0	0	0	0
821	Jiuxian Mt	118.135	25.755	1360	1747.36	0	0	0	0	0	0.46	0	0	0	0	0	0	1.85	0.46	0	0	0	0	0	0	0	0	0	0	0	0	2.78	0	0	0	0	0	0	0	0	0.46	0	0	0	0	0	1.85	0	0
822	Junshan	112.805	29.305	31	1331.6	0	0	0	0	0	0	0	0	0	0	0	0	13.56	0	0	0	0	0	0	0	0	0	0	0	0	0	0	0	0	0	0	0	0	0	0	0	0	0	0	0	28.81	0	0	0
823	Kaili 1	108.215	26.665	660	1151.69	0	0	0	0	0	1.23	0	0	0	0	0	0	2.45	0	0	0	0	0	0	0	0	0	1.84	0	0	5.52	25.16	0	0	0	0	0	0	0	0	1.84	0	0	0	0.61	0	0	0	0
824	Kaili 2	108.045	26.605	871	1200.09	0	0	0	0	0	0	0	0	0	0	0	0	7.07	1.01	0	0	0	0	0	0	0	0	0	0	0	3.03	3.03	0	0	0	0	0	0	0	0	1.01	0	0	0	1.01	0	3.03	0	0
825	Kaitong	123.105	44.805	148	407.29	0	0	0	0	0	0	0	0	0	0	0	0	63.03	4.2	0	0	0	0	0	0	0	0	0	0	0	0	0	0	0	0	0	0	8.26	0	0	0	0	0	0	0	0	0	0	0
826	Kekexili 1	92.465	34.245	4532	292.28	0	0	0	0	0	0	0	6.69	0	0	0	0	23.64	0	0	0	0	0	0	0	0	0	0	0	3.14	0	0	0	0	0	0	0	7.74	0	0	0	0	0.84	0	0	0	46.23	0	0
827	Kekexili 2	92.415	34.585	4668	285.11	0	0	0	0	0	0	0	0	0	0	1.14	0	12.17	1.9	0	0	1.14	0	0	0	0	0	0	0	63.88	0	0	0	0	0	0	0	2.66	0	0	0	0	0	0	0	0	0	0	0
828	Kekexili 3	92.955	34.955	4657	270.06	0	0	0	0	0	0	0	3	0	0	0	0	10.29	3.86	0	0	0	0	0	0	0	0	0	0	0.14	0	0	0	0	0	0	0	10.14	0	0	0	0	1	0	0	0	22.43	0	0
829	Kekexili 4	92.445	34.225	4570	291.21	0	0	0	0	0	0	0	30	0	0	0	0	25.83	6.67	0	0	0	0	0	0	0	0	0	0	0	0	0	0	0	0	0	0	0	0	0	0	0	0	0	0	0	0	0	0
830	Kekexili 5	92.445	34.225	4560	291.21	0	0	0	0	0	0	0	7.41	0	0	0	0	58.65	0.13	0	0	0	0	0.13	0	0	0	0	0	0	0	0	0	0	0	0	0	0.26	0	0	0	0	0.26	0	0	0	2.73	0	0
831	Kekexili 6	92.615	34.385	4680	303.64	0	0	0	0	0	0	0	2.78	0	0	0	0	42.06	4.17	0	0	0	0	0	0	0	0	0	0	0	0	0	0	0	0	0	0	2.98	0	0	0	0	0	0	0	0	35.91	0	0
832	Kekexili 7	92.725	34.475	4632	291.64	0	0	0	0	0	0	0	0	0	0	0	0	23.99	1.11	0	0	0	0	0	0	0	0	0	0	0.55	0	0	0	0	0	0	0	3.87	0	0	0	0	0	0	0	0	57.75	0	0
833	Keligao	97.565	36.005	3110	186.11	0	0	0	0	0	0	0	0	0	0	0	0	63.55	0	0	0	0	0	0	0	0	0	0	0	0	0	0	0	0	0	0	0	22.06	0	0	0	0	0	0	0	0	0.12	0	0
834	Kenli 1	118.575	37.535	100	537.46	0	0	0	0	0	0	0	0	0	0	0	0	1.42	0.95	0	0	0.24	0	0	0	0	0	0	0	0	0	0	0	0	0	0	0	94.56	0	0	0	0	0	0	0	0	0	0	0
835	Kenli 2	118.575	37.535	100	537.46	0	0	0	0	0	0.26	0	0	0	0	0	0	15.56	0.51	0	0	0	0	0	0	0	0	0	0	0	0	0	0	0	0	0	0	76.53	0	0	0	0	0	0	0	0	0	0	0
836	Kenli 3	118.575	37.535	100	537.46	0	0	0	0	0	0	0	0	0	0	0	0	6.39	0.66	0	0	0	0	0	0	0	0	0.66	0	0	0	0	0	0	0	0	0	88.11	0	0	0	0	0	0	0	0	0	0	0
837	Kunlun 1	94.055	35.685	4690	285.98	0	0	0	0	0	0	0	0	0	0	0	0	11.57	12.71	0	0	0	0	0	0	0	0	0	0	0	0	0	0	0	0	0	0	2.85	0	0	0	0	0	0	0	0	11.2	0	0
838	Kunlun 2	94.325	35.775	4090	192.67	0	0	0	0	0	0	0	0.71	0	0	0	0	30.24	0	0	0	0	0	0	0	0	0	0	0	0	0	0	0	0	0	0	0	67.86	0	0	0	0	0	0	0	0	0.48	0	0
839	Kunlun Mt 01	75.805	39.605	1200	105.05	0	0	0	0	0	0	0	0.12	0	0	0	0	35.33	1.99	0	0	0.06	0	0.18	0	0	0	0	0	0	0	0	0	0	0	0	0	39.13	0	0	0	0	0	0.6	0	0	3.02	0	0
840	Kunlun Mt 02	74.905	38.805	3400	148.08	0.03	0	0	0	0	0	0	0.16	0	0	0	0	65.94	1	0	0	0.1	0	0.06	0	0	0	0	0	0	0	0	0	0	0	0	0	25.31	0	0.03	0	0	0	0.03	0	0	0.77	0	0
841	Kunlun Mt 03	74.905	38.305	4070	160.27	0	0	0.03	0	0	0	0	0.03	0	0	0	0	70.07	1.2	0	0	0.03	0	13.18	0	0	0	0	0	0	0	0	0	0	0	0	0	8.58	0	0.03	0	0	0	0	0	0	0.94	0	0
842	Kunlun Mt 04	77.405	37.705	1500	57.37	0	0	0.07	0	0	0	0	0.07	0	0	0	0	17.85	0.52	0	0	0.07	0	0.2	0	0	0	0	0	0	0	0	0	0	0	0	0	71.68	0	0	0	0	0	0.13	0	0	1.11	0	0
843	Kunlun Mt 05	77.105	37.205	2500	94.45	0	0	0.04	0	0	0	0	0.09	0	0	0	0	50.13	0.18	0	0	0.04	0	0.18	0	0	0	0	0.04	0	0	0	0	0	0	0	0	38.09	0	0	0	0	0	1.32	0	0	1.54	0	0
844	Kunlun Mt 06	77.805	36.405	3850	138.7	0	0	0.12	0	0	0	0	0.12	0	0	0	0	49.14	1.72	0	0	0.12	0	0.12	0	0	0	0	0	0	0	0	0	0	0	0	0	30.3	0	0	0	0	0	0.62	0	0	4.43	0	0
845	Kunlun Mt 07	78.205	36.305	3750	120.68	0	0	0.18	0	0	0	0	0.09	0	0	0	0	48.09	1.07	0	0	0.8	0	0.44	0	0	0	0	0	0	0	0	0	0	0	0	0	32.98	0	0	0	0	0	1.07	0	0	2.58	0	0
846	Kunlun Mt 08	78.705	36.205	4050	138.52	0	0	0	0	0	0	0	0.09	0	0	0	0	52.78	1.13	0	0	0	0	0.09	0	0	0	0	0	0	0	0	0	0	0	0	0	29.41	0	0.09	0	0	0	1.23	0	0	1.98	0	0
847	Kunlun Mt 09	79.305	35.805	5100	248.46	0	0	0.25	0	0	0	0	0.25	0	0	0	0	45.56	1.13	0	0	0.13	0	0	0	0	0	0	0	0	0	0	0	0	0	0	0	36.05	0	0	0	0	0	1	0	0	2.13	0	0
848	Kunlun Mt 10	79.405	35.605	4890	170.57	0.16	0	0	0	0	0.32	0	0	0	0	0	0	51.61	1.77	0	0	0.16	0	0	0	0	0	0	0	0	0	0	0	0	0	0	0	27.01	0	0	0	0	0	0	0	0	2.09	0	0
849	Lanzhou 1	104.175	36.085	2800	344.06	0	0	0	0	0	0	0	0	0	0	0	0	35.29	8.82	0	0	2.94	0	1.47	0	0	0	0	0	0	5.88	0	0	0	0	0	0	0	0	0	0	0	0	0	0	0	0	0	0
850	Lanzhou 2	104.175	36.085	3100	344.06	0	0	0	0	0	0	0	0	0	2.22	0	0	33.33	3.33	0	0	3.33	0	0	0	0	0	0	0	0	0	0	0	0	0	0	0	0	0	0	0	0	0	0	0	0	0	0	0
851	Lanzhou 3	104.175	36.085	3600	344.06	0	0	0	0	0	0	0	0	0	0	0	0	36.36	9.09	0	0	0	0	0	0	0	0	0	0	0	0	0	0	0	0	0	0	0	0	0	0	0	0	0	0	0	0	0	0
852	Lasha	90.995	30.425	4219	432.95	0	0	0	0	0	0	0	0	0	0	0	0	86.43	0	0	0	0.55	0	0	0	0	0	0	0	3.6	0	0	0	0	0	0	0	2.22	0	0	0	0	0	0	0	0	0.55	0	0
853	Lechang	113.105	25.085	775	1668.53	0	0	0	0	0	0	0	0	0	0	0	0	8.15	0	0	0	0	0	0	0	0	1.48	0	0	0	0	31.11	0	0	0	0	0	0	0	0	0	0	0	0	0	0	0	0	0
854	Liangtian	113.035	25.635	280	1418.8	0	0	0	0	0	0	0	0	0	0.49	0	0	3.86	0.49	0	0	0	0	0	0	0	11.11	0	0	0	0	38.16	0	0	0	0	0	0	0	0	0.49	0	0	0	0	0	0.49	0	0
855	Liangwang Mt 1	102.955	25.465	2820	988.81	0	0	0	0	0	1.61	0	0	0	0	0	0	15.41	0	0	0	0	0	0	0	0	0	0	0	0	0	0.16	0	0	0	0	0	0	0	1.52	0	0	0	0	0	0.32	0	0	0
856	Liangwang Mt 2	102.955	25.465	2725	988.81	0	0	0	0	0	0.99	0	0	0	0	0	0	1.28	0	0	0	0	0	0	0	0	0	0	0	0	0	0	0	0	0	0	0	0	0	1.28	0	0	0	0	0	0.79	0	0	0
857	Liangwang Mt 3	102.955	25.465	2495	988.81	0	0	0	0	0	3.8	0	0	0	0	0	0	4.07	0	0	0	0	0	0	0	0	0	0	0	0	0	0.1	0	0	0	0	0	0	0	12.25	0	0	0	0	0	0.34	0	0	0
858	Liangwang Mt 4	102.955	25.465	2295	988.81	0	0	0	0	0	53.03	0	0	0	0	0	0	7.96	0	0	0	0	0	0	0	0	0	0	0	0	0	0.16	0	0	0	0	0	0	0	13.3	0	0	0	0	0	0.16	0	0	0
859	Liangwang Mt 5	102.955	25.465	2155	988.81	0	0	0	0	0	9.86	0	0	0	0	0	0	8.66	0	0	0	0	0	0	0	0	0	0	0	0	0	2.45	0	0	0	0	0	0	0	11.93	0	0	0	0	0	1.76	0	0	0
860	Liangwang Mt z1	102.915	24.775	2495	1133.29	0	0	0	0	0	3.8	0	0	0	0	0	0	4.07	0	0	0	0	0	0	0	0	0	0	0	0	0	0.1	0	0	0	0	0	0	0	12.25	0	0	0	0	0	0.34	0	0	0
861	Liangwang Mt z2	102.905	24.815	2155	1061.69	0	0	0	0	0	9.86	0	0	0	0	0	0	8.66	0	0	0	0	0	0	0	0	0	0	0	0	0	2.45	0	0	0	0	0	0	0	11.93	0	0	0	0	0	1.76	0	0	0
862	Liangwang Mt z3	102.915	24.815	2820	1054.07	0	0	0	0	0	1.61	0	0	0	0	0	0	15.41	0	0	0	0	0	0	0	0	0	0	0	0	0	0.16	0	0	0	0	0	0	0	1.52	0	0	0	0	0	0.32	0	0	0
863	Liangwang Mt z4	102.905	24.815	2295	1061.69	0	0	0	0	0	53.02	0	0	0	0	0	0	7.96	0	0	0	0	0	0	0	0	0	0	0	0	0	0.16	0	0	0	0	0	0	0	13.3	0	0	0	0	0	0.16	0	0	0
864	Liangwang Mt z5	102.915	24.765	2725	1151.94	0	0	0	0	0	0.99	0	0	0	0	0	0	1.28	0	0	0	0	0	0	0	0	0	0	0	0	0	0	0	0	0	0	0	0	0	1.28	0	0	0	0	0	0.79	0	0	0
865	Liangwang Mt z6	102.915	24.815	2820	1054.07	0	0	0	0	0	1.61	0	0	0	0	0	0	15.41	0	0	0	0	0	0	0	0	0	0	0	0	0	0.16	0	0	0	0	0	0	0	1.52	0	0	0	0	0	0.32	0	0	0
866	Lianyungang	119.185	34.805	0	831.98	0	0	0	0	0	0	0	0	0	0	0	0	31.5	0	0	0	0.79	0	0	0	0	0	0	0	0	3.15	0	0	0	0	0	0	23.62	0	0	0	0	0	0.79	0	0	0	0	0
867	Lingao	109.605	19.905	2	1656.55	0	1.09	0	0	0	0	0	0	0	0	0	1.09	1.09	1.09	0	0	0	0	0	0	0	0	0	0	2.17	0	2.17	0	0	0	0	0	1.09	0	0	0	0	0	0	0	1.09	1.09	6.52	0
868	Lingdingyang	113.305	22.475	-18	1831.22	0	0	0	0	0	0	0	0	0	0	0	0	3.85	3.85	0	0	0	0	0	0	0	0	0	0	0	0	23.08	0	0	0	0	0	0	0	0	0	0	0	0	0	0	0	0	0
869	Liuchanghe	106.405	26.985	1044	1048.38	0	0	0	0	0	2.25	0	0	0	0.56	0	0	1.12	0	0	0	0	0	0	0	0	0	0	0	0	0	1.69	0	0	0	0	0	0	0	0.56	0.56	0	0	0	0	0	0	0	0
870	Liupanshui	105.145	26.215	1066	1192.14	0	0	0	0	0	7.25	0	0	0	0	0	0	1.53	0	0	0	0	0	0	0	0	0	3.05	0	0	0	26.33	0	0	0	0	0	0	0	0	1.15	0	0	0	0	0	1.15	0	0
871	Liushuwan	108.335	37.785	1448	341.33	0	0	0	0	0	0	0	0	0	0	0	0	68.69	0	0	0	0	0	0	0	0	0	0	0	0	0	0	0	0	0	0	0	31.31	0	0	0	0	0	0	0	0	0	0	0
872	Loess Plateau 02	109.785	35.495	1200	636.95	0	0	0	0	0	0	0	0	0	0	0	0	7.37	0	0	0	1.38	0	0	0	0	0	0	0	0	0	0	0	0	0	0	0	3.69	0	0	0	0	0	0	0	0	0	0	0
873	Loess Plateau 03	109.785	35.495	1120	636.95	0	0	0	0	0	0	0	0.16	0	0	0	0	87.46	2.57	0	0	0.96	0	0.32	0	0	0	0	0	0	0	0	0	0	0	0	0	0	0	0	0	0	0	0	0	0	0	0	0
874	Loess Plateau 08	109.755	35.975	1160	613.41	0	0	0	0	0	0	0	0	0	0	0	0	8.5	3.97	0	0	1.13	0	0.28	0	0	0	0	0	0	0	0	0	0	0	0	0	1.13	0	0	0	0	0	0	0	0	0	0	0
875	Loess Plateau 09	109.755	35.975	1200	613.41	0	0	0	0	0	0	0	0	0	0	0	0	21.07	1.69	0	0	4.12	0	0.24	0	0	0.97	0	0	0	0	0	0	0	0	0	0	5.33	0	0	0	0	0	0	0	0	0	0	0
876	Loess Plateau 11	109.755	35.975	1250	613.41	0	0	0.24	0	0	0	0	0	0	0	0	0	12.38	0	0	0	20.63	0	0	0	0	1.46	0	0	0	0	0	0	0	0	0	0	2.18	0	0	0	0	0	0	0	0	0	0	0
877	Loess Plateau 13	109.755	35.975	1150	613.41	0	0	0	0	0	0	0	0	0	0	0	0	8.31	0	0	0	4.03	0	0	0	0	0	0	0	1.01	0	0	0	0	0	0	0	3.02	0	0	0	0	0	0	0	0	0	0	0
878	Loess Plateau 15	108.675	35.875	1400	572.84	0	0	0	0	0	0	0	0.65	0	0	0	0	53.25	1.3	0	0	9.09	0	0	0	0	0	0	0	0.65	0	0	0	0	0	0	0	7.79	0	0	0	0	0	0	0	0	0	0	0
879	Loess Plateau 15-1	108.675	35.875	1400	572.84	0	0	0	0	0	0	0	2.16	0	0	0	0	7.55	0	0	0	3.5	0	0	0	0	15.9	0	0	0	0	0	0	0	0	0	0	7.55	0	0	0	0	0	0	0	0	0	0	0
880	Loess Plateau 16	108.675	35.875	1400	572.84	0	0	1.45	0	0	0	0	0	0	0	0	0	7.97	0	0	0	15.7	0	0.72	0	0	0	0	0	0	0	0	0	0	0	0	0	2.17	0	0	0.97	0	0	0	0	0	0	0	0
881	Loess Plateau 18	106.475	35.725	2650	514.35	0	0	1.93	0	0	0	0	0.21	0	0	0	0	14.13	0.86	0	0	8.57	0	0	0	0	0	0	0	5.57	0	0	0	0	0	0	0	0	0	0	0.43	0	0	0	0	0	0	0	0
882	Loess Plateau 18-1	106.475	35.725	2650	514.35	0	0	0	0	0	0.5	0	0	0	0	0	0	4.24	1.5	0	0	4.24	0	0	0	0	0	0	0	4.99	0	0	0	0	0	0	0	9.98	0	0	0	0	0	0	0	0	0	0	0
883	Loess Plateau 22	106.255	35.585	2070	585.79	0	0	0	0	0	0	0	0	0	0	0	0	0.88	0.88	0	0	33.7	0	0	0	0	0.22	0	0	0.88	0	0	0	0	0	0	0	0	0	0	0	0	0	0	0	0	0	0	0
884	Loess Plateau 29	106.335	36.375	2050	434.14	0	0	0	0	0	0.5	0	0	0	0	0	0	42.36	0	0	0	5.01	0	0	0	0	0	0	0	0	0	0	0	0	0	0	0	7.77	0	0	0	0	0	0	0	0	0	0	0
885	Loess Plateau 30	106.335	36.375	2050	434.14	0	0	0	0	0	0	0	0	0	0	0	0	79.29	0.21	0	0	2.93	0	0	0	0	0	0	0	0	0	0	0	0	0	0	0	5.65	0	0	0	0	0	0	0	0	0	0	0
886	Loess Plateau 31	106.335	36.375	2050	434.14	0	0	0	0	0	0.9	0	0	0	0	0	0	25.23	0.9	0	0	5.41	0	0	0	0	0	0	0	0	0	0	0	0	0	0	0	16.22	0	0	0	0	0	0	0	0	0	0	0
887	Loess Plateau 34	109.755	35.975	1250	613.41	0.22	0	0	0	0	0	0	0	0	0	0	0	29.52	0.22	0	0	32.6	0	0.44	0	0	0	2.86	0	0.88	0	0	0	0	0	0	0	20.7	0	0	3.74	0	0	0	0	0	0	0	0
888	Loess Plateau 36	106.225	36.405	1700	394.3	0	0	0	0	0	0	0	0.2	0	0	0	0	72.29	0.4	0	0	3.61	0	0.4	0	0	0	0.4	0	0	0	0	0	0	0	0	0	12.65	0	0	0	0	0	0	0	0	0	0	0
889	Loess Plateau 37	106.225	36.405	2050	394.3	0	0	0	0	0	0	0	0	0	0	0	0	66.73	0.2	0	0	4.23	0	0	0	0	0	0	0	0	0	0	0	0	0	0	0	11.49	0	0	0	0	0	0	0	0	0	0	0
890	Loess Plateau 38	106.285	37.275	2610	369.98	0	0	0	0	0	0	0	0	0	0	0	0	3.03	0	0	0	1.01	0	1.01	0	0	0	0	0	1.01	0	0	0	0	0	0	0	6.06	0	0	0	0	0	0	0	0	0	0	0
891	Loess Plateau 41	106.285	37.265	2500	360.38	0	0	0	0	0	0	0	0	0	0	0	0	3.5	0.18	0	0	34.99	0	0	0	0	0	0	0	0	0	0	0	0	0	0	0	1.84	0	0	0.18	0	0	0	0	0	0	0	0
892	Loess Plateau 44	106.265	37.235	2400	318.02	0	0	0	0	0	0	0	0	0	0	0	0	11.85	0	0	0	1.15	0	0	0	0	0	0	0	0	0	0	0	0	0	0	0	5.35	0	0	0	0	0	0	0	0	0	0	0
893	Loess Plateau 45	106.265	37.235	2400	318.02	0	0	0	0	0	0	0	0	0	0	0	0	38.35	0	0	0	8.45	0	0	0	0	0	0	0	0	0	0	0	0	0	0	0	17.73	0	0	0.41	0	0	0	0	0	0	0	0
894	Loess Plateau 46	106.235	37.225	2000	293.6	0	0	0	0	0	0	0	0.47	0	0	0	0	46.39	0.7	0	0	1.86	0	0	0	0	0	0	0	0	0	0	0	0	0	0	0	8.86	0	0	0	0	0	0	0	0	0	0	0
895	Loess Plateau 47	106.235	37.225	2000	293.6	0	0	0	0	0	0	0	0.24	0	0	0	0	12.89	0.24	0	0	4.77	0	0	0	0	0	0	0	0	0	0	0	0	0	0	0	55.37	0	0	0	0	0	0	0	0	0	0	0
896	Loess Plateau 52	105.385	37.535	1400	186.14	0	0	0	0	0	0	0	0	0	0	0	0	58.91	1.74	0	0	3.04	0	0	0	0	0	0.22	0	0	0	0	0	0	0	0	0	21.74	0	0	0	0	0	0	0	0	0	0	0
897	Loess Plateau 54	105.385	37.535	1400	186.14	0	0	0	0	0	0.23	0	0.23	0	0	0	0	41.46	1.59	0	0	3.64	0	0.91	0	0	0	0.46	0	0	0	0	0	0	0	0	0	30.75	0	0	0.46	0	0	0	0	0	0	0	0
898	Loess Plateau 56	105.635	37.135	2250	255.37	0	0	0	0	0	0	0	0.36	0	0	0	0	67.79	1.25	0	0	3.38	0	0	0	0	0	0	0	0.36	0	0	0	0	0	0	0	9.07	0	0	0	0	0	0	0	0	0	0	0
899	Loess Plateau 57	105.635	37.305	2510	221.88	0	0	0.25	0	0	0.25	0	8.21	0	0	0	0	37.31	0.5	0	0	4.98	0	0	0	0	0	0	0	2.49	0	0	0	0	0	0	0	8.46	0	0	0.25	0	0	0	0	0	0	0	0
900	Loess Plateau 58	105.635	36.455	2600	436.49	0	0	0	0	0	0	0	0	0	0	0	0	19.29	5.71	0	0	5.48	0	0	0	0	0	0	0	0	0	0	0	0	0	0	0	3.81	0	0	0	0	0	0	0	0	0	0	0
901	Loess Plateau 60	105.625	36.275	2100	410.12	0	0	0	0	0	0	0	0	0	0	0	0	0	0	0	0	7.38	0	0	0	0	0	0	0	0	0	0	0	0	0	0	0	37.7	0	0	0	0	0	0	0	0	0	0	0
902	Longgan Lake	115.915	29.835	14	1445.54	0	0	0	0	0	0	0	0	0	0	0	0	10.64	0	0	0	0	0	0	0	0	0	0	0	0	0	0	0	0	0	0	0	0	0	0	0	0	0	0	0	0	0	0	0
903	Longnan	114.695	24.575	526	1762.54	0.36	0.36	0	0	0	0	0	0	0	4.98	0	0.71	4.27	0.36	0	0	0	0	0	0	0	0.71	0	0	0	0	36.29	0	0	0	0	0	0.36	0	0	0	0	0	1.43	0	0	0.71	0	0
904	Longquan Lake	112.105	31.005	100	1020.19	0	0	0	0	0	0	0	0	0	0	0	0	12	3	0	0	4	0	0	0	0	0	3	0	0	0	0	0	0	0	0	0	3	0	0	0	0	0	0	0	2.5	12	0	0
905	Lopei Mt 0540	121.035	24.835	540	1224.4	0	0	0	0	0	3.04	0	0	0	0	0	0	0.38	0	0.38	0	0	0	0.38	0	0	0	0	0	0.38	0	61.22	0	0	0	0	0	0	0	0	0	0	0	0	0	20.91	0	0	0
906	Lopei Mt 0560	121.035	24.835	560	1224.4	0	0	0	0	0	3.28	0	0	0	0.44	0	0	0.22	0.44	0	0	0	0	0	0	0	0	0	0	0	0	15.07	0	0	0	0.87	0	0.66	0	0	0	0	0	0	0	7.42	0	0	0
907	Lopei Mt 0580	121.035	24.835	580	1224.4	0	0.26	0.51	1	0	3.34	0.26	0.26	0	0	0	0.51	0	0.26	0	0	0	0	0	0	0	0.26	0	0	0	0	23.65	0	0	0	3.08	0	0	0	0	0	0	0.26	0	0	7.46	0	0	0
908	Lopei Mt 0600	121.035	24.835	600	1224.4	0	0	0	0	0	2.09	0	0.3	0	0	0	18.51	0.9	0.3	0	0	0	0	0.9	0	0	0	0.3	0	0	0	22.99	0	0	0	0.9	0	0.6	0	0.9	0	0	0	0	0	4.18	0	0	0
909	Lopei Mt 0615	121.035	24.835	615	1224.4	0	0	0	0	0	4.7	0	0	0	0.67	0	1.68	0.67	0	0	0	0	0	0	0	0	0	0	0	0.34	0	12.08	0	0	0	3.36	0	0	0	0	0	0	0	0	0	4.36	0	0	0.34
910	Lopei Mt 0700	121.035	24.835	700	1224.4	0	0	0	2	0	2.46	0	0	0	0	0	0.35	1.06	0	0	0	0	0	0	0	0	0	0	0	0	0	13.38	0	0	0	1.06	0	0	0	1.41	0	0	0	0	0	4.58	0	0	0
911	Lopei Mt 0800	121.035	24.835	800	1224.4	0	0	0	0	0	4.46	0	0	0	0.3	0	0.3	1.79	0.89	0	0	0	0	0	0	0	1.19	0	0.3	0	0	10.71	0	0	0	2.68	0	0.3	0	0.6	0	0	0	0	0	49.11	0.89	0	0
912	Lopei Mt 0850	121.035	24.835	850	1224.4	0	0	0	0	0	4.27	0.21	0	0	2.14	0.21	0.21	0.64	0.43	0	0	0	0	0.21	0	0	0	0	0	0	0	7.26	0	0	0	0.64	0	1.07	0	0	0	0	0	0	0	44.23	1.5	0	0
913	Lopei Mt 0870	121.035	24.835	870	1224.4	0	0	0	0	0	0.46	0	0	0	0	0	0	0.91	0.91	0	0	0	0	0	0	0	0	0.46	0	0	0	4.57	0	0	0	0	0	0	0	0	0	0	0	0	0	71.23	0.91	0	0.46
914	Lopei Mt 0872	121.035	24.835	872	1224.4	0	0	0	0	0	1.85	0	0	0	0	0	0	2.31	0	0	0	0	0	0	0	0	0	0	0	0	0	19.44	0	0	0	0	0	0	0	0	0	0	0	0	0	45.83	0.46	0	0.93
915	Lopei Mt 0874	121.035	24.835	874	1224.4	0	0	0	0	0	2.62	0	0	0	0	0	0	1.75	0.44	0	0	0	0	0	0	0	0	0	0	0	0	16.59	0	0	0	0	0	0	0	0	0	0	0	0	0	44.54	1.31	0	0.44
916	Lopei Mt 0876	121.035	24.835	876	1224.4	0	0	0	0	0	1.35	0	0	0	0	0	0	0	0	0	0	0	0	0	0	0	0	0	0	0	0	53.38	0	0	0	0	0	0.34	0	0	0	0	0	0	0	31.08	0.34	0	0.34
917	Lopei Mt 0878	121.035	24.835	878	1224.4	0	0	0	0	0	4.89	0	0	0	0	0	0	0.89	0.44	0	0	0	0	0	0	0	0	0	0	0	0	10.22	0	0	0	0	0	0	0	0	0	0	0	0	0	34.67	1.33	0	11.56
918	Lopei Mt 0880	121.035	24.835	880	1224.4	0	0	0	0	0	1.72	0	0	0	0	0	0	0.86	0	0	0	0	0	0	0	0	0	0	0	0	0	4.29	0	0	0	0	0	0	0	0	0	0	0	0	0	22.32	0	0	59.23
919	Lopei Mt 1090	121.035	24.835	1090	1224.4	0	0	0	0	0	4.52	0	0	0	0	0	0	0.45	0.45	0	0	0	0	0	0	0	0	0	0	0	0	9.5	0	0	0	0	0	0.45	0	0	0	0	0	0	0	57.01	0.45	0	0
920	Lopei Mt 1095	121.035	24.835	1095	1224.4	0	0	0	0	0	0.43	0	0	0	0	0	0.87	1.74	0	0	0	0	0	0	0	0	0.43	0	0	0	0	70.87	0	0	0	0	0	0	0	0	0	0	0	0	0	16.52	0	0	0
921	Lopei Mt 1170	121.035	24.835	1170	1224.4	0	0	0.49	8	0	6.4	0	0	0	0	0	0.49	2.46	0	0	0	0	0	0	0	0	0	0	0	0	0	7.88	0	0	0	0	0	0.49	0	0	0	0	0	0	0	26.6	0.49	0	1.97
922	Lopei Mt 1175	121.035	24.835	1175	1224.4	0	0	0	7	0	5.83	0	0	0	0	0	1.94	0.97	0	0	0	0	0	0	0	0	0	0	0	0	0	9.71	0	0	0	0	0	0	0	0	0	0	0	0	0	22.82	0	0	0.97
924	Lopei Mt 1195	121.035	24.835	1195	1224.4	0	0	0	0	0	6.9	0	0	0	0	0	1.72	0.43	0.43	0	0	0	0	0	0	0	0	0	0	0	0	4.31	0	0	0	0	0	0	0	0	0	0	0	0	0	49.14	0.86	0	0
925	Lopei Mt 1200	121.035	24.835	1200	1224.4	0	0	0	0	0	4.82	0	0	0	0	0	0.4	1.2	0.4	0	0	0	0	0	0	0	0	0	0.8	0	0	6.02	0	0	0	0	0	0.4	0	0	0	0	0	0	0	41.77	4.02	0	0
926	Lopei Mt 1220	121.035	24.835	1220	1224.4	0	0	0	0	0	3.32	0	0	0	0	0	0.95	3.32	0	0	0	0	0	0	0	0	0	0.95	0.47	0	0	7.58	0	0	0	0	0	0	0	0	0	0	0	0	0	35.55	0.95	0	0.95
927	Lopei Mt 1240	121.035	24.835	1240	1224.4	0	0	0	0	0	1.78	0	0	0	0	0	1.33	1.33	0	0	0	0	0	0	0	0	0	0	0	0	0	8	0	0	0	0	0	0.44	0	0	0	0	0	0	0	68.44	0	0	0
928	Lopei Mt 1260	121.035	24.835	1260	1224.4	0	0	0	0	0	7.34	0	0	0	0	0	0.46	3.21	0	0	0	0	0	0	0	0	0	0	0	0	0	5.96	0	0	0	0	0	0	0	0	0	0	0	0	0	46.33	0.92	0	1.83
929	Lopei Mt 1280	121.035	24.835	1280	1224.4	0	0	0	1	0	5.21	0	0	0	0	0	0.47	0.47	0	0	0	0	0	0	0	0	0	0	0	0	0	13.74	0	0	0	0	0	0	0	0	0	0	0	0	0	30.33	2.37	0	0
930	Lopei Mt 1285	121.035	24.835	1285	1224.4	0	0	0.5	1	0	3	0	0	0	0	1	4.5	1.5	0	0	0	0	0	0	0	0	0	0	0	0	0	14	0	0	0	0	0	0	0	0	0	0	0	0	0	31	1.5	0	0
931	Lopei Mt 1290	121.035	24.835	1290	1224.4	0	0	0	2	0	2.31	0	0	0	0	0	0	5.56	0.46	0	0	0	0	0	0	0	0	0.46	0	0	0	0	0	0	0	0	0	2.78	0	0	0	0	1.39	0	0	37.04	6.48	0	0
932	Lopei Mt 1295	121.035	24.835	1295	1224.4	0	0	0	2	0	1.79	0	0	0	0	0	1.79	0	0	0	0	0	0	0	0	0	0	0	0	0	0	16.07	0	0	0	0	0	0	0	0	0	0	0	0	0	17.86	0	0	1.79
933	Lopei Mt 1300	121.035	24.835	1300	1224.4	0	0	0	0	0	12.86	0	0	0	0	0	0	4.29	0	0	0	0	0	0	0	0	0	0	0	0	0	15.71	0	0	0	0	0	1.43	0	0	0	0	0	0	0	18.57	2.86	0	0
934	Lopei Mt 1320	121.035	24.835	1320	1224.4	0	0	0.32	1	0	7.67	0	0.32	0	0.64	0	0	4.47	0	0	0	0	0	0	0	0	0	0	0	0	0	16.61	0	0	0	0	0	0.32	0	0	0	0	0	0	0	9.58	6.07	0	0
935	Lopei Mt 1340	121.035	24.835	1340	1224.4	0	0	0	5	0	5.09	0	0	0	0	0	8.33	2.78	0	0	0	0	0	0	0	0	0	0	0	0	0	8.8	0	0	0	0	0	0.46	0	0	0	0	0	0	0	18.98	4.17	0	0.93
936	Lopei Mt 1360	121.035	24.835	1360	1224.4	0	0	0	0	0	0.97	0	0	0	0.97	0	0	0.97	0	0	0	0	0	0	0	0	0	0	0.19	0	0	11.97	0	0	0	0	0	0	0	0	0	0	0	0	0	6.95	2.51	0	0
937	Lopei Mt 1400	121.035	24.835	1400	1224.4	0.46	0	0	0	0	10.55	0	0	0	0	0	0.92	2.29	0.46	0	0	0	0	0	0	0	0.46	0	0	0	0	7.34	0	0	0	0	0	0.46	0	0	0	0	0	0	0	17.89	0	0	0.46
938	Lopei Mt 1420	121.035	24.835	1420	1224.4	0	0	0.19	0	0	10.51	0	0	0	0	0	0	5.44	0	0	0	0	0	0	0	0	0.94	0	0	0	0	13.13	0	0	0	0	0	0	0	0	0	0	2.06	0	0	9.57	2.25	0	0
939	Lopei Mt 1460	121.035	24.835	1460	1224.4	0	0	0.4	0	0	7.97	0	0	0	0	0	0.4	3.59	0.4	0	0	0	0	0	0	0	0	0	0	0	0	10.36	0	0	0	0	0	0.4	0	0	0	0	0	0	0	20.72	0	0	0.4
940	Lopei Mt 1480	121.035	24.835	1480	1224.4	0	0	0.2	0	0	6.08	0	0	0	1.76	0	0	1.76	0	0	0	0	0	0	0	0	0.2	0	0	0	0	10.2	0	0	0	0	0	0.59	0	0	0	0	0.78	0	0	13.14	5.1	0	0
941	Luofu Mt 1	114.035	23.275	600	2091.43	0	0	0	0	0	0	0	0	0	2.05	0	2.05	2.05	0	0	0	0	0	0	0	0	0	0	0	0	0	2.05	0	0	0.68	0	0	0	0	0	0	0	0	0	0	0	0	0	6.16
942	Luofu Mt 2	114.055	23.275	109	1920.51	0	0	0	0	0	0	1.29	1.29	0	0	0	8.38	0	0.65	0	0	0	0	1.94	0	0	3.88	0	0	0	0	7.09	0	0	12.25	0	0	0.65	0	0	0	0	0	0	0	0	0	0	0
943	Luofu Mt 3	114.055	23.275	651	1920.51	0	0	0	0	0	0	0	0	0	0	0	5.03	1.68	0.84	0	0	0	0	0	0	0	0	0	0	0.84	0	6.73	0	0	0.84	0.84	0	0	0	0	0	0	0	0	0	1.68	0	0	0
944	Luofu Mt 4	114.055	23.035	203	1873.97	0	0	0	0	0	0.61	0	0	0	0	0	16.05	0.61	1.24	0	0	0	0	0	0	0	3.7	0	0	4.94	0	9.26	0	0	4.94	0.61	0	0.61	0	0.61	0	0	0	0	0	0	0	0	0
945	Luofu Mt 5	114.075	23.275	140	1906.83	0	0	0	0	0	0	0	0	0.91	0	0	13.76	1.84	1.84	0	0	0	0	0	0	0	0	0	0	11.02	0	9.18	0.91	0	2.75	0.91	0	0	0	0	0	0	0	0	0	0	0	0	0
946	Luojishan	102.405	27.505	3800	1069.19	3.1	0	0	0	0	0.78	0	0	0	0	0	0	3.88	0	0	0	3.88	0	0	0	0	0	0.78	0	0	0	1.94	0	0	0	0	0	0	0	0	3.1	0	0	0	0	11.24	0	0	0
947	Luoqui 1	102.385	34.605	3500	616.83	0	0	0	0	0	0	0	0	0	0	0	0	2.23	0	0	0	0	0	0	0	0	0	0	0	0	0	0	0	0	0	0	0	0	0	0	0	0	0	0	0	0	0	0	0
948	Luoqui 2	102.405	34.605	3400	597.27	0	0	0	0	0	0	0	0	0	0	0.59	0	5.29	0.29	0	0	0.59	0	0	0	0	0	0	0	0.44	0	0	0	0	0	0	0	0	0	0	0.15	0	0	0	0	0	0	0	0
949	Lushan Mt 1	116.005	29.355	1474	1506.4	0	0	0	0	0	0	0	0.18	0	0.18	0	0	0.71	0.54	0	0	0	0	0.54	0	0	0	0	0	0	3.39	9.29	0	0	0	0	0	0	0	0.18	0	0	0	0	0	0	0	0	0
950	Lushan Mt 2	116.005	29.355	1474	1506.4	0	0	0.29	0	0	0	0	0.15	0	0.44	0	0.44	2.06	0.15	0	0.15	0	0	0.44	0	0	0.15	0	0	0	6.9	27.61	0	0	1.76	0	0	0	0	2.79	0	0	0	0	0	0	0	0	0
951	Lushan Mt 3	116.005	29.355	1474	1506.4	0	0	0.12	0	0	0.87	0	0	0	2.37	0	1.25	1.62	1.37	0	0	0	0	0.37	0	0	0.12	0.25	0	0	8.47	14.45	0	0	0	0	0	0	0	1	0.87	0	0	0	0	0	0	0	0
952	Lushan Mt 4	116.005	29.355	1474	1506.4	0	0	0.4	0	0	0	0	0	0	0	0	0	2.42	2.42	0	0	0	0	0.81	0	0	0	0	0	0	8.06	4.84	0	0	0	0	0	0	0	0	0	0	0	0	0	0	0	0	0
953	Lushan Mt 5	116.005	29.355	1474	1506.4	0	0	0	0	0	0	0	0	0	0	0	0	2.47	0.35	0	0	0	0	0.71	0	0	0	0	0	0	0.71	0	0	0	0	0	0	0	0	0	0	0	0	0	0	0	0	0	0
954	Lushan Mt 6	116.005	29.355	1474	1506.4	0	0	0	0	0	0	0	2.25	0	0	0	0	16.85	3.37	0	0	0	0	3.37	0	0	0	0	0	0	1.12	0	0	0	0	0	0	0	0	0	0	0	0	0	0	0	0	0	0
955	Luxun Lake	112.205	30.005	58	1199.03	2.39	0	0.8	0	0	0	0	0	0	1.44	0	0	15.95	1.75	0	0	2.71	0	0	0	0	0	2.39	1.75	0	0	4.94	0	0	0	1.91	0	2.07	0	0	1.28	0	0	0	0	1.91	1.59	1.75	0
956	Maer Lake SC-1	110.185	19.955	90	1695.83	0	0	0	0	0	0	0	0	0	0	0	0	0	0	0	0	0	0	0	0	0	0	0	0	0	0	12.5	0	0	0	0	0	0	0	0	0	0	0	0	0	0	37.5	0	0
957	Maili 1	122.885	42.875	155	499.3	0	0	0	0	0	0	0	12.59	0	0	0	0	39.86	0	0	0	2.1	0	0	0	0	0	0	0	0.7	0	0	0	0	0	0	0	21.68	0	0	0	0	0	0	0	0	0	0	0
958	Maili 2	122.955	42.605	155	531.98	0	0	0	0	0	0	0	0.24	0	0	0	0	43.3	0.24	0	0	3.35	0	0	0	0	0.24	0	0	0	0	0.72	0	0	0	0	0	18.66	0	0	0	0	0	0	0	0	8.37	0	0
959	Maili 3	122.905	42.555	155	541.01	0	0	0	0	0	0	0	0.26	0	0	0	0	45.36	0	0	0	1.29	0	0	0	0	0	0	0	0	0	0	0	0	0	0	0	46.13	0	0	0	0	0	0	0	0	0	0	0
960	Manasi Lake	84.835	45.975	257	178.6	0	0	0	0	0	0.3	0	0.3	0	0	0	0	40	0.3	0	0	0.9	0	0	0	0	0	0	0	0	0	0	0	0	0	0	0	48.66	0	0	0	0	0	0	0	0	0.6	0	0
961	Maofeng Mt 1	113.405	23.295	166	1881.29	0	0	0	0	0	0	1.98	0	0	0	0	4.95	0	0.99	0	0	0	0	0	0	0	0	0	0	0	0	13.87	0	0	0	0	0	0	0	0	0	0	0	0	0	0	1.98	0	0
962	Maofeng Mt 2	113.465	23.295	451	1891.79	0	0	0	0	0	0	0	0.72	0	0.72	0	1.44	0	0	0	0	0	0	0	0	0	0	0	0	0	0	56.82	0	0	0	0	0	0	0	0	0	0	0	0	0	0	0.72	0	0
963	Maohebei	119.175	39.505	50	626.19	2.19	0	0	0	0	0	0	0.31	0	0	0	0	3.45	3.45	0	0	1.57	0	0.94	0	0	0	1.88	0	0	0	0	0	0	0	0	0	0.63	0	0	0	0	0	0	0	0	6.58	0	0
964	Maolan Mt	108.005	25.215	494	1431.52	0	0	0	0	0	1.59	0	0	0	0	0	0	0	3.18	0	0	0	0	0	0	0	0	0	0	0	0	4.76	0	0	0	0	0	0	0	0	0	0	0	0	0	0	3.18	0	0
965	Menghai 1	100.675	21.835	560	1597.14	0	0	0	0	0	0	0	0	8.15	0	0	0	2.96	1.48	0	0	0	0	0	0	0	0	0	0	0	0	11.85	0	0	0	1.48	0	1.48	0	0	1.48	0	0	0	0	2.96	0	0	0
966	Menghai 2	100.675	21.835	560	1597.14	0	0	0	0	0	0	0	0	0	0	0	0	0	0	0	0	0	0	0	0	0	0	0	0	0	0	0	0	0	0	0	0	0	0	0	0	0	0	0	0	5.5	0	0	0
967	Menghai 3	100.595	21.675	400	1571.75	0	0	0	0	0	0	0	0	0	0	0	0	0	0.8	0	0	2.4	0	0	0	0	0	0	0	0	0	31.2	0	0	0	0	0	0	0	0	0	0	0	0	0	0	3.2	0	0
969	Minshan	102.895	35.385	1964	497.37	0	0	0	0	0	0	0	0.53	0	0	0	0	48.15	0	0	0	31.75	0	0	0	0	0	0	0	1.06	0	0	0	0	0	0	0	1.59	0	0	0	0	0	0	0	0	0.53	0	0
970	Muhuaheke	112.805	40.605	1232	374.06	0	0	0	0	0	0	0	0	0	0	0	0	100	0	0	0	0	0	0	0	0	0	0	0	0	0	0	0	0	0	0	0	0	0	0	0	0	0	0	0	0	0	0	0
971	Namocuo 1	90.875	30.715	4710	437.93	0	0	0	0	0	0	0	0.93	0	0	0	0	20.93	3.26	0	0	0.47	0	0	0	0	0	0	0	51.63	0	0	0	0	0	0	0	0	0	0	0	0	0.47	0	0	0	7.91	0	0
972	Namocuo 2	90.865	30.685	4718	438.37	0	0	0	0	0	0	0	0	0	0	0	0	65.77	0	0	0	0.9	0	0	0	0	0	0	0	0	0	0	0	0	0	0	0	0	0	0	0	0	0	0	0	0	31.53	0	0
973	Namocuo 3	90.855	30.685	4712	436.45	0	0	0	0	0	0	0	0	0	0	0	0	19.66	0	0	0	0	0	0	0	0	0	0	0	0	0	0	0	0	0	0	0	0	0	0	0	0	0	0	0	0	74.36	0	0
974	Namocuo 4	90.855	30.685	4710	436.45	0	0	0	0	0	0	0	2.22	0	0	0	0	38.33	3.89	0	0	0	0	0	0	0	0	0	0	1.67	0	0	0	0	0	0	0	0	0	0	0	0	0	0	0	0	25	0	0
975	Nanbanjiang	109.705	19.405	35	1823.73	0	0	0	0	2.27	0	0	0	2.27	2.27	0	1.14	3.41	1.14	0	0	0	0	0	0	0	0	4.55	0	0	3.41	15.91	0	0	0	0	0	1.14	0	0	0	0	0	0	0	20.45	3.41	0	0
976	Nandu Mt	120.305	31.575	100	1118.98	0	0	0	0	0	0	0	2.5	0	0	0	2.5	2.5	0	0	0	1.67	0	0	0	0	0	0	0	0	4.17	3.33	0	0	0	1.67	0	1.67	0	0	0	0	0	0	0	0	0	0	0
977	Nangong	115.505	37.805	40	493.62	0	0	0	0	0	0	0	0	0	0	0	0	13.58	0	0	0	2.47	0	0	0	0	0	1.23	0	0	0	0	0	0	0	0	0	56.79	0	0	0	0	0	0	0	0	0	0	0
978	Nanhai	113.135	23.335	15	1829.92	0	0	0	0	0	2.2	0	0	0	0	0	0	3.3	1.1	0	0	2.2	0	0	0	0	0	0	0	0	0	12.09	0	0	0	0	0	1.1	0	0	0	0	0	0	0	0	14.29	0	0
979	Nanhuasi	113.585	24.685	62	1661.76	0	0	0	0	0	0	0	0	0	0	0	0	1.12	0.75	0	0	0	0	0	0	0	0	0	1.12	0	0	33.1	0	0	0.37	0	0	0	0	0	0	0	0	0	0	0	0	0	0
980	Nanjing 1	117.215	24.915	415	1677.99	0	0	0	0	0	0	0.27	0	0	1.08	0	1.61	0.27	0	0	0	0	0	0.27	0	0	0	0	0	0	0	70.66	0	0	0	0	0	0	0	0	0	0	0	0.27	0	0	0	0	0
981	Nanjing 2	117.215	24.915	415	1677.99	0.15	0	0	0	0	0.15	0	0	0	0.31	0	0.31	0.15	0.31	0	0	0	0	0	0	0	0	0	0	0	0	81.46	0	0	0	0	0	0	0	0	0	0	0	0	0	0	0	0	0
982	Nanjing a	119.325	32.055	5	1096.18	0	0	0	0	0	0	0	0	0	0	0	0	21.73	25.65	0	0	0	0	0	0	0	0	0	0.26	0.26	0	0	0	0	0	0	0	7.07	0	0	0	0	0	0	0	0	0.79	0	0
983	Nanjing b	119.325	32.055	5	1096.18	0	0	0	0	0	0	0.24	0.47	0	0.47	0	0	4.96	10.4	0	0	0	0	0.47	0	0	0	0	0.24	0.47	0.24	0	0	0	0	0	0	1.89	0	0	0.24	0	0	0	0	0	0.47	0	0
984	Nanjing c	119.325	32.055	5	1096.18	0	0	0	0	0	0.22	0.22	0	0	0	0	0	1.52	3.48	0	0	0	0	0	0	0	0	0	0.87	0	0.22	0	0	0	0	0.65	0	1.3	0	0	0	0	0	0	0	0	0.43	0	0
985	Nanjing d	119.325	32.055	5	1096.18	0	0	0	0	0	0	0	0.16	0	0.16	0	0	1.12	4.31	0	0	0	0	0.16	0	0	0	0	0.64	0.16	0.16	0	0	0	0	0	0	0.96	0	0	0	0	0	0	0	0	0.16	0	0
986	Nanjing e	119.325	32.055	5	1096.18	0	0	0	0	0	0	0.27	0	0	0	0	0	2.01	3.62	0	0	0.27	0	0	0	0	0	0	0.13	0	0	0	0	0	0	0.4	0	0.67	0	0	0.13	0	0	0	0	0.13	0.67	0	0.27
987	Nanjing f	119.325	32.055	5	1096.18	0	0	0	0	0	0.22	1.57	0	0	0.22	0	0	1.79	4.48	0	0	0	0	0.22	0	0	0.45	0	3.14	0	0.45	0	0	0	0	1.57	0	0.22	0	0	0	0	0	0	0	0	0	0	0
988	Nanjing g	119.325	32.055	5	1096.18	0	0	0	0	0	0	0.3	0.59	0	2.37	0	0	2.37	4.45	0	0	0	0	0.3	0	0	0	0	3.56	0	0	0	0	0	0	0.59	0	4.15	0	0	0	0	0	0	0	0	0.59	0	0
989	Nanping 1	118.085	26.705	866	1839.83	0	0	0	0	0	0	0	0	0	0	0	0.16	0.31	0.94	0	0	0	0	0	0	0	0	0	0	0	0	58.5	0	0	0	0	0	1.87	0	0	0	0	0	0	0	0	0	0	0
990	Nanping 2	118.125	26.725	835	1771.58	0	0	0	0	0	0	0	0	0.33	0	0	0	0	0.33	0	0	0	0	0	0	0	0	0	0	0	0	79.72	0	0	0	0	0	0	0	0	0	0	0	0	0	0	0.33	0	0
991	Nanping 3	118.075	26.705	786	1817.93	0	0	0	0	0	0	0	0	0.37	0.19	0	0.37	0.56	0	0	0	0	0	0	0	0	0	0	0	0	0	23.8	0	0	0	0	0	0	0	0	0	0	0	0.19	0	0	0	0	0
992	Nanshan	111.705	40.805	1063	375.9	0	0	0	0	0	0	0	0	0	0	0	0	93.14	1.47	0	0	0	0	0	0	0	0	0	0	0	0	0	0	0	0	0	0	0	0	0	0	0	0	0	0	0	0	0	0
993	Nanwangzhuang	115.405	38.135	32	490.4	0	0	0	0	0	0	3.03	0	0	0	0	3.03	0	0	0	0	0	0	0	0	0	0	0	0	0	1.52	0	0	0	0	0	0	43.94	0	0	0	0	0	0	0	0	1.52	0	0
994	Napahai 34	99.605	27.805	3260	751.69	3.24	0	0	0	0	0.29	0	0.29	0	0	0	0.29	0.29	0	0	0.88	6.47	0	0	0	0	0	0.29	0	0	11.18	2.65	0	0	0	0	0	3.53	0	0	0.29	0	0	4.41	0	0	6.47	0	0
995	Naqu 1	91.545	30.625	4654	469.7	0	0	0	0	0	0	0	0	0	0	0	0	15.43	4.94	0	0	1.23	0	0.62	0	0	0	0	0	0	0	0	0	0	0	0	0	0	0	0	0	0	0.31	0	0	0	33.95	0	0
996	Naqu 2	91.875	31.325	4510	457.58	0	0	0	0	0	0	0	0.36	0	0	0	0	7.61	1.81	0	0	0.72	0	0	0	0	0	0	0	0	0	0	0	0	0	0	0	0	0	0	0	0	0	0	0	0	75.72	0	0
997	Naqu 3	91.405	31.405	4700	445.3	0	0	0	0	0	0	0	0	0	0	0	0	38.25	0	0	0	0	0	0	0	0	0	0	0	0.55	0	0	0	0	0	0	0	0	0	0	0	0	0	0	0	0	43.72	0	0
998	Naqu 4	92.255	31.615	4580	475.42	0	0	0	0	0	0	0	0	0	0	0	0	8.7	2.17	0	0	0	0	0.54	0	0	0	0	0	0	0	0	0	0	0	0	0	0	0	0	0	0	0	1.09	0	0	70.11	0	0
999	Naripingcuo	91.475	31.295	4520	438.37	0	0	0	0	0	0	0	0.26	0	0	0	0	17.28	1.57	0	0	0.52	0	0	0	0	0	0	0	0.26	0	0	0	0	0	0	0	2.09	0	0	1.31	0	0	0.79	0	0	61.52	0	0
1000	NECT 01	118.475	41.805	932	456.97	0	0	0	0	0	0	0	0	0	0	0	0	12.55	1.62	0	0	1.62	0	0	0	0	0	0	0	0	0	0	0	0	0	0	0	17.41	0	0	0.4	0	0	0	0	0	0	0	0
1001	NECT 02	118.485	42.875	1024	398.38	0	0	0	0	0	0	0	0	0	0	0	0	58.18	10.91	0	0	0	0	0	0	0	0	0	0	0	0	0	0	0	0	0	0	7.27	0	0	1.82	0	0	0	0	0	0	0	0
1002	NECT 03	119.025	43.645	781	380.18	0	0	0	0	0	0	0	0	0	0	0	0	20.74	0	0	0	5.93	0	0	0	0	0	0	0	0	0	0	0	0	0	0	0	19.26	0	0	0	0	0	0	0	0	0	0	0
1003	NECT 04	129.775	43.025	136	555.22	0	0	0	0	0	0	0	0	0	0	0	0	32.43	4.5	0	0	7.21	0	0	0	0	0	0	0	0	0	0	0	0	0	0	0	3.6	0	0	2.7	0	0	0	0	0	0	0	0
1004	NECT 05	130.075	42.985	114	582.84	0	0	1.01	0	0	0	0	0.34	0	0	0	0	28.28	3.03	0	0	5.39	0	0	0	0	0	0.34	0	0	0	0	0	0	0	0	0	3.7	0	0	0.67	0	0	0	0	0	0	0	0
1005	NECT 06	131.145	43.295	289	568.01	16.13	0	0	0	0	0	0	0	0	0	0	4.3	3.94	1.79	0	0	9.32	0	0	0	0	0	0.72	0	0	0	0	0	0	0	0	0	0.72	0	0	1.79	0	0	0	0	0	0.36	0	0
1006	NECT 07	130.995	43.115	244	568.96	3.09	0	0.31	0	0	0	0	0.46	0	0	0	0	9.26	3.4	0	0	26.39	0	0	0	0	0.31	0	0	0	0	0	0	0	0	0	0	0.93	0	0	3.24	0	0	0	0	0	0.93	0	0
1007	NECT 08	129.675	43.385	224	557.47	0.57	0	0	0	0	0	0	0.29	0	0	0	0	15.23	0.86	0	0	11.78	0	0	0	0	0	0	0	2.3	0	0	0	0	0	0	0	4.31	0	0	4.02	0	0	0	0	0	0.29	0	0
1008	NECT 09	128.645	43.245	601	635.3	0.55	0	0	0	0	0	0	0.05	0	0	0	0	3.11	0.05	0	0	3.11	0	0	0	0	0.05	0	0	0.05	0	0	0	0	0	0	0	0.37	0	0	0.64	0	0	0	0	0	0	0	0
1009	NECT 10	127.035	43.735	390	709.95	1.57	0	0	0	0	0	0	0.16	0	0	0	0	11.02	0	0	0	5.35	0	0.16	0	0	0	0	0	0	0	0	0	0	0.31	0	0	3.31	0	0	0.31	0	0	0	0	0	0.16	0	0
1010	NECT 11	125.685	43.805	252	621.93	0	0	0	0	0	0	0	0	0	0	0	0	8.03	0.36	0	0	0.36	0	0	0	0	0	0	0	0	0	0	0	0	0	0	0	1.82	0	0	0	0	0	0	0	0	0.36	0	0
1011	NECT 12	123.505	44.595	146	418.94	0	0	0	0	0	0	0	0	0	0	0	0	29.03	32.26	0	0	0	0	0	0	0	0	0	0	0	0	0	0	0	0	0	0	9.68	0	0	0	0	0	0	0	0	0	0	0
1012	NECT 13	123.265	44.435	150	419.86	0	0	0	0	0	0	0	1.33	0	0	0	0	9.33	5.33	0	0	0	0	0	0	0	0	0	0	0	0	0	0	0	0	0	0	41.33	0	0	0	0	0	0	0	0	0	0	0
1013	NECT 14	121.845	43.595	203	368.46	0	0	0	0	0	0	0	0	0	0	0	0	3.18	0	0	0	0.17	0	0	0	0	0	0	0	0	0	0	0	0	0	0	0	45.73	0	0	0	0	0	0	0	0	0.17	0	0
1014	NECT 15	121.765	44.125	202	365.25	0	0	0	0	0	0	0	0	0	0	0	0	1.02	0.51	0	0	0.13	0	0	0	0	0	0	0	0	0	0	0	0	0	0	0	82.97	0	0	0	0	0	0	0	0	0	0	0
1015	NECT 16	120.545	44.385	448	382.19	0	0	0	0	0	0	0	0	0	0	0	0	2.67	4.27	0	0	0	0	0	0	0	0	0	0	0	0	0	0	0	0	0	0	77.87	0	0	0	0	0	0	0	0	0	0	0
1016	NECT 17	120.375	44.215	372	370.83	0	0	0	0	0	0	0	0	0	0	0	0	11.8	0	0	0	0	0	0	0	0	0	0	0	0	0	0	0	0	0	0	0	83.95	0	0	0	0	0	0	0	0	0	0	0
1017	NECT 18	119.385	43.885	601	384.15	0	0	0	0	0	0	0	0	0	0	0	0	17.83	1.91	0	0	1.27	0	0	0	0	0	0	0	0	0	0	0	0	0	0	0	30.57	0	0	0	0	0	0	0	0	0.64	0	0
1018	NECT 19	119.125	43.755	729	384.34	0	0	0	0	0	0	0	0	0	0	0	0	32.76	0.22	0	0	0.22	0	0	0	0	0	0	0	0	0	0	0	0	0	0	0	29.53	0	0	0	0	0	0	0	0	0	0	0
1019	NECT 20	118.495	43.335	707	367	0	0	0	0	0	0	0	0	0	0	0	0	0.49	0.32	0	0	0	0	0	0	0	0	0	0	0	0	0	0	0	0	0	0	96.92	0	0	0	0	0	0	0	0	0	0	0
1020	NECT 21	117.765	43.195	889	376.77	0	0	0	0	0	0	0	0	0	0	0	0	80.26	0.06	0	0	0.19	0	0	0	0	0	0	0	0	0	0	0	0	0	0	0	10.54	0	2.3	0	0	0	0	0	0	0	0	0
1021	NECT 22	117.235	43.225	1259	400.52	0	0	0	0	0	0	0	0	0	0	0	0	3.48	6.96	0	0	0	0	0	0	0	0	0	0	0	0	0	0	0	0	0	0	67.83	0	0	0	0	0	0	0	0	0	0	0
1022	NECT 23	116.885	43.385	1267	370.36	0	0	0	0	0	0	0	0	0	0	0	0	3.34	0.06	0	0	0.45	0	0	0	0	0	0	0	0	0	0	0	0	0	0	0	94.05	0	0.11	0	0	0	0	0	0	0	0	0
1023	NECT 24	116.675	43.555	1261	350.54	0	0	0	0	0	0	0	0	0	0	0	0	3.39	3.87	0	0	1.45	0	0	0	0	0	0	0	0	0	0	0	0	0	0	0	80.87	0	0	0.24	0	0	0	0	0	0	0	0
1024	NECT 25	116.635	43.695	1211	337.67	0	0	0	0	0	0	0	0	0	0	0	0	0.33	0.06	0	0	0.06	0	0	0	0	0	0	0	0	0	0	0	0	0	0	0	98.29	0	0	0	0	0	0	0	0	0	0	0
1025	NECT 26	116.315	43.915	1199	316.03	0	0	0	0	0	0	0	0	0	0	0	0	1.12	0.14	0	0	0.14	0	0	0	0	0	0	0	0	0	0	0	0	0	0	0	87.8	0	0	0	0	0	0	0	0	0.14	0	0
1026	NECT 27	115.325	43.895	1196	263.23	0	0	0	0	0	0	0	0	0	0	0	0	0.92	0.25	0	0	0	0	0	0	0	0	0	0	0	0	0	0	0	0	0	0	12.68	0	0	0	0	0	0	0	0	0	0	0
1027	NECT 28	114.615	43.935	1123	227.09	0	0	0	0	0	0	0	0	0	0	0	0	0.5	0	0	0	0.25	0	0	0	0	0	0	0	0	0	0	0	0	0	0	0	95.78	0	0	0	0	0	0	0	0	0	0	0
1028	NECT 29	113.835	43.835	1166	201.41	0	0	0	0	0	0	0	0	0	0	0	0	2.56	0	0	0	0	0	0	0	0	0	0	0	0	0	0	0	0	0	0	0	90.38	0	0	0	0	0	0	0	0	0	0	0
1029	NECT 30	113.355	43.805	1017	175.71	0	0	0	0	0	0	0	0	0	0	0	0	0	0.5	0	0	0	0	0	0	0	0	0	0	0	0	0	0	0	0	0	0	97.76	0	0.17	0	0	0	0	0	0	0	0	0
1030	NECT 31	112.585	43.725	974	155.12	0	0	0	0	0	0	0	0	0	0	0	0	1.82	2.73	0	0	0	0	0	0	0	0	0	0	0	0	0	0	0	0	0	0	69.09	0	0	0	0	0	0	0	0	0	0	0
1031	NECT 32	112.165	43.635	999	151.04	0	0	0	0	0	0	0	0	0	0	0	0	1.37	0	0	0	2.73	0	0	0	0	0	0	0	0	0	0	0	0	0	0	0	86.35	0	0	0	0	0	0	0	0	0	0	0
1032	NECT 33	111.915	43.665	1005	145.05	0	0	0	0	0	0	0	0	0	0	0	0	1.27	0	0	0	2.86	0	0	0	0	0	0	0	0	0	0	0	0	0	0	0	83.17	0	0	0	0	0	0	0	0	0	0	0
1033	NECT 34	113.835	43.835	1166	201.41	0	0	0	0	0	0	0	0	0	0	0	0	2.56	0	0	0	0	0	0	0	0	0	0	0	0	0	0	0	0	0	0	0	90.38	0	0	0	0	0	0	0	0	0	0	0
1034	Niangziguan	113.835	37.965	500	497.19	0	0	0	0	0	0	0	0	0	0	0	0	66.47	0	0	0	0	0	0	0	0	0	0	0	0	0	0	0	0	0	0	0	12.14	0	0	0	0	0	0	0	0	0	0	0.58
1035	Nianqing 1	91.405	30.545	4440	461.22	0	0	0	0	0	0	0	16.44	0	0	0	0	71.11	0.89	0	0	0	0	0	0	0	0	0	0	1.78	0	0	0	0	0	0	0	2.22	0	0	0	0	0	0	0	0	0	0	0
1036	Nianqing 2	91.125	30.565	4443	446.21	0	0	0	0	0	0	0	0.4	0	0	0	0	1.61	4.03	0	0	0	0	0.4	0	0	0	0	0	5.65	0	0	0	0	0	0	0	63.31	0	0	0	0	0	0	0	0	3.63	0	0
1037	Nianqing 3	91.115	30.595	4463	475.53	0	0	0	0	0	0	0	0.38	0	0	0	0	13.91	0	0	0	0	0	0.38	0	0	0	0	0	1.88	0	0	0	0	0	0	0	0	0	0	0	0	0.75	0	0	0	3.01	0	0
1038	Nianqing 4	91.115	30.615	4625	511.58	0	0	0	0	0	0	0	0.73	0	0	0	0	15.33	1.46	0	0	0	0	0.73	0	0	0	0	0	8.03	0	0	0	0	0	0	0	0.73	0	0	0	0	0	0	0	0	0	0	0
1039	Nianqing 5	91.115	30.625	4870	482.51	0	0	0	0	0	0	0	3.77	0	0	0	0	4.09	3.77	0	0	0	0	0	0	0	0	0	0	2.83	0	0	0	0	0	0	0	0.31	0	0	0	0	0.94	0	0	0	4.09	0	0
1040	Nianqing 6	91.095	30.675	5000	487.65	0	0	0	0	0	0	0	0	0	0	0	0	7.53	2.87	0	0	0	0	0	0	0	0	0	0	51.25	0	0	0	0	0	0	0	2.87	0	0	0	0	0	0	0	0	0.36	0	0
1041	Nianqing 7	91.105	30.685	5152	475.78	0	0	0	0	0	0	0	0	0	0	0	0	3.16	1.58	0	0	0	0	0	0	0	0	0	0	53.36	0	0	0	0	0	0	0	0	0	0	0.4	0	0.79	0	0	0	1.98	0	0
1043	Ningbo 1	122.345	29.925	20	1301.09	0	0	0	0	0	0	0	0	0	0	0	0	0.44	0.06	0	0	0	0	0	0	0	0	0	0	0	0.13	0	0	0	0	0	0	0.06	0	0	0	0	0	0	0	0	0	0	0
1044	Ningbo 2	121.255	29.675	50	1486.29	0	0	0	0	0	0.06	0	0.06	0	0	0	0	0.36	0	0	0	0	0	0	0	0	0	0	0	0	0.06	0	0	0	0	0	0	0	0	0	0	0	0	0	0	0	0	0	0
1045	Ningbo 3	121.255	29.675	100	1486.29	0	0	0	0	0	0	0	0	0	0	0.39	0	0.3	0	0	0	0	0	0	0	0	0	0	0	0	0	0	0	0	0.49	0	0	0	0	0.1	0.69	0	0	0	0	1.48	0.1	0	0
1046	Ningbo 4	121.335	29.675	50	1482.66	0	0	0	0	0	0	0	0	0	0	0	0	1.58	0	0	0	0	0	0	0	0	0	0	0	0.4	0	0	0	0	0	0	0	0.4	0	1.58	1.19	0	0	0	0	7.51	0	0	0
1047	North-BE1	111.435	37.885	1980	593.21	3.5	0	0	0	0	0	0	0	0	0	0	0	9.91	0	0	0	53.06	0	0	0	0	0	0.58	0	0	0	0	0	0	0	0	0	2.62	0	0	0.58	0	0	0	0	0	0	0	0
1048	North-BE2	117.475	40.585	1660	689.51	0	0	0	0	0	0	0	0	0	0	0	0	2.79	0.54	0	0	83.1	0	0	0	0	1.55	0	0	0.08	0	0	0	0	0	0	0	1.24	0	0	0.78	0	0	0	0	0	0.08	0	0
1049	North-BE3	117.225	42.445	1465	463.97	0	0	0	0	0	0.7	0	0.14	0	0	0	0	26.08	0.7	0	0	40.73	0	0.28	0	0	0.28	0	0	0	0	0	0	0	0	0	0	3.91	0	0	0.28	0	0.28	0	0	0	1.39	0	0
1050	North-BH01	117.485	40.555	1660	660.57	0	0	0	0	0	0	0	0	0	0	0	0	0	0.58	0	0	24.2	0	0	0	0	0	0	0	1.75	0.58	0	0	0	0	0	0	0	0	0	0	0	0.29	0	0	0	0	0	0
1051	North-BH02	117.495	40.545	1550	645.47	0	0	0	0	0	0.69	0	1.39	0	0	0	0	13.19	0.69	0	0	9.38	0	0.69	0	0	0	0	0	0	3.47	0	0	0	0	0	0	2.08	0	0	0.69	0	0	0	0	0	0	0	0
1052	North-BH03	113.715	36.145	743	581.17	0	0	0.45	0	0	0	0	0	0	0	0	0	7.66	0.9	0	0	0	0	0.45	0	0	0	0	0	0	0	0	0	0	0	0	0	0.9	0	0.9	3.15	1.8	0	0	0	0	1.35	0	0
1053	North-BH04	114.185	37.325	472	532.39	0	0	0	0	0	0	0	0	0	0	0	0	11.78	4.5	0	0	0.21	0	0.43	0	0	0.64	0	0	0	0.21	0	0	0	0	0.43	0	3.85	0	0	0.86	32.33	0	0	0	0	0.64	0	0
1054	North-BH05	119.295	40.515	1320	614.96	0.49	0	0	0	0	0.49	0	0	0	0	0	0	5.12	0.49	0	0	79.76	0	0	0	0	0	0	0	0.24	0.49	0	0	0	0	0	0	1.46	0	0	0	0	0	0	0	0	0.49	0	0
1055	North-BH06	119.295	40.515	1220	614.96	0.76	0	0	0	0	0.51	0	0	0	0	0	0	27.48	1.02	0	0	25.19	0	0.51	0	0	0	0	0	0	1.27	0	0	0	0	0	0	0	0	0.25	0	0	0	0	0	0	1.27	0	0
1056	North-BH07	119.295	40.515	1120	614.96	0	0	0	0	0	0.97	0	0	0	0	0	0	13.81	0.78	0	0	51.56	0	0	0	0	0	1.56	0	0	0.39	0	0	0	0	0	0	1.75	0	0	0	0	0	0	0	0	0.78	0	0
1057	North-BH08	119.285	40.515	1020	619.81	1.14	0	0	0	0	0.23	0	0	0	0	0	0	25.57	0.68	0	0	32.19	0	0.46	0	0	0	2.97	0	0.23	2.74	0	0	0	0	0	0	2.51	0	0	0	0	0	0	0	0	0.68	0	0
1058	North-BH09	119.295	40.515	920	614.96	0.81	0	0	0	0	0.54	0	0	0	0	0	0	28.18	3.79	0	0	5.69	0	0.81	0	0	0	0.81	0	0	4.61	0	0	0	0	0	0	3.52	0	0	0	0	0	0	0	0	0	0	0
1059	North-BH10	119.415	40.135	545	731.51	0	0	0	0	0	0	0	0	0	0	0	0	6.51	0.89	0	0	0.59	0	0	0	0	0	0.59	0	0	4.44	0	0	0	0	0	0	2.07	0	0	0.59	0	0	0	0	0	0.89	0	0
1060	North-BH11	119.295	40.515	885	614.96	2.41	0	0	0	0	0.54	0	0	0	0	0	0	7.24	0.54	0	0	3.49	0	0.54	0	0	0	0.54	0	2.68	14.21	0	0	0	0	0	0	1.88	0	5.63	0	0	0	0	0	0	0	0	0
1061	North-BH12	113.705	36.145	885	579.96	0	0	0	0	0	0	0	0	0	0	0	0	23.02	1.59	0	0	0	0	0.26	0	0	0	1.32	0	0	0.26	0	0	0	0	0	0	2.12	0	0.26	3.97	1.06	0	0	0	0	1.59	0	0
1062	North-CA1	114.135	37.835	680	532.8	0	0	0	0	0	0	0	0	0	0	0	0	23.5	0.82	0	0	1.09	0	0.55	0	0	0	10.38	0	0	0.55	0	0	0	0	0	0	4.92	0	0.27	0	1.09	0	0	0	0	0.82	0	0.55
1063	North-CA2	113.715	36.145	885	581.17	0	0	0	0	0	0.16	0	0.16	0	0	0	0	38.52	2.46	0	0	0.16	0	0.33	0	0	0	12.79	0	0.16	0.49	0	0	0	0	0.33	0	4.43	0	0	1.97	0.49	0	0	0	0	1.8	0	0
1064	North-CA3	113.715	36.145	887	581.17	0	0	0	0	0	0.52	0	0	0	0	0	0	19.84	0.52	0	0	0	0	0.52	0	0	0	5.48	0	1.04	0.52	0	0	0	0	0	0	6.27	0	0	0.52	0	0	0	0	0	1.57	0	0
1065	North-DA1	100.665	38.705	1699	192.77	0	0	0	0	0	0	0	0.57	0	0	0	0	13.79	2.3	0	0	0	0	0.57	0	0	0	0	0	1.15	0	0	0	0	0	0	0	32.76	0	0	0	0	0	0	0	0	1.15	0	0
1066	North-DA2	100.665	38.705	1699	192.77	0.67	0	0	0	0	0	0	0	0	0	0	0	11.11	1.68	0	0	0	0	0.67	0	0	0	0	0	0	0	0	0	0	0	0	0	38.05	0	1.01	0	0	0	0	0	0	1.01	0	0
1067	North-DA3	100.665	38.705	1699	192.77	1.08	0	0	0	0	0	0	0	0	0	0	0	14.7	1.43	0	0	0.72	0	0	0	0	0	0	0	0	0	0	0	0	0	0	0	50.9	0	2.51	0	0	0	0	0	0	0	0	0
1068	North-DA4	100.385	38.725	1752	187.72	0.48	0	0	0	0	0	0	0	0	0	0	0	15.27	0.95	0	0	0	0	0.72	0	0	0	0	0	0	0	0	0	0	0	0	0	68.26	0	0	0	0	0	0	0	0	0	0	0
1069	North-DA5	100.385	38.725	1752	187.72	0.5	0	0	0	0	0	0	0	0	0	0	0	7.29	0.75	0	0	0	0	0.5	0	0	0	0	0	0	0	0	0	0	0	0	0	79.15	0	0.5	0	0	0	0	0	0	0	0	0
1070	North-DA6	100.385	38.725	1752	187.72	0.46	0	0	0	0	0	0	0	0	0	0	0	10.57	0.92	0	0	0	0	0.92	0	0	0	0	0	0	0	0	0	0	0	0	0	74.48	0	0.23	0	0	0	0	0	0	0	0	0
1071	North-DB1	99.005	36.835	3126	252.38	0	0	0	0	0	0.21	0	0	0	0	0	0	23.39	4.08	0	0	0	0	0	0	0	0	0	0	0	0	0	0	0	0	0	0	55.79	0	0	0	0	0	0	0	0	0.21	0	0
1072	North-DB2	99.005	36.835	3126	252.38	0	0	0	0	0	0	0	0.26	0	0	0	0	35.45	1.06	0	0	0.26	0	0.53	0	0	0	0	0	0	0	0	0	0	0	0	0	58.2	0	0	0	0	0	0	0	0	0	0	0
1073	North-DB3	99.005	36.835	3126	252.38	0	0	0	0	0	0	0	0	0	0	0	0	20.83	2.98	0	0	0.89	0	1.49	0	0	0	0	0	0.3	0	0	0	0	0	0	0	66.07	0	0	0	0	0	0	0	0	0	0	0
1074	North-DB4	98.305	37.315	3437	271.3	0	0	0	0	0	0	0	0	0	0	0	0	19.87	2.15	0	0	0	0	1.49	0	0	0	0	0	0	0	0	0	0	0	0	0	68.38	0	0	0	0	0	0	0	0	0.33	0	0
1075	North-DB5	98.305	37.315	3437	271.3	0	0	0	0	0	0	0	0.24	0	0	0	0	20.38	0.95	0	0	0	0	1.18	0	0	0	0	0	0	0	0	0	0	0	0	0	63.98	0	0	0	0	0	0	0	0	0	0	0
1076	North-DB6	98.305	37.315	3437	271.3	0	0	0	0	0	0	0	0	0	0	0	0	16.67	0.85	0	0	0.21	0	0	0	0	0	0	0	0	0	0	0	0	0	0	0	56.2	0	0	0	0	0	0	0	0	0	0	0
1077	North-DC1	98.415	36.965	3016	221.55	0	0	0	0	0	0	0	0	0	0	0	0	53	1.41	0	0	0.71	0	0.71	0	0	0	0	0	0	0	0	0	0	0	0	0	31.1	0	0	0	0	0	0	0	0	0	0	0
1078	North-DC2	98.415	36.965	3016	221.55	0	0	0	0	0	0	0	0	0	0	0	0	50.74	0.74	0	0	0	0	0.25	0	0	0	0	0	0	0	0	0	0	0	0	0	35.54	0	0	0	0	0	0	0	0	0.74	0	0
1079	North-DC3	98.415	36.965	3016	221.55	0	0	0	0	0	0	0	0	0	0	0	0	51.32	4.99	0	0	0	0	0.29	0	0	0	0	0	0	0	0	0	0	0	0	0	29.03	0	0	0	0	0	0	0	0	0	0	0
1080	North-DC4	105.655	38.925	1505	181.26	0.17	0	0	0	0	0	0	0	0	0	0	0	25.17	0.52	0	0	0.35	0	0.87	0	0	0	0	0	0.17	0	0	0	0	0	0	0	33.51	0	0.52	0	0	0	0	0	0	0.35	0	0
1081	North-DC5	106.955	39.355	1270	176.76	0	0	0	0	0	0.24	0	0	0	0	0	0	54.95	0	0	0	0.24	0	0	0	0	0	0	0	0	0	0	0	0	0	0	0	32.55	0	0	0	0	0	0	0	0	0	0	0
1082	North-DD1	95.515	36.635	3225	55.82	0	0	0	0	0	0	0	0	0	0	0	0	4.9	1.76	0	0	0	0	0	0	0	0	0	0	0	0	0	0	0	0	0	0	53.14	0	0	0	0	0	0	0	0	0.2	0	0
1083	North-DD2	95.515	36.635	3225	55.82	0	0	0	0	0	0	0	0	0	0	0	0	4.72	0.43	0	0	0	0	0	0	0	0	0	0	0	0	0	0	0	0	0	0	79.61	0	0	0	0	0	0	0	0	0	0	0
1084	North-DD3	98.755	36.615	3585	287.81	0.3	0	0	0	0	0	0	0	0	0	0	0	16.77	6.59	0	0	0	0	0.9	0	0	0	0	0	0	0	0	0	0	0	0	0	45.81	0	0	0	0	0	0	0	0	0	0	0
1085	North-DD4	98.755	36.615	3585	287.81	0	0	0	0	0	0	0	0	0	0	0	0	17.81	2.47	0	0	0	0	0.55	0	0	0	0	0	0	0	0	0	0	0	0	0	71.51	0	0	0	0	0	0	0	0	0	0	0
1086	North-DD5	98.755	36.615	3585	287.81	0	0	0	0	0	0	0	0	0	0	0	0	24.53	0.63	0	0	0	0	0.94	0	0	0	0	0	0	0	0	0	0	0	0	0	55.97	0	0	0	0	0	0	0	0	0.31	0	0
1087	North-DF1	95.035	36.365	2811	58.23	0	0	0	0	0	0	0	0	0	0	0	0	6.14	1.75	0	0	0	0	0	1.75	0	0	0	0	0	0	0	0	0	0	0	0	21.93	0	0	0	0	0	0	0	0	0.88	0	0
1088	North-DF2	95.035	36.365	2811	58.23	0	0	0	0	0	0	0	0	0	0	0	0	5.49	3.02	0	0	0	0	0	4.12	0	0	0	0	0	0	0	0	0	0	0	0	46.15	0	0	0	0	0	0	0	0	0	0	0
1089	North-DF3	95.035	36.365	2811	58.23	0	0	0	0	0	0.79	0	0	0	0	0	0	8.73	0	0	0	0	0	0	9.52	0	0	0	0	0	0	0	0	0	0	0	0	23.81	0	0	0	0	0	0	0	0	0	0	0
1090	North-DG1	97.785	36.025	3023	193.49	0	0	0	0	0	0	0	0	0	0	0	0	14.63	0	0	0	0	0	0	0	0	0	0	0	0	0	0	0	0	0	0	0	39.02	0	0	0	0	0	0	0	0	0.81	0	0
1091	North-DG2	97.785	36.025	3023	193.49	0	0	0	0	0	0	0	0	0	0	0	0	12.41	0.36	0	0	0	0	0.73	0	0	0	0	0	0	0	0	0	0	0	0	0	65.33	0	0	0	0	0	0	0	0	0	0	0
1092	North-DG3	97.785	36.025	3023	193.49	0	0	0	0	0	0	0	0	0	0	0	0	17.42	6.82	0	0	0	0	0	0	0	0	0	0	0	0	0	0	0	0	0	0	49.24	0	0	0	0	0	0	0	0	0	0	0
1093	North-DG4	105.655	38.955	1490	177.05	0	0	0	0	0	0	0	0.25	0	0	0	0	39.21	0.25	0	0	0	0	0.25	0	0	0	0	0	0	0	0	0	0	0	0	0	21.59	0	0	0	0	0	0	0	0	0.25	0	0
1094	North-DG5	105.665	39.185	1310	151.53	0	0	0	0	0	0	0	0	0	0	0	0	28.27	0	0	0	0	0	0	0	0	0	0	0	1.05	0	0	0	0	0	0	0	44.5	0	0	0	0	0	0	0	0	0	0	0
1095	North-DG6	105.855	39.355	1260	144.31	0	0	0	0	0	0	0	0	0	0	0	0	16.32	0	0	0	0	0	1.9	0	0	0	0	0	0.19	0	0	0	0	0	0	0	62.43	0	2.28	0	0	0	0	0	0	0	0	0
1096	North-DH1	97.985	36.025	3145	211.77	0	0	0	0	0	0	0	0	0	0	0	0	76.13	1.33	0	0	0	0	0.27	0	0	0	0	0	0	0	0	0	0	0	0	0	13.26	0	0	0	0	0	0	0	0	0	0	0
1097	North-DH2	97.985	36.025	3145	211.77	0	0	0	0	0	0	0	0	0	0	0	0	79.21	0	0	0	0	0	0.22	0	0	0	0	0	0	0	0	0	0	0	0	0	10.5	0	0	0	0	0	0	0	0	0.44	0	0
1098	North-DH3	97.985	36.025	3145	211.77	0	0	0	0	0	0	0	0	0	0	0	0	68.27	1.44	0	0	0	0	0.24	0	0	0	0	0	0	0	0	0	0	0	0	0	17.55	0	0	0	0	0	0	0	0	0	0	0
1099	North-DJ1	106.845	39.235	1690	170.51	0	0	0	0	0	0	0	0	0	0	0	0	45.94	0.43	0	0	0.21	0	0.21	0	0	0	0	0	1.07	0	0	0	0	0	0	0	28.21	0	0	0	0	0	0	0	0	1.28	0	0
1100	North-DJ2	107.105	39.365	1440	198.75	0	0	0	0	0	0	0	0	0	0	0	0	46.88	0.23	0	0	0.23	0	0	0	0	0	0	0	0	0	0	0	0	0	0	0	23.56	0	0	0	0	0	0	0	0	0	0	0
1101	North-DJ3	105.685	38.475	1390	182.2	0.45	0	0	0	0	0	0	0	0	0	0	0	37.95	0.68	0	0	1.14	0	0.45	0	0	0	0	0	0.23	0	0	0	0	0	0	0	38.86	0	0	0	0	0	0	0	0	0	0	0
1102	North-DJ4	105.635	38.625	1400	177.93	0.48	0	0	0	0	0.48	0	0.24	0	0	0	0	44.39	1.19	0	0	0.24	0	0	0	0	0	0	0	0.95	0	0	0	0	0	0	0	25.06	0	0	0	0	0	0	0	0	0.24	0	0
1103	North-DJ5	105.955	38.375	1200	179.99	0.47	0	0	0	0	0	0	0	0	0	0	0	29.38	4.5	0	0	0.47	0	0	0	0	0	0	0	0	0	0	0	0	0	0	0	13.74	0	0.24	0	0	0	0	0	0	0	0	0
1104	North-DK1	106.765	39.465	1130	157.67	0	0	0	0	0	0.11	0	0.11	0	0	0	0	10.41	0.33	0	0	0.22	0	0	0	0	0	0	0	0	0	0	0	0	0	0	0	80.59	0	0	0	0	0	0	0	0	0.22	0	0
1105	North-DK2	106.785	39.435	1180	159.42	0	0	0	0	0	0.14	0	0	0	0	0	0	54.57	0.41	0	0	0.41	0	0.14	0	0	0	0	0	0	0	0	0	0	0	0	0	19.92	0	0	0	0	0	0	0	0	0.27	0	0
1106	North-DK3	106.835	39.425	1200	163.69	0	0	0	0	0	0	0	0	0	0	0	0	26.1	0.31	0	0	0	0	0.16	0	0	0	0	0	0	0	0	0	0	0	0	0	55.35	0	0	0	0	0	0	0	0	0	0	0
1107	North-EL1	107.525	37.655	1175	305.81	0.8	0	0	0	0	0	0	0	0	0	0	0.8	46.4	1.6	0	0	0	0	0	0	0	0	0	0	0.8	0	0	0	0	0	0	0	32.8	0	0	0	0	0	0	0	0	0	0	0
1108	North-EL2	107.525	37.655	1170	305.81	0	0	0	0	0	0	0	0.27	0	0	0	0	37.53	0	0	0	0.27	0	0.27	0	0	0	0	0	2.19	0	0	0	0	0	0	0	23.84	0	0	0	0	0	0	0	0	0	0	0
1109	North-F1	114.735	39.055	360	522.14	0	0	0	0	0	0	0	0.44	0	0	0	0	13.56	4.67	0	0	2	0	0.22	0	0	0.22	0.22	0	0	0.44	0	0	0	0	0	0	13.11	0	0	0.22	0	0	0	0	0	0.44	0	0
1110	North-HA1	106.955	39.355	1270	176.76	0	0	0	0	0	0	0	0	0	0	0	0	44.5	0.73	0	0	0	0	10.02	0	0	0	0.24	0	0.98	0	0	0	0	0	0	0	24.21	0	0	0	0	0	0	0	0	0	0	0
1111	North-HA2	107.185	39.225	1330	197.18	0	0	0	0	0	0.23	0	0	0	0	0	0	54.19	0	0	0	0.23	0	0	0	0	0	0	0	0	0	0	0	0	0	0	0	32.09	0	0	0	0	0	0	0	0	0	0	0
1112	North-HA3	108.015	39.155	1400	259.24	0	0	0	0	0	0	0	0	0	0	0	0	53.36	0.2	0	0	0.2	0	0.79	0	0	0	0	0	0	0	0	0	0	0	0	0	24.11	0	0.59	0	0	0	0	0	0	0.4	0	0
1113	North-HB1	105.955	38.375	1205	179.99	0	0	0	0	0	0	0	0	0	0	0	0	31.32	0	0	0	0.45	0	0	0	0	0	0	0	0	0	0	0	0	0	0	0	51.9	0	0	0	0	0	0	0	0	0	0	0
1114	North-HB2	107.515	39.235	1400	218.77	0	0	0	0	0	0	0	0	0	0	0	0	28.06	0.24	0	0	0.24	0	0	0	0	0	0	0	2.4	0	0	0	0	0	0	0	52.76	0	0.24	0	0	0	0	0	0	0	0	0
1115	North-HB3	107.935	39.175	1550	265.36	0	0	0	0	0	0	0	0	0	0	0	0	52.47	0.92	0	0	0.42	0	0.17	0	0	0	0.08	0	0	0	0	0	0	0	0	0	26.07	0	0.34	0	0	0	0	0	0	0	0	0
1116	North-HC1	108.545	39.605	1450	276.72	0	0	0.17	0	0	0	0	0	0	0	0	0	48.22	0.34	0	0	0.68	0	0.34	0	0	0	0	0	0	0	0	0	0	0	0	0	34.35	0	0	0	0	0	0	0	0	0	0	0
1117	North-HD1	107.045	37.775	1375	281.42	0	0	0	0	0	0	0	19.97	0	0	0	0	19.4	2	0	0	3.42	0.71	0.43	0	0	0	0	0	0	0	0	0	0	0	0	0	30.53	0	0	2.71	0	0	0	0	0	0.57	0	0
1118	North-HD2	106.575	38.195	1270	219.15	0	0	0	0	0	0.14	0	0.14	0	0	0	0	50.35	1.13	0	0	2.55	0	0.42	0	0	0.14	0.99	0	0	0.14	0	0	0	0	0.14	0	14.43	0	0	0.14	0	0	0	0	0	0.42	0	0
1119	North-HD3	105.765	38.675	1830	213.86	0	0	0	0	0	0.39	0	0	0	0	0	0	66.28	0.19	0	0	0.19	0	0.19	0	0	0	0	0	0	0	0	0	0	0	0	0	13.68	0	0	0	0	0	0	0	0	0	0	0
1120	North-HD4	105.865	38.355	1495	196.73	0	0	0	0	0	0.83	0	0	0	0	0	0	37.6	2.27	0	0	0.62	0	0.41	0	0	0	0	0	0.62	0	0	0	0	0	0	0	24.17	0	0.41	0	0	0	0	0	0	0.62	0	0
1121	North-HD5	105.735	38.415	1570	202.38	0.51	0	0	0	0	0	0	0	0	0	0	0	17.56	4.83	0	0	0.51	0	0	0	0	0	0	0	0	0	0	0	0	0	0	0	15.52	0	0.25	0	0	0	0	0	0	0	0	0
1122	North-HD7	108.215	39.325	1450	265.63	0.25	0	0	0	0	0.25	0	0.49	0	0	0	0	43.73	0.98	0	0	0	0	0	0	0	0	0	0	0.25	0	0	0	0	0	0	0	29.48	0	0	0	0	0	0	0	0	0.25	0	0
1123	North-HG1	109.665	39.855	1510	354.98	0	0	0	0	0	0	0	0.11	0	0	0	0	83.47	1.17	0	0	0.21	0	0.21	0	0	0	0	0	0	0	0	0	0	0	0.42	0	3.81	0	0	0	0	0	0	0	0	0	0	0
1124	North-HG2	110.155	39.785	1530	391.6	0	0	0	0	0	0	0	0.14	0	0	0	0	62.94	3.5	0	0	0.28	0	0.14	0	0	0	0	0	0	0	0	0	0	0	0.84	0	17.62	0	0	0	0	0	0	0	0	0.42	0	0
1125	North-HG3	110.825	39.795	1245	386.65	0	0	0	0	0	0	0	0	0	0	0	0	68.07	2.25	0	0	0.45	0	0.45	0	0	0	0	0	0.15	0	0	0	0	0	0	0	16.94	0	0	0	0	0	0	0	0	0	0	0
1126	North-HJ1	108.625	39.725	1440	275.61	0	0	0	0	0	0.16	0	0	0	0	0	0	19.06	0.16	0	0	0	0	0	0	0	0	0	0	0	0	0	0	0	0	0	0	70.39	0	0	0	0	0	0	0	0	0	0	0
1127	North-HJ2	107.955	39.115	1530	258.36	0	0	0	0	0	0	0	0	0	0	0	0	30.89	0	0	0	0.26	0	0.26	0	0	0	0	0	0.13	0	0	0	0	0	0	0	58.94	0	1.42	0	0	0	0	0	0	0	0	0
1128	North-HK1	112.295	41.555	1540	315.29	0	0	0	0	0	0.28	0	0.84	0	0	0	0	60.25	8.15	0	0	1.54	0	2.81	0	0	0	0	0	0	0	0	0	0	0	0	0	9.55	0	0	0	0	0	0	0	0	0.14	0	0
1129	North-HK2	116.315	42.055	1280	396.87	0	0	0	0	0	0	0	0	0	0	0	0	54.39	3.21	0	0	8.28	0.17	0	0	0	0	0	0	0	0	0	0	0	0	0	0	8.11	0	0.68	0.17	0	0	0	0	0	0.84	0	0
1130	North-HK3	111.565	40.985	1850	386.8	0	0	0	0	0	0	0	0	0	0	0	0	55.23	3.34	0	0	0.45	0	0	0	0	0	0	0	0	0	0	0	0	0	0	0	6.24	0	0	0	0	0	0	0	0	0.67	0	0
1131	North-HL1	111.775	41.725	1450	289.87	0	0	0	0	0	0	0	0.41	0	0	0	0	80.33	0.82	0	0	0.41	0	0.61	0	0	0	0	0	0.41	0	0	0	0	0	0	0	11.89	0	0.41	0	0	0	0	0	0	0	0	0
1132	North-HL2	111.765	41.705	1480	291.44	0	0	0	0	0	0	0	0	0	0	0	0	75.53	3.59	0	0	0.21	0	0.42	0	0	0	0	0	0	0	0	0	0	0	0	0	10.97	0	0.42	0	0	0	0	0	0	0	0	0
1133	North-HL3	112.945	41.255	1630	363.04	0	0	0	0	0	0.12	0	0	0	0	0	0	44.5	11.24	0	0	0.71	0	0	0	0	0	0	0	0	0	0	0	0	0	0	0	33.85	0	0.24	0	0	0	0	0	0	0.12	0	0
1134	North-HR1	117.235	42.515	1520	459.62	0	0	0	0	0	0.31	0	0	0	0	0	0	41.63	2.46	0	0	7.37	0	0.15	0	0	0	0.15	0	0	0	0	0	0	0	0	0	20.58	0	2.92	0	0	0	0	0	0	0.31	0	0
1135	North-HR2	115.865	41.915	1330	390.07	0	0	0	0	0	0.34	0	0	0	0	0	0	25	11.72	0	0	1.55	0	0	0	0	0	0	0	0.17	0	0	0	0	0	0	0	21.72	0	4.31	0.34	0	0	0	0	0	0.86	0	0
1136	North-HR3	112.865	41.335	1640	356.04	0	0	0	0	0	0	0	0	0	0	0	0	19.36	5.47	0	0	2.73	0.23	0	0	0	0	0	0	0.68	0	0	0	0	0	0	0	15.72	0	1.14	0	0	0	0	0	0	0.23	0	0
1137	North-HS1	105.845	38.675	2290	268.32	0	0	0	0	0	0	0	0.66	0	0	0	0	8.17	5.52	0	0	0	0	0	0	0	0	0	0	4.19	0	0	0	0	0	0	0	6.84	0	1.1	0	0	0	0	0	0	1.1	0	0
1138	North-HS2	105.815	38.675	2175	257.82	0	0	0	0	0	0.41	0	0.62	0	0	0	0	25.52	13.28	0	0	0	0	0	0	0	0	0	0	1.45	0	0	0	0	0	0	0	11	0	0	0	0	0	0	0	0	1.66	0	0
1139	North-HS3	116.005	41.965	1390	396.47	0	0	0	0	0	0	0	0	0	0	0	0	30.47	9.98	0	0	3.15	0.18	0	0	0	0.18	0	0	0	0	0	0	0	0	0	0	14.71	0	0	0	0	0	0	0	0	4.2	0	0
1140	North-HY1	106.485	38.305	1160	201.19	0	0	0	0	0	0	0	0	0	0	0	0	42.93	0.73	0	0	0.24	0	0	0	0	0	0	0	0	0	0	0	0	0	0	0	48.85	0	0	0	0	0	0	0	0	0	0	0
1141	North-HY2	108.625	39.675	1000	279.22	0	0	0	0	0	0	0	1.04	0	0	0	0	2.67	1.48	0	0	0.45	0	0	0	0	0	0	0	0	0	0	0	0	0	0	0	59.35	0	0	0	0	0	0	0	0	0.3	0	0
1142	North-HY3	108.215	39.335	1455	264.69	0	0	0	0	0	0	0	0	0	0	0	0	22.48	4.85	0	0	0.67	0	0.94	0	0	0	0	0	0	0	0	0	0	0	0	0	61.37	0	0	0	0	0	0	0	0	0.13	0	0
1143	North-HZ1	114.955	41.455	1330	392.94	0	0	0	0	0	0	0	2.04	0	0	0	0	14.38	3.12	0	0	2.99	0	0	0	0	0	0	0	0.68	0	0	0	0	0	0	0	8.82	0	0.14	1.76	0	0	0	0	0	4.75	0	0
1144	North-HZ2	115.035	41.565	1340	385.84	0	0	0	0	0	0.14	0	0.41	0	0	0	0	37.33	2.07	0	0	5.79	0	0.41	0	0	0.14	0	0	0	0.28	0	0	0	0	0	0	4.82	0	0.28	0	0	0	0	0	0	0.55	0	0
1145	North-HZ3	115.485	41.585	1375	409.09	0	0	0	0	0	0	0	0.23	0	0	0	0	40.55	0.46	0	0	0.46	0	0.23	0	0	0	0	0	0.46	0	0	0	0	0	0	0	40.32	0	0.23	0	0	0	0	0	0	0.23	0	0
1146	North-HZ5	117.235	42.505	1520	461.95	0	0	0	0	0	0.15	0	0	0	0	0	0	43.64	0.61	0	0	0.46	0	0	0	0	0	0	0	0	0	0	0	0	0	0	0	46.55	0	0	0	0	0	0	0	0	0.15	0	0
1148	North-J2	110.305	37.505	750	444.45	0	0	0	0	0	0.31	0	0	0	0	0	0	57.02	1.03	0	0	1.24	0	0	0	0	0	0	0	0	0.31	0	0	0	0	0.21	0	14.05	0	0	0	1.55	0	0	0	0	0	0	0
1149	North-J3	109.265	37.405	1170	453.62	0	0	0	0	0	0	0	0.35	0	0	0	0	80	0.52	0	0	0	0	0	0	0	0	0	0	0.52	0	0	0	0	0	0	0	10.43	0	0	0	0	0	0	0	0	0	0	0
1150	North-J4	107.825	37.515	1300	347.48	0	0	0	0	0	0	0	7.75	0	0	0	0	24.96	15.81	0	0	0.31	0	0.16	0	0	0	0	0	0.16	0	0	0	0	0	0	0	7.44	0	0.16	0	0	0	0	0	0	0.47	0	0
1151	North-J5	108.655	37.575	1270	390.65	0	0	0	0	0	0.44	0	3.74	0	0	0	0	40.53	1.1	0	0	1.1	0	0	0	0	0	0	0	0	0	0	0	0	0	0	0	19.82	0	0	0	0	0	0	0	0	0	0	0
1152	North-J6	107.345	37.705	1245	297.91	0.4	0	0	0	0	0.6	0	0.6	0	0	0	0	18.91	0.6	0	0.4	1.21	0	0	0	0	0	0	0	0	0	0	0	0	0	0	0	57.55	0	0	0	0	0	0	0	0	0	0	0
1153	North-J7	113.515	39.025	2740	629.42	0	0	0	0	0	0.49	0	1.48	0	0	0	0	16.47	7.25	0	0.16	0.49	0	0	0	0	0	0	0	0.82	0.16	0	0	0	0	0.16	0	2.8	0	0.33	0.33	0	0	0	0	0	14.5	0	0
1154	North-JA1	117.475	40.565	1375	676	0	0	0	0	0	0	0	0	0	0	0	0	2.38	1.54	0	0	1.12	0.14	0.42	0	0	0	0	0	0.28	0.42	0	0	0	0	0	0	1.54	0	0	0.7	0	0	0	0	0	0.42	0	0
1155	North-JA2	117.485	40.565	1050	662.91	0	0	0	0	0	0	0	0.35	0	0	0	0	3.38	0.93	0	0	0.47	0	0.58	0	0	0.35	0	0	0.23	0.35	0	0	0	0	0	0	1.98	0	0	1.16	0	0	0	0	0	0.23	0	0
1156	North-LA1	111.465	37.855	1660	561.46	0	0	0	0	0	0.15	0	0.15	0	0	0	0	34.07	1.77	0	0	4.72	0	0.29	0	0	0.15	2.51	0	0.29	0.15	0	0	0	0	0	0	4.13	0	0	0	0	0	0	0	0	2.36	0	0
1157	North-LA2	113.495	38.985	2245	653.5	0	0	0	0	0	0.16	0	1.09	0	0	0	0	58.13	0.78	0	0	2.19	0	0.47	0	0	0	2.81	0	0	0.31	0	0	0	0	0	0	2.19	0	0	0	0	0	0	0	0	1.09	0	0
1158	North-LA3	113.505	39.015	2275	639.98	1.06	0	0	0	0	0	0	0	0	0	0	0	22.02	0.53	0	0	8.75	0	0.27	0	0	0.8	0.53	0	0	0	0	0	0	0	0.8	0	2.65	0	0.27	0.53	0	0	0	0	0	0.53	0	0
1159	North-LA4	117.485	40.595	1790	710.04	0	0	0	0	0	0.09	0	0.65	0	0	0	0	22.59	15.37	0	1.67	4.81	0.09	0	0	0	0	0	0	0.19	0.19	0	0	0	0	0	0	10.19	0	0	0.28	0	0.56	0	0	0	0.93	0	0.09
1160	North-LA5	117.275	42.465	1520	464.77	0	0	0	0	0	0	0	1.1	0	0	0	0	30.11	0.83	0	0	23.2	0	0.69	0	0	0.14	0	0	0.28	0	0	0	0	0	0.14	0	4.14	0	0.55	0	0	0	0	0	0	0	0	0
1161	North-LA6	111.565	40.985	1845	386.8	0	0	0	0	0	0	0	0.36	0	0	0	0	45.17	3.28	0	0.18	0.91	0	0	0	0	0	0	0	0	0	0	0	0	0	0	0	5.1	0	0.18	0	0	0	0	0	0	0	0	0
1162	North-O1	111.555	40.925	1460	373.8	0	0	0	0	0	0	0	0.65	0	0	0	0	25.82	3.92	0	0	0.98	0	0	0	0	0.65	0	0	0	0	0	0	0	0	0	0	3.59	0	0	38.56	0	0	0	0	0	2.94	0	0
1163	North-O2	117.905	40.595	670	640.04	0	0	0	0	0	0	0	0	0	0	0	0	26.05	0.38	0	0	0.77	0	0	0	0	0	0	0	0	0.19	0	0	0	0	0	0	11.69	0	0	0	0	0	0	0	0	0.38	0	0
1164	North-PA1	105.845	38.665	2400	285.55	0	0	0	0	0	0	0	0	0	0	0	0	22.53	1.28	0	0	0.37	0	0.18	0	0	0	0	0	0.18	0	0	0	0	0	0	0	27.47	0	0	0	0	0	0	0	0	0.55	0	0
1165	North-PA2	105.845	38.675	2305	268.32	43.37	0	0	0	0	0.16	0	0	0	0	0	0	8.41	0	0	0	0.49	0	0	0	0	0	0.32	0	0	0	0	0	0	0	0	0	2.27	0	0.16	0	0	0	0	0	0	0.16	0	0
1166	North-PA3	111.455	37.865	1760	564.73	0	0	0	0	0	0	0	0	0	0	0	0	0	0.86	0	0	20.69	0	0	0	0	0	0	0	0	0	0	0	0	0	0	0	0	0	0	0	0	0	0	0	0	0	0	0
1167	North-PA4	111.455	37.865	1820	564.73	47.13	0	0	0	0	0	0	0.38	0	0	0	0	14.56	0.96	0	0.38	7.47	0	0	0	0	0.38	0	0	0	0	0	0	0	0	0	0	1.92	0	0	0	0	0	0	0	0	0.38	0	0
1168	North-PA5	111.445	37.875	1860	573.56	0	0	0	0	0	0	0	0.79	0	0	0	0	19	0.79	0	0	19.26	0	0.53	0	0	0	1.06	0	0	0.53	0	0	0	0	0	0	2.9	0	0	0	0	0	0	0	0	0	0	0
1169	North-PA6	117.275	42.405	1470	469.11	0	0	0	0	0	0.27	0	0	0	0	0	0	9.43	0.34	0	0	4.92	0	0.2	0	0	0	0	0	0.07	0	0	0	0	0	0	0	4.04	0	0	0	0	0	0	0	0	0.47	0	0
1170	North-PA7	100.245	38.155	2804	414.59	0.54	0	0	0	0	0	0	0.54	0	0	0	0	9.92	0.8	0	0	0.27	0	7.24	0	0	0	0	0	0.27	0	0	0	0	0	0	0	5.63	0	0.8	0	0	0	0	0	0	3.49	0	0
1171	North-PA8	100.245	38.155	2804	414.59	0	0	0	0	0	0	0	0.88	0	0	0	0	10.37	0.7	0	0	0	0	5.45	0	0	0	0	0	0	0	0	0	0	0	0	0	3.87	0	0	0	0	0	0	0	0	1.23	0	0
1172	North-PA9	100.245	38.155	2804	414.59	0	0	0	0	0	0	0	0	0	0	0	0	6.77	0	0	0	0.75	0	1.88	0	0	0	0	0	0.75	0	0	0	0	0.38	0	0	3.76	0	0	0	0	0.38	0	0	0	2.26	0	0
1173	North-PH1	119.425	40.135	945	731.49	0	0	0	0	0	0.44	0	0	0	0	0	0	5.29	0	0	0	1.32	0	0	0	0	0	0.44	0	0.22	0	0	0	0	0	0	0	1.98	0	0.22	0.44	0	0	0	0	0	0	0	0
1174	North-PH2	119.425	40.135	865	731.49	0	0	0	0	0	0.67	0	0	0	0	0	0	27.33	7.33	0	0	4	0	0	0	0	0	0	0	0.33	1.67	0	0	0	0	0	0	6	0	0	1	0	0	0	0	0	0.67	0	0
1175	North-PH3	119.415	40.135	745	731.51	0	0	0	0	0	0.81	0	0	0	0	0	0	9.76	1.22	0	0	1.63	0	0	0	0	0	0.81	0	0	0	0	0	0	0	0	0	5.69	0	0	0.81	0	0	0	0	0	0	0	0
1176	North-PH4	119.435	40.135	445	695.53	0	0	0	0	0	0.9	0	0	0	0	0	0	4.98	0	0	0	0.9	0	0	0	0	0	0	0	4.52	0	0	0	0	0	0	0	1.81	0	9.5	0.9	0	0	0	0	0	0.9	0	0
1177	North-PH5	117.475	40.565	1450	676	0.6	0	0	0	0	0	0	0.6	0	0	0	0	18.02	1.8	0	0	18.02	0	0	0	0	0	0	0	0	1.2	0	0	0	0	0	0	2.1	0	0.3	0	0	0	0	0	0	0	0	0
1178	North-PH6	117.495	40.565	1260	658.65	0.59	0	0	0	0	0.59	0	0.59	0	0	0	0	12.09	2.06	0	0	5.01	0	0	0	0	0	0.59	0	0.88	1.18	0	0	0	0	0	0	3.54	0	0.29	0	0	0.29	0	0	0	0	0	0
1179	North-PH7	117.475	40.565	1350	676	0	0	0	0	0	0.6	0	0.6	0	0	0	0	5.07	0.6	0	0	3.28	0	0	0	0	0	0	0	0	0	0	0	0	0	0	0	1.19	0	0	0.6	0	0	0	0	0	0	0	0
1180	North-PH8	117.485	40.595	1750	710.04	0.6	0	0	0	0	0	0	0	0	0	0	0	9.64	0	0	0	3.61	0	0	0	0	0	0	0	0	0	0	0	0	0	0	0	3.61	0	0	0	0	0	0	0	0	0	0	0
1181	North-PI1	117.265	42.435	1515	466.18	0	0	0	0	0	0.16	0	0.49	0	0	0	0	18.18	2.11	0	0	6.98	0.16	0.32	0	0	0	0	0	0.49	0.16	0	0	0	0	0	0	3.41	0	0	0	0	0	0	0	0	7.79	0	0
1182	North-PI2	117.305	42.405	1450	474.11	0	0	0	0	0	0	0	0	0	0	0	0	3.31	1.18	0	0	0	0	0	0	0	0.95	0	0	0	0.71	0	0	0	0	0	0	1.18	0	0	0	0	0	0	0	0	0.47	0	0
1183	North-PI3	119.425	40.135	645	731.49	0	0	0	0	0	0	0	0.11	0	0	0	0	6.4	0.46	0	0	3.09	0	0.23	0	0	0	0	0	0	0	0	0	0	0	0	0	2.4	0	0.23	0	0	0.23	0	0	0	10.29	0	0
1184	North-PI4	117.845	40.585	590	630.68	0	0	0	0	0	0	0	0.2	0	0	0	0	28	1	0	0	0.2	0	0	0	0	0	0.2	0	0	0	0	0	0	0	0	0	4	0	0	0	0	0	0	0	0	0	0	0
1185	North-PI5	111.585	40.875	1170	369.24	0	0	0	0	0	1.1	0	0.73	0	0	0	0	12.09	1.83	0	0	2.56	0	0	0	0	0	0	0	0	0.73	0	0	0	0	0	0	3.66	0	0	0.73	0	0	0	0	0	0	0	0
1186	North-PO1	117.475	40.585	1620	689.51	0	0	0.13	0	0	0	0	0	0	0	0	0	13	2.08	0	0	6.89	0	0	0	0	0.26	0	0	0	1.95	0	0	0	0	0	0	3.9	0	0	9.23	0	0	0	0	0	2.21	0	0
1187	North-PO2	117.485	40.585	1620	699.99	0	0	0	0	0	0	0	0	0	0	0	0	12.15	0.6	0	0	17.33	0	2.41	0	0	0.84	0.12	0	0.12	0.6	0	0	0	0	0	0	1.68	0	0.12	9.03	0	0	0	0	0	0.12	0	0
1188	North-PO3	108.215	37.495	1270	373.86	0	0	0	0	0	0	0	1.02	0	0	0	0	64.64	1.69	0	0	1.69	0	0.17	0	0	0	0	0	0	0	0	0	0	0	0	0	11.51	0	0	0	0	0	0	0	0	0.17	0	0
1189	North-PO4	111.515	40.565	1020	369.45	0	0	0	0	0	0.39	0	0.39	0	0	0	0	50.88	3.72	0	0	1.37	0	0.39	0	0	0	0	0	0	0	0	0	0	0	0	0	21.53	0	0	0	0	0	0	0	0	0	0	0
1190	North-PT1	114.135	37.825	500	549.22	0	0	0	0	0	0	0	0	0	0	0	0	14.77	1.23	0	0	1.23	0	0.62	0	0	0	1.85	0	0	0	0	0	0	0	0	0	9.85	0	0	0	1.23	0	0	0	0	1.85	0	0
1191	North-PT2	114.135	37.835	580	532.8	0	0	0	0	0	0	0	0	0	0	0	0	21.39	1.73	0	0	0.87	0	0.87	0	0	0	4.05	0	0	0	0	0	0	0	0	0	4.05	0	0	0.87	1.73	0	0	0	0	0	0	0
1192	North-QU01	111.465	37.845	1635	559.86	0	0	0	0	0	0	0	0	0	0	0	0	12.7	0.46	0	0	0	0	0	0	0	0	0	0	0	0	0	0	0	0	0	0	4.62	0	0	0	0	0	0	0	0	1.85	0	0
1193	North-QU02	117.475	40.565	1360	676	0	0	0	0	0	0	0	0.13	0	0	0	0	8.19	0.81	0	0	2.28	0	0.13	0	0	0.4	0.13	0	1.07	0.54	0	0	0	0	0	0	5.23	0	0	1.34	0	0	0	0	0	0.67	0	0
1194	North-QU03	117.475	40.565	1300	676	0	0	0.23	0	0	0	0	0.7	0	0	0	0	8	1.16	0	0	1.28	0	0.12	0	0	0.23	0.58	0	0.81	0.23	0	0	0	0	0	0	4.87	0	0	3.25	0	0	0	0	0	0.7	0	0
1195	North-QU04	117.485	40.565	1160	662.91	0	0	0	0	0	0.7	0	0	0	0	0	0	16.2	0.7	0	0	3.17	0	0	0	0	0	0	0	0.7	0.7	0	0	0	0	0	0	3.17	0	0.7	0	0	0	0	0	0	0	0	0
1196	North-QU05	113.875	37.235	960	555.29	0	0	0	0	0	0	0	0.64	0	0	0	0	26.11	0.96	0	0	0	0	0	0	0	0	0	0	0	0.96	0	0	0	0	0.32	0	2.23	0	0.64	0.32	0	0	0	0	0	0.64	0	0.32
1197	North-QU06	114.035	37.435	1728	572.37	0	0	0	0	0	0	0	1.78	0	0	0	0	36.8	7.87	0	0	8.38	0	0	0	0	0.51	1.27	0	0	1.02	0	0	0	0	0	0	2.03	0	0	0	2.79	0	0	0	0	0.76	0	0
1198	North-QU07	114.035	37.485	1564	629.61	0	0	0	0	0	0	0	0.44	0	0	0	0	13.32	1.53	0	0	0.44	0	0.22	0	0	0.22	0	0	0	0	0	0	0	0.22	0	0	3.06	0	0	0	0	0	0	0	0	2.4	0	0
1199	North-QU08	114.035	37.485	1568	629.61	0	0	0	0	0	0.15	0	0.15	0	0	0	0	25.94	1.35	0	0	1.95	0	0	0	0	0.45	3.15	0	0	0	0	0	0	0	0.15	0	3.45	0	0	0	0.6	0	0	0	0	0	0	0
1200	North-QU09	114.035	37.435	1730	572.37	0	0	0	0	0	0	0	0.77	0	0	0	0	25	2.88	0	0	1.54	0	0.58	0	0	0	0.77	0	0	0.77	0	0	0	0	0	0	2.69	0	0	0.38	0	0	0	0	0	0.96	0	0
1201	North-QU10	113.715	36.145	641	581.17	0	0	0	0	0	0	0	0	0	0	0	0	6.89	2.44	0	0	0.22	0	0.22	0	0	0.89	0.22	0	0	0.44	0	0	0	0	0.44	0	2.89	0	0.44	0	0.22	0	0	0	0	0.89	0	0
1202	North-QU11	113.745	36.165	677	578.74	0	0	0	0	0	0.2	0	0	0	0	0	0	14.2	1.4	0	0	0	0	0	0	0	0.8	0.2	0	0.4	0.4	0	0	0	0	0.4	0	1.6	0	5.4	0.6	0.8	0	0	0	0	1.2	0	0
1203	North-QU12	113.745	36.165	678	578.74	0	0	0	0	0	0	0	0	0	0	0	0	21.48	1.23	0	0	0.18	0	0.53	0	0	0.18	0.35	0	0.88	0.7	0	0	0	0	0.18	0	1.41	0	3.87	0.88	0.53	0	0	0	0	0.18	0	0
1204	North-QU13	113.755	36.155	494	581.32	0	0	0	0	0	0	0	0	0	0	0	0	20.25	2.32	0	0	0	0	0.21	0	0	0	0.42	0	0.42	0.84	0	0	0	0	0	0	2.74	0	0	0	0	0	0	0	0	0.63	0	0
1205	North-SA1	106.655	37.985	1250	243.79	0	0	0	0	0	0	0	0	0	0	0	0	94.42	0	0	0	0.18	0	0	0	0	0	0	0	0	0	0	0	0	0	0	0	2.88	0	0	0	0	0	0	0	0	0.09	0	0
1206	North-SA2	106.955	39.355	1270	176.76	0	0	0	0	0	0.23	0	0	0	0	0	0	54.19	0	0	0	0.23	0	0.23	0	0	0	0	0	0	0	0	0	0	0	0	0	32.09	0	0	0	0	0	0	0	0	0	0	0
1207	North-SA3	109.265	37.405	1050	453.62	0	0	0	0	0	0	0	0	0	0	0	0	68.06	0	0	0	0.42	0	0	0	0	0	0.42	0	0	0	0	0	0	0	0	0	20.88	0	0	0	0	0	0	0	0	0	0	0
1208	North-SA4	110.305	37.505	750	444.45	0	0	0	0	0	0	0	0	0	0	0	0	41.75	0.38	0	0	0.19	0	0	0	0	0	0	0	0	0	0	0	0	0	0	0	49.72	0	0.57	0	0	0	0	0	0	0	0	0
1209	North-SC1	107.135	39.265	1360	196.59	0.52	0	0	0	0	0.17	0	0.17	0	0	0	0	37.52	1.03	0	0	0	0	0.34	0	0	0	0	0	0	0	0	0	0	0	0	0	29.26	0	0.17	0	0	0	0	0	0	0.34	0	0
1210	North-SD	105.825	38.655	2168	272.1	0	0	0	0	0	0	0	0.43	0	0	0	0	22.8	1.72	0	0	0.22	0	0.43	0	0	0	0	0	0	0	0	0	0	0	0	0	19.78	0	0.22	0	0	0	0	0	0	2.37	0	0
1211	North-SG1	106.655	37.955	1270	246.04	0	0	0	0	0	0	0	0	0	0	0	0	54.11	0.6	0	0	0.4	0	0.2	0	0	0	0	0	0	0	0	0	0	0	0	0	33.87	0	1.2	0	0	0	0	0	0	0.2	0	0
1212	North-SK1	107.045	37.775	1330	281.42	0	0	0	0	0	0	0	1.01	0	0	0	0	25.4	1.01	0	0	0.6	0	0	0	0	0	0	0	0	0	0	0	0	0	0	0	34.27	0	0	0	0	0	0	0	0	0.4	0	0
1213	North-SK2	106.895	37.715	1250	272.02	0	0	0	0	0	0.22	0	2.17	0	0	0	0	60.74	1.52	0	0	0.65	0	0	0	0	0	0	0	0.65	0	0	0	0	0	0	0	12.8	0	0	0	0	0	0	0	0	0	0	0
1214	North-SK3	106.895	37.715	1500	272.02	0	0	0	0	0	0	0	5.78	0	0	0	0	35.81	2.81	0	0	0.5	0	0.83	0	0	0	0	0	0.17	0	0	0	0	0	0	0	16.17	0	12.54	0	0	0.17	0	0	0	0.33	0	0
1215	North-SL1	107.595	40.505	1480	159.54	0	0	0	0	0	0.36	0	0	0	0	0	0	61.73	2.71	0	0	0.54	0	0	0	0	0	0	0	0	0	0	0	0	0	0	0	15.34	0	0	0	0	0	0	0	0	0.54	0	0
1216	North-SL2	117.305	42.815	1480	429.37	0	0	0	0	0	0	0	0	0	0	0	0	16.93	3.04	0	0	2.72	0	0	0	0	0.16	0	0	2.72	0	0	0	0	0	0	0	12.46	0	0.16	2.4	0	0	0	0	0	2.72	0	0
1217	North-SM1	106.735	37.845	1295	257.76	0	0	0	0	0	0.14	0	0.29	0	0	0	0	51.37	0.29	0	0.29	0.72	0	0.14	0	0	0	0	0	0	0	0	0	0	0	0	0	19.68	0	0.14	0	0	0	0	0	0	0.72	0	0
1218	North-SM2	107.355	37.725	1255	296.85	0	0	0	0	0	0	0	0	0	0	0	0	58.94	1.02	0	0	1.22	0	0	0	0	0	0	0	0	0	0	0	0	0	0	0	23.58	0	0	0	0	0.41	0	0	0	0	0	0
1219	North-SS1	111.455	39.795	1430	417.97	0	0	0	0	0	0	0	0.12	0	0	0	0	41.32	0.37	0	0	0.12	0	0	0	0	0	0	0	0	0	0	0	0	0	0	0	3.62	0	0	0	0	0	0	0	0	0	0	0
1221	North-ST1	111.445	40.465	1010	367.59	0	0	0	0	0	0	0	0.23	0	0	0	0	74.49	1.13	0	0	1.13	0	0	0	0	0	0	0	0	0	0	0	0	0	0	0	7.22	0	0	0	0	0	0	0	0	0	0	0
1222	North-ST2	111.445	40.465	1010	367.59	0	0	0	0	0	0	0	0.22	0	0	0	0	73.99	1.79	0	0	1.12	0	0	0	0	0	0	0	0	0	0	0	0	0	0	0	7.17	0	0	0	0	0	0	0	0	0	0	0
1223	North-ST3	108.875	37.515	1460	438.93	0	0	0	0	0	0	0	0	0	0	0	0	83.25	2.28	0	0	1.02	0	0	0	0	0	0	0	0	0	0	0	0	0	0.25	0	3.55	0	0	0	0	0	0	0	0	0	0	0
1224	North-ST4	113.275	40.795	1250	363.1	0	0	0	0	0	0	0	0.45	0	0	0	0	60.58	0.89	0	0	0.45	0	0	0	0	0	0	0	0	0	0	0	0	0	0	0	10.47	0	0	0	0.45	0	0	0	0	0.45	0	0
1226	North-SZ2	113.925	37.935	530	512.72	0	0	0	0	0	0	0	0	0	0	0	0	15.69	1.74	0	0	0.22	0	0	0	0	0	0	0	0	0	0	0	0	0	0	0	3.27	0	0	0.22	0.22	0	0	0	0	0.22	0	0
1227	North-SZ3	114.135	37.835	590	532.8	0	0	0	0	0	0	0	0	0	0	0	0	9.41	0.7	0	0	2.79	0	0	0	0	0	0.7	0	0	0.7	0	0	0	0	1.05	0	2.61	0	0	0	0.17	0	0	0	0	0.35	0	0
1228	North-T1	117.595	40.505	550	632.59	0	0	0	0	0	0	0	0	0	0	0	0	11.29	3.1	0	0	0.55	0	0	0	0	0.18	0.18	0	0	1.64	0	0	0	0	0	0	4.19	0	0.18	0	0	0	0	0	0	2	0	0
1229	North-T2	114.755	39.405	870	517.52	0	0	0	0	0	0.32	0	1.27	0	0	0	0	33.76	5.41	0	0	3.82	0	0	0	0	0	0	0	0	0	0	0	0	0	0	0	2.55	0	0	0.32	0	0	0	0	0	2.23	0	0
1230	North-T3	114.075	37.945	260	488.36	0	0	0	0	0	0	0	0.69	0	0	0	0	18.08	2.75	0	0	0.23	0	0	0	0	0	0	0	0	0	0	0	0	0	0	0	2.52	0	0	0	0.23	0	0	0	0	0.69	0	0
1231	North-T4	114.245	37.125	228	512.32	0.25	0	0	0	0	0	0	0	0	0	0	0	26.17	6.17	0	0	0	0	0	0	0	0.25	0	0	0	0	0	0	0	0	0	0	3.7	0	0.74	0	0	0	0	0	0	0.25	0	0
1232	North-T5	114.155	37.195	386	524.38	0	0	0	0	0	0	0	0.55	0	0	0	0	14.73	3.13	0	0.74	0	0.55	0	0	0	0	0	0	0.18	0	0	0	0	0	0.18	0	11.6	0	0.74	0.55	1.1	0	0	0	0	0.55	0	0
1233	North-U1	112.505	38.995	1380	435.17	0	0	0	0	0	0.55	0	0.96	0	0	0	0	35.48	1.23	0	0	0.41	0	0	0	0	0	0	0	0	0	0	0	0	0	0.55	0	5.75	0	0	0.55	0	0.14	0	0	0	0.14	0	0
1234	North-U2	113.005	41.195	1550	370.76	0	0	0	0	0	0	0	0.32	0	0	0	0	51.67	3.66	0	0.48	1.11	0	0	0	0	0	0	0	0	0	0	0	0	0	0.64	0	14.79	0	0	0	0	0	0	0	0	0	0	0
1235	North-U3	114.805	39.815	1210	520.22	0	0	0	0	0	0	0	0	0	0	0	0	22.22	0	0	0	2.5	0	0	0	0	1.67	0	0	0.28	0	0	0	0	0	10	0	0	0	0	0.83	0	0	0	0	0	0	0	0
1236	North-U4	114.805	39.835	1165	521.17	0	0	0	0	0	0	0	0	0	0	0	0	37.29	2.07	0	0	2.07	0	0	0	0	0	0	0	0	0	0	0	0	0	1.88	0	6.03	0	0.56	0.38	0	0	0	0	0	1.51	0	0
1237	North-U5	105.845	38.655	2650	304.61	21.62	0	0	0	0	0.4	0	0	0	0	0	0	44.65	0.4	0	0.2	0.2	0	0	0	0	0	0	0	0	0	0	0	0	0	0	0	5.25	0	0.2	0	0	0	0	0	0	2.63	0	0
1238	North-U6	111.945	37.555	810	476.97	0	0	0	0	0	0	0	0.51	0	0	0	0	11.02	0.68	0	0	1.02	0	0	0	0	0	0.17	0	0	0	0	0	0	0	0	0	2.37	0	0	0.34	0	0	0	0	0	0.34	0	0
1239	North-UL1	107.385	37.765	1195	289.49	0	0	0	0	0	0	0	0	0	0	0	0	46.9	0.69	0	0	0.52	0	0	0	0	0.17	0.17	0	0	0	0	0	0	0	0	0	13.79	0	0	0	0	0	0	0	0	0.52	0	0
1240	North-UL2	105.805	38.665	2010	250.83	0	0	0	0	0	0	0	0.41	0	0	0	0	36.93	1.66	0	0	1.04	0	0.83	0	0	0	0	0	0	0	0	0	0	0	0	0	23.24	0	0	0	0	0	0	0	0	0.83	0	0
1241	North-W01	117.475	40.595	2060	709.52	0	0	0	0	0	0	0	4.87	0	0	0	0	6.19	1.47	0	0	2.06	0	0.29	0	0	0	0.29	0	0.44	0	0	0	0	0	0	0	2.8	0	0	1.47	0	0	0	0	0	4.13	0	0
1242	North-W02	117.475	40.595	2080	709.52	0	0	0	0	0	0.39	0	16.18	0	0	0	0	18.32	0.39	0	0	10.14	0	0	0	0	0	0	0	0	0.39	0	0	0	0	0	0	5.26	0	0	0.39	0	0	0	0	0	0.39	0	0
1243	North-W03	105.845	38.645	2683	325.97	0.43	0	0.14	0	0	0	0	1.44	0	0	0	0	9.51	7.35	0	0	0.14	0	0	0	0	0	0	0	0.29	0	0	0	0	0	0	0	10.37	0	0.14	0	0	0	0	0	0	44.09	0	0
1244	North-W04	113.515	39.025	2840	629.42	0.14	0	0	0	0	0.14	0	0.14	0	0	0	0	31.39	0.68	0	0	6.22	0	0.14	0	0	0.14	2.3	0	0.14	0	0	0	0	0	0.14	0	6.22	0	0	0	0.14	0	0	0	0	13.53	0	0
1245	North-W05	113.515	39.025	2800	629.42	0	0	0	0	0	0	0	0.18	0	0	0	0	16.73	3.78	0	0.18	2.88	0	0	0	0	0	1.08	0	0	0	0	0	0	0	0	0	1.8	0	0	0	0	0	0	0	0	20.32	0	0
1246	North-W06	100.915	37.465	3314	529.58	0	0	0	0	0	0	0	2.33	0	0	0	0.33	4	5	0	0	0	0	1	0	0	0	0	0	0.67	0	0	0	0	0	0	0	2	0	0	0	0	0	0	0	0	76.67	0	0
1247	North-W07	100.915	37.465	3196	529.58	0	0	0	0	0	0	0	0.83	0	0	0	0	4.98	20.75	0	0	0	0	1.66	0	0	0	0	0	2.07	0	0	0	0	0	0	0	1.66	0	0	0	0	0	0	0	0	48.13	0	0
1248	North-W08	100.915	37.465	2811	529.58	0	0	0	0	0	0	0	0	0	0	0	0	3.67	22.02	0	0	0	0	0.92	0	0	0	0	0	0	0	0	0	0	0	0	0	2.75	0	0	0	0	0	0	0	0	33.03	0	0
1249	North-W09	101.285	37.605	3196	480.96	1.56	0	0	0	0	0	0	0	0	0	0	0	6.23	27.24	0	0	2.33	0	0.39	0	0	0	0	0	0	0	0	0	0	0	0	0	3.11	0	1.95	0	0	0	0	0	0	32.68	0	0
1250	North-W10	101.285	37.605	3196	480.96	0.37	0	0	0	0	0	0	0	0	0	0	0	8.89	21.48	0	0	4.81	0	1.85	0	0	0	0	0	1.11	0	0	0	0	0	0	0	5.19	0	0.37	0	0	0	0	0	0	26.67	0	0
1251	North-W11	101.285	37.605	3196	480.96	1.53	0	0	0	0	0	0	0.38	0	0	0	0	4.6	5.36	0	0	0.77	0	1.92	0	0	0	0	0	0	0	0	0	0	0	0	0	5.75	0	0.38	0	0	0	0	0	0	59.77	0	0
1252	Paipu	109.105	19.605	2	1520.58	0	0	0	0	6.06	0	1.01	0	0	2.02	0	0	4.04	3.03	0	0	0	0	0	0	0	0	1.01	0	0	0	6.06	0	0	0	0	0	1.01	0	0	3.03	0	0	0	0	9.09	2.02	0	0
1253	Panzhihua 1	101.585	26.615	1656	897.43	0	3.21	0	0	0	11.01	0	0	0	0	0	0	3.21	0	0	0	0	0	0	0	0	0	0	0	0	0	0	0	0	0	0	0	0	0	0	0	0	0	0	15.14	0.92	0	0	0
1254	Panzhihua 2	101.585	26.615	1514	897.43	0.61	1.84	0	0	0	7.98	0	0	0	0	0	0.61	9.82	12.88	0	0	0	0	0	0	0	0	0	0	0	0	0.61	0	0	0	0.61	0	0	4.29	0	0	0	0	0	10.43	7.98	0	0	0
1255	Panzhihua 3	101.585	26.615	1514	897.43	0	2.24	0	0	0	7.26	0	0	0	0	0	0	2.79	0	0	0	0	0	0	0	0	0	0	0	0	0	0	0	0	0	0	0	0	2.24	0	0	0	0	0	15.08	1.68	0	0	0
1256	Payango	87.505	43.755	1500	263.15	0	0	0	0	0	0	0	0	0	0	0	0	19.39	1.21	0	0	0.3	0	0	0	0	0	0	0	0.61	0	0	0	0	0	0	0	17.88	0	0	0	0	0	1.21	0	0	0.91	0	0
1257	Pengcuo 1	91.035	31.525	4522	404.38	0	0	0	0	0	0	0	0	0	0	0	0	4.67	1.17	0	0	0	0	0	0	0	0	0	0	1.56	0	0	0	0	0	0	0	5.84	0	0	0.39	0	2.72	0.39	0	0	28.4	0	0
1258	Pengcuo 2	91.625	31.545	4545	439.85	0	0	0	0	0	0	0	0.56	0	0	0	0	10.31	0.28	0	0	1.67	0	0.28	0	0	0	0	0	0.56	0	0	0	0	0	0	0	0.56	0	0	0.28	0	0.84	0.84	0	0	69.64	0	0
1259	Pingbian	103.715	22.905	1611	1580.63	0	0	0.35	0	0	2.08	0	0	1.04	0	0	0	1.39	0	0	0	0.35	0	0	0	0	0	0	0	0	0	19.43	0	0	0.35	0	0	0	0	0	0	0	0	0	0	0	0	0	0
1260	Pingshi	112.985	25.295	186	1446.99	0	0	0	0	0	0	0.75	0.75	0	0	0	0	5.19	2.23	0	0	0	0	0	0	0	0	0	0	0	0	65.17	0	0	0	0	0	0	0	0	0	0	0	0	0	0	0	0	0
1261	Pojianghaizi	109.335	39.785	1366	316.61	0	0	0	0	0	0	0	0	0	0	0	0	0	0	0	0	0	0	0	0	0	0	0	0	0	0	0	0	0	0	0	0	0	0	0	0	0	0	0	0	0	74.63	0	0
1262	Poyang Lake 1	116.135	29.035	14	1562.68	1.39	0	5.54	0	0	0	0	0	0	0	0	0	5.54	0	0	0	0	0	0	0	0	0	0	0	0	4.16	5.54	0	0	0	0	0	0	0	0	2.77	0	0	0	0	0	0	0	0
1263	Poyang Lake 2	116.305	29.735	8	1524.83	0	0	0	0	0	2.02	0	0	0	2.02	0	0	8.08	2.02	0	0	6.06	0	2.02	0	0	0	0	2.02	0	2.02	2.02	0	0	0	0	0	0	0	0	0	0	0	0	0	4.04	2.02	0	0
1264	Punandian	122.005	39.405	32	645.21	0	0	0	0	0	0	0	0	0	0	0	0	0	0	0	0	13.79	0	0	0	0	0	0	0	0	0	0	0	0	0	0	0	0	0	0	0	0	0	0	0	0	0	0	0
1265	Qidong	121.705	31.905	10	1089	0.5	0	0	0	0	2.01	0	0.5	0	0	0	0	3.52	1.51	0	0	0	0	0	0	0	0	1.51	1.01	0.5	2.51	0	0	0	0	0	0	0.5	0	1.51	0	0	0	1.51	0	0	4.02	0	0
1266	Qinghai 01	102.835	34.905	3140	569.07	0	0	0	0	0	0	0	0	0	0	0	0	4.96	2.75	0	0	0	0	0	0	0	0	0	0	0	0	0	0	0	0	0	0	2.75	0	0	0	0	0	0	0	0	59.66	0	0
1267	Qinghai 02	102.605	34.755	3100	569.46	0	0	0	0	0	0	0	0	0	0	0	0	2.09	5.13	0	0	0	0	0	0	0	0	0	0	0	0	0	0	0	0	0	0	0	0	0	0	0	0	0	0	0	30.75	0	0
1268	Qinghai 03	102.505	34.705	3397	576.52	0	0	0	0	0	0	0	0	0	0	0	0	0	29.42	0	0	0	0	0	0	0	0	0	0	0	0	0	0	0	0	0	0	0	0	0	0	0	0	0	0	0	30.64	0	0
1269	Qinghai 04	102.505	34.685	3170	590.26	0	0	0	0	0	0	0	0	0	0	0	0	9.45	25.23	0	0	0	0	0	0	0	0	0	0	0	0	0	0	0	0	0	0	0	0	0	0	0	0	0	0	0	47.35	0	0
1270	Qinghai 05	102.335	34.325	3602	663.39	0	0	0	0	0	0	0	0	0	0	0	0	0	5.8	0	0	0	0	0	0	0	0	0	0	0	0	0	0	0	0	0	0	0	0	0	0	0	0	5.8	0	0	34.89	0	0
1271	Qinghai 06	102.505	34.205	3470	680.39	0	0	0	0	0	0	0	0	0	0	0	0	3.02	0	0	0	1.56	0	0	0	0	0	0	0	0	0	0	0	0	0	0	0	0	0	0	0	0	0	0	0	0	85.94	0	0
1272	Qinghai 07	102.725	34.055	3181	662.49	0	0	0	0	0	0	0	0	0	0	0	0	3.03	1.01	0	0	0	0	0	0	0	0	0	0	0	0	0	0	0	0	0	0	0	0	0	0	0	0	0	0	0	71.82	0	0
1273	Qinghai 08	102.875	33.935	3414	699.23	0	0	0	0	0	0	0	0	0	0	0	0	0	4.01	0	0	0	0	0	0	0	0	0	0	0	0	0	0	0	0	0	0	0	0	0	0	0	0	0	0	0	85.85	0	0
1274	Qinghai 09	102.975	33.685	3485	699.29	0	0	0	0	0	0	0	0	0	0	0	0	0	3.29	0	0	2.26	0	0	0	0	0	0	0	0	0	0	0	0	0	0	0	0	0	0	0	0	0	4.42	0	0	67.08	0	0
1275	Qinghai 10	102.625	33.955	3480	698.14	0	0	0	0	0	0	0	0	0	0	0	0	3.7	0.5	0	0	2.1	0	0	0	0	0	0	0	0	0	0	0	0	0	0	0	0	0	0	0	0	0	4.3	0	0	66.37	0	0
1276	Qinghai 11	102.555	33.905	3396	690.67	0	0	0	0	0	0	0	0	0	0	0	0	0	2.4	0	0	0	0	0	0	0	0	0	0	0	0	0	0	0	0	0	0	4.7	0	0	0	0	0	0	0	0	77.6	0	0
1277	Qinghai 12	102.585	33.825	3330	693.66	0	0	0	0	0	0	0	0	0	0	0	0	0	0	0	0	0	0	0	0	0	0	0	0	0	0	0	0	0	0	0	0	100	0	0	0	0	0	0	0	0	0	0	0
1278	Qinghai 13	102.505	33.725	3355	696.54	0	0	0	0	0	0	0	0	0	0	0	0	0	4.15	0	0	0	0	0	0	0	0	0	0	0	0	0	0	0	0	0	0	5.18	0	0	0	0	0	2.59	0	0	72.54	0	0
1279	Qinghai 14	102.525	33.285	3495	725.67	0	0	0	0	0	0	0	0	0	0	0	0	9.38	5.23	0	0	0	0	0	0	0	0	0	0	0	0	0	0	0	0	0	0	3.16	0	0	4.14	0	0	0	0	0	56.05	0	0
1280	Qinghai 15	102.385	32.725	3489	776.35	0	0	0	0	0	0	0	0	0	0	0	0	0	0	0	0	0	0	0	0	0	0	0	0	0	0	0	0	0	0	0	0	0	0	0	0	0	0	23.49	0	0	17.67	0	0
1281	Qinghai 16	102.525	33.285	3495	725.67	0	0	0	0	0	0	0	0	0	0	0	0	0	4.25	0	0	0	0	0	0	0	0	0	0	0	0	0	0	0	0	0	0	0	0	0	0	0	0	0	0	0	77.55	0	0
1282	Qinghai 17	102.375	32.495	3509	807.49	0	0	0	0	0	0	0	0	0	0	0	0	0	6.49	0	0	4.02	0	0	0	0	0	0	0	0	0	0	0	0	0	0	0	0	0	0	0	0	0	0	0	0	67.66	0	0
1283	Qinghai 18	102.385	32.725	3489	776.35	0	0	0	0	0	0	0	0	0	0	0	0	2.02	0	0	0	0	0	0	0	0	0	0	0	0	0	0	0	0	0	0	0	1.01	0	0	0	0	0	0	0	0	60	0	0
1284	Qinghai 19	102.145	32.715	3718	806.08	0	0	0	0	0	0	0	0	0	0	0	0	17.01	2.55	0	0	10.08	0	0	0	0	0	0	0	0	0	0	0	0	0	0	0	0	0	0	0	0	0	10.08	0	0	50.71	0	0
1285	Qinghai 20	102.145	32.715	3718	806.08	0	0	0	0	0	0	0	0	0	0	0	0	2.96	1.48	0	0	14.81	0	0	0	0	0	0	0	0	0	0	0	0	0	0	0	0	0	0	2.01	0	0	0	0	0	46.77	0	0
1286	Qinghai 21	102.105	32.735	3750	794.85	0	0	0	0	0	0	0	0	0	0	0	0	3.22	4.37	0	0	3.22	0	0	0	0	0	0	0	0	0	0	0	0	0	0	0	0	0	0	1.66	0	0	1.04	0	0	27.23	0	0
1287	Qinghai 22	102.105	32.735	3780	794.85	0	0	0	0	0	0	0	0	0	0	0	0	2.04	2.56	0	0	7.98	0	0	0	0	0	0	0	0	0	0	0	0	0	0	0	0	0	0	0	0	0	2.04	0	0	15.03	0	0
1288	Qinghai 23	102.105	32.735	3750	794.85	0	0	0	0	0	0	0	0	0	0	0	0	3.79	3.79	0	0	6.67	0	0	0	0	0	0	0	0	0	0	0	0	0	0	0	0	0	0	0	0	0	2.87	0	0	4.82	0	0
1289	Qinghai 24	102.105	32.735	3780	794.85	0	0	0	0	0	0	0	0	0	0	0	0	7.39	2.57	0	0	0	0	0	0	0	0	0	0	0	0	0	0	0	0	0	0	0	0	0	0	0	0	0	0	0	30.49	0	0
1290	Qinghai 25	102.085	32.755	3550	761.89	0	0	0	0	0	0	0	0	0	0	0	0	6.37	1.06	0	0	8.49	0	0	0	0	0	0	0	0	0	0	0	0	0	0	0	0	0	0	6.9	0	0	4.25	0	0	9.55	0	0
1291	Qinghai 26	102.045	32.835	3440	780.87	0	0	0	0	0	0	0	0	0	0	0	0	2.78	1.39	0	0	0.96	0	0	0	0	0	0	0	0	0	0	0	0	0	0	0	0.43	0	0	2.35	0	0	0.96	0	0	17.84	0	0
1292	Qinghai 27	101.475	33.195	3496	731.03	0	0	0	0	0	0	0	0	0	0	0	0	0	0	0	0	0	0	0	0	0	0	0	0	0	0	0	0	0	0	0	0	0	0	0	0	0	0	0	0	0	80.86	0	0
1293	Qinghai 28	101.335	33.375	4192	735.94	0	0	0	0	0	0	0	0	0	0	0	0	7.15	2.1	0	0	0	0	0	0	0	0	0	0	0	0	0	0	0	0	0	0	0.53	0	0	0.53	0	0	2.73	0	0	10.94	0	0
1294	Qinghai 29	101.075	33.435	4159	710.1	0	0	0	0	0	0	0	0	0	0	0	0	5.69	3.76	0	0	0	0	0	0	0	0	0	0	0	0	0	0	0	0	0	0	1.42	0	0	0	0	0	0.51	0	0	57.16	0	0
1295	Qinghai 30	100.455	33.305	4137	672.4	0	0	0	0	0	0	0	0	0	0	0	0	0	4.91	0	0	0	0	0	0	0	0	0	0	0	0	0	0	0	0	0	0	0	0	0	0	0	0	1.02	0	0	77.91	0	0
1296	Qinghai 31	99.745	33.935	4344	551.96	0	0	0	0	0	0	0	0	0	0	0	0	3	6.61	0	0	0	0	0	0	0	0	0	0	0	0	0	0	0	0	0	0	4.03	0	0	4.03	0	0	0	0	0	46.38	0	0
1297	Qinghai 32	100.645	34.675	3285	441.9	0	0	0	0	0	0	0	0	0	0	0	0	0	0	0	0	1.17	0	0	0	0	0	0	0	0	0	0	0	0	0	0	0	0	0	0	9.67	0	0	0	0	0	58.55	0	0
1298	Qinghai 33	100.635	34.665	3360	457.07	0	0	0	0	0	0	0	0	0	0	0	0	2.46	3.79	0	0	0.92	0	0	0	0	0	0	0	0	0	0	0	0	0	0	0	3.9	0	0	0	0	0	1.95	0	0	1.44	0	0
1299	Qinghai 34	100.635	34.665	3370	457.07	0	0	0	0	0	0	0	0	0	0	0	0	1.02	1.94	0	0	0	0	0	0	0	0	0	0	0	0	0	0	0	0	0	0	0	0	0	1.43	0	0	0	0	0	1.43	0	0
1300	Qinghai 35	100.575	34.625	3370	478.34	0	0	0	0	0	0	0	0	0	0	0	0	1.16	1.26	0	0	0	0	0	0	0	0	0	0	0	0	0	0	0	0	0	0	0	0	0	0	0	0	31.09	0	0	37.09	0	0
1301	Qinghai 36	100.415	34.535	3771	514.28	0	0	0	0	0	0	0	0	0	0	0	0	1.43	2.05	0	0	0	0	0	0	0	0	0	0	0	0	0	0	0	0	0	0	3.99	0	0	0	0	0	2.97	0	0	47.49	0	0
1302	Qinghai 37	100.405	34.475	4140	564.06	0	0	0	0	0	0	0	0	0	0	0	0	1.2	3.17	0	0	0	0	0	0	0	0	0	0	0	0	0	0	0	0	0	0	0.66	0	0	0	0	0	2.52	0	0	67.18	0	0
1303	Qinghai 38	99.855	34.595	4140	475.81	0	0	0	0	0	0	0	0	0	0	0	0	0.94	7.85	0	0	0	0	0	0	0	0	0	0	0	0	0	0	0	0	0	0	3.77	0	0	0	0	0	0	0	0	47.64	0	0
1304	Qinghai 39	99.885	34.585	3734	483.89	0	0	0	0	0	0	0	0	0	0	0	0	1.13	1.75	0	0	4.63	0	0	0	0	0	0	0	0	0	0	0	0	0	0	0	0.62	0	0	1.13	0	0	0	0	0	57.82	0	0
1305	Qinghai 40	99.975	34.515	3760	498.44	0	0	0	0	0	0	0	0	0	0	0	0	0.51	1.54	0	0	0	0	0	0	0	0	0	0	0	0	0	0	0	0	0	0	0.51	0	0	0	0	0	0	0	0	73.48	0	0
1306	Qinghai 41	99.975	34.515	3760	498.44	0	0	0	0	0	0	0	0	0	0	0	0	3.95	2.53	0	0	0	0	0	0	0	0	0	0	0	0	0	0	0	0	0	0	0	0	0	0	0	0	0	0	0	68.83	0	0
1307	Qinghai 42	99.975	34.515	3730	498.44	0	0	0	0	0	0	0	0	0	0	0	0	2.9	1.45	0	0	0	0	0	0	0	0	0	0	0	0	0	0	0	0	0	0	0	0	0	0	0	0	0	0	0	76.63	0	0
1308	Qinghai 43	100.255	34.365	3765	538.2	0	0	0	0	0	0	0	0	0	0	0	0	1.42	1.42	0	0	0	0	0	0	0	0	0	0	0	0	0	0	0	0	0	0	0	0	0	0	0	0	0	0	0	33.37	0	0
1309	Qinghai 44	99.575	34.555	4298	504.81	0	0	0	0	0	0	0	0	0	0	0	0	0.53	2.63	0	0	0	0	0	0	0	0	0	0	0	0	0	0	0	0	0	0	0	0	0	0	0	0	0	0	0	89.47	0	0
1310	Qinghai 45	99.455	34.585	4782	552.32	0	0	0	0	0	0	0	0	0	0	0	0	15.07	10.75	0	0	2.74	0	0	0	0	0	0	0	0	0	0	0	0	0	0	0	0	0	0	1.58	0	0	0.53	0	0	37.62	0	0
1311	Qinghai 46	99.335	34.565	4519	498.42	0	0	0	0	0	0	0	0	0	0	0	0	3.63	9.12	0	0	0	0	0	0	0	0	0	0	0	0	0	0	0	0	0	0	0.93	0	0	0	0	0	0	0	0	81.24	0	0
1312	Qinghai 47	99.085	34.725	4529	468.62	0	0	0	0	0	0	0	0	0	0	0	0	1.55	1.55	0	0	0	0	0	0	0	0	0	0	0	0	0	0	0	0	0	0	1.55	0	0	0	0	0	0	0	0	88.1	0	0
1313	Qinghai 48	99.085	34.725	4529	468.62	0	0	0	0	0	0	0	0	0	0	0	0	1.54	2.06	0	0	0	0	0	0	0	0	0	0	0	0	0	0	0	0	0	0	0.51	0	0	0	0	0	0	0	0	87.15	0	0
1314	Qinghai 49	99.085	34.725	4529	468.62	0	0	0	0	0	0	0	0	0	0	0	0	0	0	0	0	0	0	0	0	0	0	0	0	0	0	0	0	0	0	0	0	0	0	0	0	0	0	0	0	0	97.41	0	0
1315	Qinghai 50	98.805	35.105	4350	393.53	0	0	0	0	0	0	0	0	0	0	0	0	20.84	2.57	0	0	0	0	0	0	0	0	0	0	0	0	0	0	0	0	0	0	4.21	0	0	0	0	0	0	0	0	62.53	0	0
1316	Qinghai 51	98.645	35.045	4443	406.58	0	0	0	0	0	0	0	0	0	0	0	0	52.62	1.85	0	0	0	0	0	0	0	0	0	0	0	0	0	0	0	0	0	0	13.13	0	0	0	0	0	0	0	0	26.26	0	0
1317	Qinghai 52	98.555	34.965	4233	379.2	0	0	0	0	0	0	0	0	0	0	0	0	6.73	3.31	0	0	0	0	0	0	0	0	0	0	0	0	0	0	0	0	0	0	47.35	0	0	0	0	0	0	0	0	16.89	0	0
1318	Qinghai 53	98.205	34.905	4282	353.03	0	0	0	0	0	0	0	0	0	0	0	0	5.07	7.6	0	0	0	0	0	0	0	0	0	0	0	0	0	0	0	0	0	0	15.1	0	0	0	0	0	0	0	0	37.08	0	0
1319	Qinghai 54	97.705	35.055	4282	338.81	0	0	0	0	0	0	0	0	0	0	0	0	11.2	9.32	0	0	0	0	0	0	0	0	0	0	0	0	0	0	0	0	0	0	7.43	0	0	0	0	0	0	0	0	56.13	0	0
1320	Qinghai 55	97.675	35.045	4314	342.66	0	0	0	0	0	0	0	0	0	0	0	0	1.08	2.15	0	0	0	0	0	0	0	0	0	0	0	0	0	0	0	0	0	0	24.19	0	0	0	0	0	0	0	0	42.15	0	0
1321	Qinghai 56	98.125	34.965	4256	353.76	0	0	0	0	0	0	0	0	0	0	0	0	0.51	1.01	0	0	0	0	0	0	0	0	0	0	0	0	0	0	0	0	0	0	8.5	0	0	0	0	0	0	0	0	70.65	0	0
1322	Qinghai 57	98.145	34.945	4263	346.98	0	0	0	0	0	0	0	0	0	0	0	0	0	0	0	0	0	0	0	0	0	0	0	0	0	0	0	0	0	0	0	0	85.7	0	0	0	0	0	0	0	0	0	0	0
1323	Qinghai 58	98.125	34.785	4280	372.74	0	0	0	0	0	0	0	0	0	0	0	0	1.94	11.46	0	0	0	0	0	0	0	0	0	0	0	0	0	0	0	0	0	0	0.51	0	0	0	0	0	0	0	0	74.51	0	0
1324	Qinghai 59	99.515	35.515	4358	455.12	0	0	0	0	0	0	0	0	0	0	0	0	1.03	1.03	0	0	0	0	0	0	0	0	0	0	0	0	0	0	0	0	0	0	0.51	0	0	0	0	0	0	0	0	87.18	0	0
1325	Qinghai 60	99.575	35.695	3752	429.34	0	0	0	0	0	0	0	0	0	0	0	0	33.3	0	0	0	0	0	0	0	0	0	0	0	0	0	0	0	0	0	0	0	0	0	0	0	0	0	0	0	0	55.6	0	0
1326	Qinghai 61	99.905	35.835	3890	425.12	0	0	0	0	0	0	0	0	0	0	0	0	2.11	3.16	0	0	0	0	0	0	0	0	0	0	0	0	0	0	0	0	0	0	0	0	0	0	0	0	0	0	0	63.92	0	0
1327	Qinghai 62	99.905	35.835	3890	425.12	0	0	0	0	0	0	0	0	0	0	0	0	23.08	18.15	0	0	0	0	0	0	0	0	0	0	0	0	0	0	0	0	0	0	0	0	0	0	0	0	0	0	0	11.02	0	0
1328	Qinghai 63	100.175	35.965	3230	374.92	0	0	0	0	0	0	0	0	0	0	0	0	27.2	6.13	0	0	0	0	0	0	0	0	0	0	0	0	0	0	0	0	0	0	18.49	0	0	0	0	0	0	0	0	22.26	0	0
1329	Qinghai 64	100.035	36.085	2925	361.31	0	0	0	0	0	0	0	0	0	0	0	0	20.93	3.56	0	0	0	0	0	0	0	0	0	0	0	0	0	0	0	0	0	0	48.76	0	0	0	0	0	0	0	0	0	0	0
1330	Qinghai 65	100.775	36.505	3105	438.65	0	0	0	0	0	0	0	0	0	0	0	0	21.99	9.23	0	0	0	0	0	0	0	0	0	0	0	0	0	0	0	0	0	0	17.43	0	0	0	0	0	0	0	0	21.99	0	0
1331	Qinghai 66	99.595	36.745	3670	393.19	0	0	0	0	0	0	0	0	0	0	0	0	5.27	3.31	0	0	0	0	0	0	0	0	0	0	0	0	0	0	0	0	0	0	9.93	0	0	0	0	0	0	0	0	67.63	0	0
1332	Qinghai 67	99.255	36.725	3065	279.03	0	0	0	0	0	0	0	0	0	0	0	0	4.73	2.77	0	0	0	0	0	0	0	0	0	0	0	0	0	0	0	0	0	0	74.51	0	0	0	0	0	0	0	0	8.53	0	0
1333	Qinghai 68	98.965	36.785	3063	244.5	0	0	0	0	0	0	0	0	0	0	0	0	4.39	0	0	0	0	0	0	0	0	0	0	0	0	0	0	0	0	0	0	0	67.35	0	0	0	0	0	0	0	0	2.14	0	0
1334	Qinghai 69	100.775	36.505	3105	438.65	0	0	0	0	0	0	0	0	0	0	0	0	20.84	6.98	0	0	0	0	0	0	0	0	0	0	0	0	0	0	0	0	0	0	27.72	0	0	0	0	0	0	0	0	24.95	0	0
1335	Qinghai 70	97.645	36.015	3099	186.57	0	0	0	0	0	0	0	0	0	0	0	0	0	0	0	0	0	0	0	0	0	0	0	0	0	0	0	0	0	0	0	0	94.02	0	0	0	0	0	0	0	0	0	0	0
1336	Qinghai 71	97.355	36.125	2900	150.65	0	0	0	0	0	0	0	0	0	0	0	0	6.04	0	0	0	0	0	0	0	0	0	0	0	0	0	0	0	0	0	0	0	75.95	0	0	0	0	0	0	0	0	6.04	0	0
1337	Qinghai 72	96.305	36.385	2865	72.68	0	0	0	0	0	0	0	0	0	0	0	0	10.3	0	0	0	0	0	0	0	0	0	0	0	0	0	0	0	0	0	0	0	51.74	0	0	0	0	0	0	0	0	17.25	0	0
1338	Qinghai 73	94.345	35.785	4075	197.61	0	0	0	0	0	0	0	0	0	0	0	0	10.55	3.94	0	0	0	0	0	0	0	0	0	0	0	0	0	0	0	0	0	0	23.67	0	0	0	0	0	0	0	0	19.72	0	0
1339	Qinghai 74	94.425	35.895	3680	135.42	0	0	0	0	0	0	0	0	0	0	0	0	19.58	0	0	0	0	0	0	0	0	0	0	0	0	0	0	0	0	0	0	0	70.58	0	0	0	0	0	0	0	0	0	0	0
1340	Qinghai 75	94.705	35.915	3460	122.8	0	0	0	0	0	0	0	0	0	0	0	0	34.65	0	0	0	0	0	0	0	0	0	0	0	0	0	0	0	0	0	0	0	57.68	0	0	0	0	0	0	0	0	0	0	0
1341	Qinghai 76	94.685	36.075	3304	143.73	0	0	0	0	0	0	0	0	0	0	0	0	2.7	0	0	0	0	0	0	0	0	0	0	0	0	0	0	0	0	0	0	0	91.9	0	0	0	0	0	0	0	0	1.35	0	0
1342	Qinghai 77	95.205	36.645	3010	51.13	0	0	0	0	0	0	0	0	0	0	0	0	23.97	0	0	0	7	0	0	0	0	0	0	0	0	0	0	0	0	0	0	0	45.06	0	0	0	0	0	0	0	0	0	0	0
1343	Qinghai 78	95.345	37.735	2997	85.16	0	0	0	0	0	0	0	0	0	0	0	0	3.98	3.98	0	0	0	0	0	0	0	0	0	0	0	0	0	0	0	0	0	0	92.04	0	0	0	0	0	0	0	0	0	0	0
1344	Qinghai 79	95.345	37.735	2997	85.16	0	0	0	0	0	0	0	0	0	0	0	0	0	0	0	0	0	0	0	0	0	0	0	0	0	0	0	0	0	0	0	0	100	0	0	0	0	0	0	0	0	0	0	0
1345	Qinghai 80	95.345	37.735	2997	85.16	0	0	0	0	0	0	0	0	0	0	0	0	2.12	2.12	0	0	0	0	0	0	0	0	0	0	0	0	0	0	0	0	0	0	95.76	0	0	0	0	0	0	0	0	0	0	0
1346	Qinghai 81	94.285	39.575	1860	60.36	0	0	0	0	0	0	0	0	0	0	0	0	1.94	2.96	0	0	0	0	0	0	0	0	0	0	0	0	0	0	0	0	0	0	92.14	0	0	0	0	0	0	0	0	0	0	0
1347	Qinghai 82	95.355	40.285	1735	48.68	0	0	0	0	0	0	0	0	0	0	0	0	1	2	0	0	0	0	0	0	0	0	0	0	0	0	0	0	0	0	0	0	76.38	0	0	0	0	0	0	0	0	0	0	0
1348	Qinghai 83	103.965	35.745	3700	559.75	0	0	0	0	0	0	0	0	0	0	0	0	30.46	4.06	0	0	2.54	0	0	0	0	0	0	0	0	0	0	0	0	0	0	0	30.46	0	0	0	0	0	0	0	0	19.29	0	0
1349	Qinghai 84	103.955	35.765	3342	531.11	0	0	0	0	0	0	0	0	0	0	0	0	19.76	9.28	0	0	0.6	0	0	0	0	0	0	0	0	0	0	0	0	0	0	0	5.79	0	0	0	0	0	5.79	0	0	37.13	0	0
1350	Qinghai 85	103.955	35.775	3195	481.24	0	0	0	0	0	0	0	0	0	0	0	0	39.8	2.5	0	0	1.2	0	0	0	0	0	0	0	0	0	0	0	0	0	0	0	11.8	0	0	0	0	0	0	0	0	0	0	0
1351	Qinghai 86	104.065	35.805	2391	406.25	0	0	0	0	0	0	0	0	0	0	0	0	12.82	0.61	0	0	2.54	0	0	0	0	0	0	0	0	0	0	0	0	0	0	0	12.82	0	0	0	0	0	1.93	0	0	0	0	0
1352	Qinghai 87	104.065	35.805	2391	406.25	0	0	0	0	0	0	0	0	0	0	0	0	6.97	1.41	0	0	1.41	0	0	0	0	0	0	0	0	0	0	0	0	0	0	0	10.2	0	0	0.91	0	0	1.82	0	0	0	0	0
1353	Qinghai Lake 1	99.365	36.325	3196	312.13	0	0	0	0	0	0	0	0	0	0	0	0	82.03	0	0	0	0	0	0	0	0	0	0	0	0.78	0	0	0	0	0	0	0	4.69	0	0	0	0	0	0	0	0	0.78	0	0
1354	Qinghai Lake 2	99.365	36.325	3196	312.13	0	0	0	0	0	0	0	0	0	0	0	0	4.03	0	0	0	0	0	0	0	0	0	0	0	0	0	0	0	0	0	0	0	2.2	0	0	0	0	0	0	0	0	75.09	0	0
1355	Qinghai Lake 3	99.365	36.325	3196	312.13	0	0	0	0	0	0	0	0	0	0	0	0	64.71	2.35	0	0	0	0	0	0	0	0	0	0	0	0	0	0	0	0	0	0	1.18	0	0	0	0	0	0	0	0	8.24	0	0
1356	Qinghai Lake 4	99.365	36.325	3196	312.13	0	0	0	0	0	0	0	0	0	0	0	0	57.89	0	0	0	7.89	0	0	0	0	0	0	0	0	0	0	0	0	0	0	0	1.32	0	17.11	0	0	0	0	0	0	5.26	0	0
1357	Qinghai Lake 5	99.365	36.325	3196	312.13	0	0	0	0	0	0	0	0	0	0	0	0	1.5	0	0	0	0	0	0	0	0	0	0	0	0	0	0	0	0	0	0	0	0	0	0	0	0	0	0	0	0	0	0	0
1358	Qinghai Lake 6	99.365	36.325	3196	312.13	0	0	0	0	0	0	0	0	0	0	0	0	46.79	0.46	0	0	1.38	0	0	0	0	0	0	0	3.67	0	0	0	0	0	0	0	7.34	0	1.83	0	0	0	0	0	0	22.02	0	0
1359	Qinghai ql01	107.355	34.025	2200	850.41	4.76	0	0	0	0	1.04	0	0	0	0	0	0	1.49	4.46	0	0	31.99	0	0.15	0	0	0	0	0	0	0.45	0	0	0	0	0	0	0.74	0	0	0	0	0	0	0	0	0.6	0	0
1360	Qinghai ql02	107.355	34.025	2200	850.41	15.98	0	0	0	0	0.82	0	0	0	0	0	0	0.82	0.41	0	0	36.48	0	0	0	0	0	0	0	0	0.82	0	0	0	0	0	0	0.82	0	0	0	0	0	0	0	0	0	0	0
1361	Qinghai ql03	107.355	34.025	2200	850.41	5.77	0	0	0	0	2.88	0	0	0	0	0	0	6.25	0.96	0	0	38.94	0	0	0	0	0	0	0	0	0	0	0	0	0	0	0	0	0	0	0	0	0	0	0	0	0	0	0
1362	Qinghai ql04	107.355	34.025	2200	850.41	19.94	0	0	0	0	2.57	0	0	0	0	0	0	9.32	0.96	0	0	25.4	0	0	0	0	0	0	0	0	0	0	0	0	0	0	0	0.96	0	0	0	0	0	0	0	0	0	0	0
1363	Qinghai ql05	107.355	34.025	2200	850.41	0.73	0	0	0	0	2.91	0	0.49	0	0	0	0	15.05	6.31	0	0	27.67	0	1.7	0	0	0	0	0	0	1.21	0	0	0	0	0	0	0.49	0	0	0	0	0	0	0	0	4.85	0	0
1364	Qinghai ql06	107.355	34.025	2200	850.41	2.65	0	0	0	0	0.61	0	0.2	0	0	0	0	11.63	2.04	0	0	15.71	0	0	0	0	0	0	0	0	0	0	0	0	0	0	0	2.04	0	0	0	0	0	0	0	0	0	0	0
1365	Qinghai ql07	107.355	34.025	2200	850.41	0	0	0	0	0	0	0	0	0	0	0	0	8.62	6.9	0	0	22.41	0	0	0	0	0	0	0	0	3.45	0	0	0	0	0	0	1.72	0	0	0	0	0	0	0	0	0	0	0
1366	Qinghai ql08	107.355	34.025	2200	850.41	1.25	0	0	0	0	1.25	0	0	0	0	0	0	3.13	24.38	0	0	12.5	0	0	0	0	0	0	0	0	0	0	0	0	0	0	0	0.63	0	0	0	0	0	0	0	0	0	0	0
1367	Qinghai ql09	107.355	34.025	2200	850.41	1.79	0	0	0	0	1.35	0	0	0	0	0	0	17.49	0.45	0	0	15.7	0	0	0	0	0	0	0	0.45	0.45	0	0	0	0	0	0	1.35	0	0	0	0	0	0	0	0	0	0	0
1368	Qinghai ql10	107.355	34.025	2200	850.41	0.17	0	0	0	0	0.34	0	0	0	0	0	0	14.38	1.69	0	0	8.29	0	0	0	0	0	0	0	0.68	17.94	0	0	0	0	0	0	0.17	0	0	0	0	0	0	0	0	0	0	0
1369	Qinghai ql11	107.355	34.025	2200	850.41	1.03	0	0	0	0	1.03	0	0	0	0	0	0	16.45	2.83	0	0	3.34	0	0	0	0	0	0	0	0	13.37	0	0	0	0	0.51	0	0.77	0	0	0	0	0	0	0	0	0	0	0
1370	Qinghai_1	100.105	36.635	3250	388.58	0	0	0	0	0	0	0	0.25	0	0	1.23	0	28.4	1.23	0	0	0	0	0.25	0	0	0	0	0	0	0	0	0	0	0	0	0	0	0	0	0	0	0	2.47	0	0	5.93	0	0
1371	Qinghai_2	100.745	36.565	3000	430.12	0	0	0	0	0	0	0	0	0	0	0	0	92.07	0	0	0	0.79	0	0	0	0	0	0	0	0	0	0	0	0	0	0	0	5.15	0	0	0	0	0	0	0	0	0.79	0	0
1372	Qinghai_3	100.465	36.595	3207	418.57	0	0	0	0	0	0	0	4.03	0	0	0	0	33.06	13.71	0	0	4.84	0	0	0	0	0	0	0	0	0	0	0	0	0	0	0	4.03	0	0	0	0	0	0	0	0	8.06	0	0
1373	Qinghai-Tibet 38	91.565	31.595	4590	450.49	0.34	0	0	0	0	0	0	0	0	0	0	0	9.62	4.81	0	0	0.34	0	0	0	0	0	0	0	6.53	0	0	0	0	0	0	0	2.06	0	0	0	0	0	0	0	0	50.86	0	0
1374	Qinghai-Tibet 42	97.275	30.255	4140	593.22	4.73	0	0	0	0	0	0	0	0	0	0	0	26.91	2.55	0	0	1.45	0	0	0	0	0	0	0	0.73	0	0	0	0	0	0	0	4.73	0	0	3.27	0	0	0	0	0	15.64	0	0
1375	Qinghai-Tibet 6	92.545	29.895	4180	575.01	0	0	0	0	0	0	0	0	0	0	0	0	38.69	1.82	0	0	16.06	0	0	0	0	0	0	0	1.46	0	0	0	0	0	0	0	1.82	0	0	1.09	0	0	0	0	0	3.65	0	0
1376	Qinghai-Tibet 61	90.615	29.265	3710	361.07	0	0	0	0	0	0	0	0	0	0	0	0	60.21	3.66	0	0	1.05	0	0	0	0	0	0	0	3.66	0	0	0	0	0	0	0	8.9	0	0	0	0	0	0	0	0	3.66	0	0
1377	Qinghai-Tibet 7	101.865	30.155	3810	1016.63	11.93	0	0	0	0	0	0	0	0	0	0	0	5.61	0.7	0	0	23.16	0	0	0	0	0	0	0	0	0	0	0	0	0	0	0	0.35	0	0	1.4	0	0	0	0	0	0	0	0
1378	Qinglan	110.795	19.505	4	1861.63	0	1.31	0	1	2.61	0	0	0	0.65	1.31	0	0.65	1.31	1.31	0	0.65	0	0	0	0	0	0	0	0	0	0	1.31	1.96	0	0	0	0	2.61	0.65	0	0	0	0	2.61	0	19.61	3.92	0	0
1379	Qingshuigou 01	102.405	27.505	3660	1069.19	5.58	0	0	0	0	13.26	0	0	0	0	0	0	1.89	0	0	0	3.59	0	0	0	0	0.1	0.1	0	0	0	1	0	0	0	0.1	0	0	0	0	0.7	0	0	0	0	19.54	0	0	0
1380	Qingshuigou 02	102.405	27.505	3660	1069.19	4.98	0	0	0	0	11.55	0	0	0	0.1	0	0	2.79	0.1	0	0	2.99	0	0	0	0	0	0.1	0	0	0	1.2	0	0	0	0.1	0	0.1	0	0	1.1	0	0	0	0	17.33	0	0	0
1381	Qingshuigou 03	102.405	27.505	3660	1069.19	0.72	0	0	0	0	22.57	0	0	0	0	0	0	1.86	0	0	0	3.11	0	0	0	0	0	0	0	0	0	1.55	0	0	0	0	0	0	0	0	1.86	0	0	0	0	21.43	0	0	0
1382	Qingshuigou 04	102.405	27.505	3660	1069.19	1.02	0	0	0	0	10.67	0	0	0	0	0	0	0.3	0.3	0	0	3.46	0	0	0	0	1.02	0	0	0	0	1.73	0	0	0	0	0	0	0	0	0.3	0	0	0	0	45.33	0	0	0
1383	Qingshuigou 05	102.405	27.505	3660	1069.19	1.11	0	0	0	0	16.89	0	0	0	0	0	0	1.31	0.91	0	0	8.59	0	0	0	0	4.75	0	0	0	0	0	0	0	0	0	0	0.4	0	0	0.4	0	0	0	0	13.85	0	0	0
1384	Qingshuigou 06	102.405	27.505	3660	1069.19	2.18	0	0	0	0	7.85	0	0	0	0	0	0	0.98	0	0	0	5.02	0	0	0	0	2.84	0	0	0	0	0.33	0	0	0	0	0	0	0	0	2.18	0	0	0	0	15.38	0	0	0
1385	Qingshuigou 07	102.405	27.505	3660	1069.19	1.13	0	0	0	0	5.14	0	0	0	0	0	0	3.5	6.28	0	0	4.63	0	0	0	0	0	0	0	0	0	1.13	0	0	0	0	0	0	0	0	0.62	0	0	0	0	31.58	0	0	0
1386	Qingshuigou 08	102.405	27.505	3660	1069.19	1.5	0	0	0	0	8.77	0	0	0	0	0	0	1.5	0.4	0	0	5.68	0	0	0	0	0.4	0.8	0	0	0	1.5	0	0	0	0	0	0	0	0	0.8	0	0	0	0	16.95	0	0	0
1387	Qingshuigou 09	102.405	27.505	3660	1069.19	1.57	0	0	0	0	13.64	0	0	0	0.37	0	0	1.84	0.83	0	0	3.96	0	0	0	0	0	0.37	0	0	0	1.2	0	0	0	0.37	0	0	0	0	0	0	0	0	0	29.22	0	0	0
1388	Qingshuigou 10	102.405	27.505	3660	1069.19	0.81	0	0	0	0	8.71	0	0	0	0.41	0	0	1.22	1.22	4.76	0	3.95	0	0	0	0	0	0.41	0	0	0	0.41	0	0	0	0	0	0	0	0	0.81	0	0	0	0	25.33	0	0	0
1389	Qingshuigou 11	102.405	27.505	3660	1069.19	0.5	0	0	0	0	11.71	0	0	0	0	0	0	1.8	5.91	0	0	3.1	0	0	0	0	0	0.5	0	0	0	0.5	0	0	0	0.5	0	0.5	0	0	1.8	0	0	0	0	21.22	0	0	0
1390	Qingshuigou 12	102.405	27.505	3660	1069.19	0.8	0	0	0	0	13.88	0	0	0	0	0	0	0.8	10.66	0	0	2.41	0	0	0	0	0	0	0	0	0	2.01	0	0	0	0	0	0	0	0	0	0	0	0	0	26.16	0	0	0
1391	Qingshuigou 13	102.405	27.505	3660	1069.19	0.71	0	0	0	0	14.4	0	0	0	1.01	0	0	5.48	0.71	0.3	0	3.14	0	0	0	0	0	0.3	0	0	0	1.42	0	0	0	0	0	0	0	0	2.74	0	0	0	0	27.48	0	0	0
1392	Qingshuigou 14	102.405	27.505	3660	1069.19	0.41	0	0	0	0	10.15	0	0	0	0	0	0	4.67	0	0	0	3.86	0	0	0	0	0	0	0	0	0	2.74	0	0	0	0	0	0	0	0	1.52	0	0	0	0	39.39	0	0	0
1393	Qingshuigou 15	102.405	27.505	3660	1069.19	2.07	0	0	0	0	15.2	0	0	0	0.31	0	0	2.48	2.48	0	0	3.52	0	0	0	0	1.45	0	0	0	0	2.48	0	0	0	0	0	0.31	0	0	5.27	0	0	0	0	18.72	0	0	0
1394	Qingshuigou 16	102.405	27.505	3660	1069.19	0.31	0	0	0	0	21.43	0	0	0	0.61	0	0	4.59	1.02	0	0	5.31	0	0	0	0	0	0	0	0	0	2.04	0	0	0	0.31	0	0.31	0	0	6.63	0	0	0	0	22.76	0	0	0
1395	Qingshuigou 17	102.405	27.505	3660	1069.19	0.8	0	0	0	0	3.18	0	0	0	2.39	0	0	0	1.93	0	0	1.14	0	0	0	0	0	0	0	0	0	3.98	0	0	0	0	0	0	0	0	0.8	0	0	0	0	20.68	0	0	0
1396	Qingshuigou 18	102.405	27.505	3660	1069.19	0	0.55	0	0	0	6.72	0	0	0	0.55	0	0	3.3	1.65	0	0	0.55	0	0	0	0	0	0	0	0	0	8.92	0	0	0	0	0	0.55	0	0	1.1	0	0	0	0	25.55	0	0	0
1397	Qingshuigou 19	102.405	27.505	3660	1069.19	0.66	0	0.66	0	0	9.29	0	0	0	0	0	0	6.56	0	0	0	0.66	0	0	0	0	0	0	0	0	0	1.97	0	0	0	0	0	0	0	0	1.42	0	0	0	0	7.21	0	0	0
1398	Qingshuigou 20	102.405	27.505	3660	1069.19	1.01	1.9	0	0	0	2.46	0	0	0	0.45	0	0	5.37	0.45	0	0	1.01	0	0	0	0	0.45	0	0	0	0	0.45	0	0	0	0	0	0	0	0	1.01	0	0	0	0	13.2	0	0	0
1399	Qingshuigou 21	102.405	27.505	3660	1069.19	0	0	0	0	0	11.37	0	0	0	0	0	0	16.05	0	0	0	0.56	0	0	0	0	0.56	0	0	0	0	2.56	0	0	0	0.56	0	0	0	0	2.12	0	0	0	0	21.63	0	0	0
1400	Qingshuigou 22	102.405	27.505	3660	1069.19	0	0	0.44	0	0	13.66	0	0	0	0	0	0	5.14	0	0	0	2.19	0	0	0	0	0	0.44	0	0	0	0	0	0	0	0.44	0	0	0	0	0	0	0	0	0	19.89	0	0	0
1401	Qingshuigou 23	102.405	27.505	3660	1069.19	0	0	0	0	0	6.97	0	0	0	0	0	0	0.95	0	0	0	0	0	0	0	0	0	0	0	0	0	0.95	0	0	0	0	0	0	0	0	0.53	0	0	0	0	8.98	0	0	0
1402	Qingshuigou 24	102.405	27.505	3660	1069.19	0	0	0	0	0	0	0	0	0	0	0	0	2	2.74	0	0	0.42	0	0	0	0	0	0	0	0	0	3.58	0	0	0	0	0	0	0	0	0.95	0	0	0	0	36.74	0	0	0
1403	Qingshuigou 25	102.405	27.505	3660	1069.19	0	0.5	0	0	0	7.82	0	0	0	0	0	0	2.81	0	0	0	1.81	0	0	0	0	0	0	0	0	0	60.18	0	0	0	0	0	0	0	0	1.81	0	0	0	0	11.13	0	0	0
1404	Qujiang	113.655	24.605	137	1722.51	0	0	0	0	0	0	0	0	0	0	0	0	1.64	0.32	0	0	0.32	0	0.32	0	0	1.3	0	0	0	0	67.01	0	0	0	0	0	0	0	0	0	0	0	0	0	0	0	0	0
1405	Reshuitang	117.655	43.755	1200	405.85	0	0	0	0	0	0	0	0	0	0	0	0	15.57	0.82	0	0	0	0	0	0	0	0	0	0	0	0	0	0	0	0	0	0	1.64	0	0	0	0	0	0	0	0	0	0	0
1406	Reyueshan 1	101.115	36.435	3440	463.62	0	0	0	0	0	0	0	0	0	0	0	0	21.05	0	0	0	2.11	0	0	0	0	0	0	0	0	0	0	0	0	0	0	0	5.26	0	0	0	0	0	0	0	0	25.26	0	0
1407	Reyueshan 2	101.035	36.415	3361	456.75	0	0	0	0	0	0	0	0	0	0	0	0	45.19	0	0	0	4.81	0	0	0	0	0	0	0	0	0	0	0	0	0	0	0	4.81	0	0	0	0	0	0	0	0	0	0	0
1408	Rongchi 1	120.685	22.005	80	1317.12	0	0	0	0	0	0	0.63	0	0	0.63	0	0	3.37	0.84	0	0	0.42	0	0.42	0	0	0	0	0	0	0	11.37	0	0	0	0.21	0	0.42	0	0	1.89	0	0	0	0	20.21	0	0	0.21
1409	Rongchi 2	120.685	22.005	100	1317.12	0	0.48	0	0	0	0	0	0	0	0.48	0	0	2.4	0.48	0	0	0.24	0	0.96	0	0	0	0	0	0	0	49.04	0	0	0	0	0	0.48	0	0	0.48	0	0	0	0	0.96	0.48	0	0
1410	Ruoergai	102.555	33.905	3396	690.67	0	0	0	0	0	0	0	0	0	0	0	0	0	3.57	0	0	0	0	0	0	0	0	0	0	0	0	0	0	0	0	0	0	8.93	0	0	0	0	0	0	0	0	73.21	0	0
1411	Ruoergai RM	102.355	33.955	3401	668.66	19.57	0	0	0	0	0	0	0	0	0	0	0	0.36	8.7	0	0	0.36	0	0	0	0	0	0	0	0	0	0	0	0	0	0.36	0	2.17	0	0	0	0	0	0	0	0	21.01	0	0
1412	Ruoguo Glacier 01	93.975	30.475	4630	585.72	0	0	0	0	0	0	0	0	0	0	0	0	30.77	23.08	0	0	0	0	0	0	0	0	0	0	0	0	0	0	0	0	0	0	0	0	0	0	0	0	0	0	0	0	0	0
1413	Ruoguo Glacier 02	93.975	30.475	4630	585.72	0	0	0	0	0	0	0	0	0	0	0	0	0	3.23	0	0	12.9	0	0	0	0	0	0	0	0	0	0	0	0	0	0	0	3.23	0	0	0	0	0	0	0	0	0	0	0
1414	Ruoguo Glacier 04	93.975	30.475	4630	585.72	0	0	0	0	0	0	0	0	0	0	0	0	24.32	13.51	0	0	8.11	0	0	0	0	0	0	0	0	0	0	0	0	0	0	0	0	0	0	0	0	0	0	0	0	0	0	0
1415	Ruoguo Glacier 05	93.975	30.475	4630	585.72	0	0	0	0	0	0	0	0	0	0	0	0	23.08	0	0	0	26.92	0	0	0	0	0	0	0	0	0	0	0	0	0	0	0	0	0	0	0	0	0	0	0	0	0	0	0
1416	Ruoguo Glacier 06	93.975	30.475	4630	585.72	5.41	0	0	0	0	8.11	0	0	0	0	0	0	0	0	0	0	16.22	0	0	0	0	0	0	0	0	0	0	0	0	0	0	0	2.7	0	0	0	0	0	0	0	0	0	0	0
1417	Ruoguo Glacier 07	93.975	30.475	4630	585.72	0	0	0	0	0	0	0	0	0	0	0	0	0	0	0	0	0	0	0	0	0	0	0	0	0	0	0	0	0	0	0	0	100	0	0	0	0	0	0	0	0	0	0	0
1418	Ruoguo Glacier 08	93.975	30.475	4630	585.72	0.93	0	0	0	0	0	0	0	0	0	0	0	7.48	4.67	0	0	1.87	0	0	0	0	0	0.93	0	0	0	0	0	0.93	0	0	0	1.87	0	0	0	0	0	0	0	0	0	0	0
1419	Ruoguo Glacier 09	93.975	30.475	4630	585.72	0	0	0	0	0	0	0	0	0	0	0	0	0	0	0	0	0	0	0	0	0	0	0	0	0	0	0	0	0	0	0	0	0	0	0	0	0	0	0	0	0	0	0	0
1420	Ruoguo Glacier 10	93.975	30.475	4630	585.72	1.99	0	0	0	0	0	5.3	0	0	0	0	0	21.19	3.31	0	0	10.6	0	0	0	0	0	1.99	0	0	0	0	0	0	0	0	0	0	0	0	0	0	0	1.32	0	0	0	0	0
1421	RuoguoG Hugong 1	93.975	30.475	3950	585.72	21.79	0	0	0	0	0	0	0	0	0	0	0	0	1.28	0	0	0	0	0	0	0	0	0	0	0	0	0	0	1.28	0	0	0	0	0	0	0	0	0	0	0	0	0	0	0
1422	RuoguoG Hugong 2	93.975	30.475	3950	585.72	0	0	0	0	0	0	0	0	0	0	0	0	0	0	0	0	0	0	0	0	0	0	0	0	0	0	0	0	0	0	0	0	5.26	0	0	0	0	0	0	0	0	0	0	0
1423	RuoguoG Hugong 3	93.975	30.475	3950	585.72	0	0	0	0	0	0	0	0	0	0	0	0	50	0	0	0	0	0	0	0	0	0	0	0	0	0	0	0	0	0	0	0	0	0	0	0	0	0	0	0	0	0	0	0
1424	RuoguoG Hugong 4	93.975	30.475	3950	585.72	0	0	0	0	0	0	0	0	0	0	0	0	0	0	0	0	4.76	0	0	0	0	0	0	0	0	0	0	0	0	0	0	0	0	0	0	0	0	0	0	0	0	0	0	0
1425	RuoguoG Hugong 5	93.975	30.475	3950	585.72	0	0	0	0	0	0	0	0	0	0	0	0	4.44	6.67	0	0	8.89	0	0	0	0	0	0	0	0	0	0	0	0	0	0	0	2.22	0	0	0	0	0	0	0	0	0	0	0
1426	RuoguoG Hugong 6	93.975	30.475	3950	585.72	0	0	0	0	0	0	0	0	0	0	0	0	100	0	0	0	0	0	0	0	0	0	0	0	0	0	0	0	0	0	0	0	0	0	0	0	0	0	0	0	0	0	0	0
1427	RuoguoG Hugong 7	93.975	30.475	3950	585.72	0	0	0	0	0	0	0	0	0	0	0	0	3.7	3.7	0	0	11.11	0	0	0	0	0	0	0	0	0	0	0	0	0	0	0	0	0	0	0	0	0	0	0	0	0	0	0
1428	Ruomohong 1	96.185	36.375	2763	69.35	0	0	0	0	0	0	0	0	0	0	0	0	25.75	2.15	0	0	0	0	0	0	0	0	0	0	0	0	0	0	0	0	0	0	3.86	0	0	0	0	0	0	0	0	0	0	0
1429	Ruomohong 2	96.435	36.385	2940	75.3	0	0	0	0	0	0	0	0	0	0	0	0	24.88	0	0	0	0	0	0	0	0	0	0	0	0	0	0	0	0	0	0	0	4.28	0	0	0	0	0	0	0	0	0	0	0
1430	Ruyuan	113.125	24.515	260	1813.41	0	0	0	0	0	0	0	0	0	0	0	0	0	0	0	0	0	0	0	0	0	0	0	0	0	0	6.43	0	0	0	0	0	0	0	0	0.71	0	0	0	0	0	0	0	0.71
1431	Ruyuan 2	113.095	24.665	204	1706.56	0	0	0	0	0	0	0	0	0	0	0	5.22	0	0	0	0	1.49	0	0	0	0	1.49	0	0	0	0	45.54	0	0	0	0	0	0	0	0	0	0	0	0	0	0	0	0	0
1432	San Jiang 01	133.525	47.585	56	569.29	10.65	0	0.69	0	0	4.7	0	0	0	0	0	0	0	0.69	0	0	19.92	0	1.24	0	0	0	0	0	0	0	0	0	0	0	0	0	2.07	0	0.69	0	0	0	0	0	0	1.66	0	0
1433	San Jiang 02-7	133.525	47.585	56	569.29	0	0	0	0	0	0	0	5.26	0	0	0	0	10.53	0	0	0	0	0	0	0	0	0	0	0	0	0	0	0	0	0	0	0	0	0	0	15.79	0	0	0	0	0	0	0	0
1434	San Jiang 03-7	133.525	47.585	56	569.29	0	0	0	0	0	0	0	0	0	0	0	0	0	9.09	0	0	2.27	0	2.27	0	0	0	0	0	0	0	0	0	0	0	0	0	2.27	0	6.82	0	0	0	0	0	0	22.73	0	0
1435	San Jiang 04-7	133.525	47.585	56	569.29	0	0	0	0	0	0	0	0	0	0	0	0	0	0	0	0	0	0	0	0	0	0	0	0	0	0	0	0	0	0	0	0	0	0	0	0	0	0	0	0	0	0	0	0
1438	San Jiang 07-7	133.525	47.585	56	569.29	0	0	4.76	0	0	0	0	0	0	0	0	0	0	0	0	0	9.52	0	0	0	0	0	0	0	0	0	0	0	0	0	0	0	0	0	0	0	0	0	0	0	0	0	0	0
1442	San Jiang 11-7	133.525	47.585	56	569.29	0	0	10.53	0	0	0	0	0	0	0	0	0	0	0	0	0	0	0	0	0	0	0	0	0	0	0	0	0	0	0	0	0	33.33	0	0	0	0	0	0	0	0	0	0	0
1444	Sandaolaoyefu 01	126.245	42.105	1117	836.72	3.41	0	1	0	0	0	0	0	0	0	0	0	0	0	0	0	16.05	0	0	0	0	0	1.6	0	0	0	0	0	0	0	0	0	0	0	0	1.3	0	0	0	0	0	0	0	0
1445	Sandaolaoyefu 02	126.245	42.105	1080	836.72	2.42	0	1.72	0	0	0	0	0	0	0	0	0	0	0	0	0	29.29	0	0	0	0	0	3.74	0	0	0	0	0	0	0	0	0	0	0	0	2.42	0	0	0	0	0	0	0	0
1446	Sandaolaoyefu 03	126.245	42.105	1000	836.72	1.01	0	1.01	0	0	0	0	0	0	0	0	0	0	0	0	0	35.39	0	0	0	0	0	3.03	0	0	0	0	0	0	0	0	0	0	0	0	1.11	0	0	0	0	0	0	0	0
1447	Sandaolaoyefu 04	126.245	42.105	920	836.72	1.02	0	0.81	0	0	0	0	0	0	0	0	0	0	0	0	0	30.05	0	0	0	0	0	4.06	0	0	0	0	0	0	0	0	0	0	0	0	1.73	0	0	0	0	0	0	0	0
1448	Sandaolaoyefu 05	126.245	42.105	860	836.72	3.05	0	1.63	0	0	0	0	0	0	0	0	0	0	0	0	0	30.55	0	0	0	0	0	7.43	0	0	0	0	0	0	0	0	0	0	0	0	3.05	0	0	0	0	0	0	0	0
1449	Sandaolaoyefu 06	126.245	42.105	775	836.72	1.3	0	0	0	0	0	0	0	0	0	0	0	0	0	0	0	55.17	0	0	0	0	0	5.72	0	0	0	0	0	0	0	0	0	0	0	0	5.72	0	0	0	0	0	0	0	0
1450	Sandaolaoyefu 07	126.245	42.105	850	836.72	1.3	0	0.8	0	0	0	0	0	0	0	0	0	0	0	0	0	11.58	0	0	0	0	0	0.3	0	0	0	0	0	0	0	0	0	0	0	0	0.5	0	0	0	0	0	0	0	0
1451	Sandaolaoyefu 08	126.245	42.105	1270	836.72	2.71	0	0	0	0	0	0	0	0	0	0	0	0	0	0	0	16.93	0	0	0	0	0	0.9	0	0	0	0	0	0	0	0	0	0	0	0	0	0	0	0	0	0	0	0	0
1452	Sandaolaoyefu 09	126.245	42.105	1620	836.72	5.12	0	0	0	0	0	0	0	0	0	0	0	0	0	0	0	46.18	0	0	0	0	0	1	0	0	0	0	0	0	0	0	0	0	0	0	1	0	0	0	0	0	0	0	0
1453	Sandaolaoyefu 10	126.245	42.105	1950	836.72	1.83	0	0	0	0	0	0	0	0	0	0	0	0	0	0	0	58.94	0	0	0	0	0	1.32	0	0	0	0	0	0	0	0	0	0	0	0	0	0	0	0	0	0	0	0	0
1454	Sandu	109.305	19.905	34	1594.16	0	0	0	0	0	0	0	0	0	2	0	0.5	4.5	1.5	0	0	0	0	0	0	0	0	6.5	0.5	0	0	0	0.5	0	0	0	0	2	0	0	0	0	0	0.5	0	1.5	10	0	0
1456	Sanming 1	117.465	26.175	240	1639.52	0	0	0	0	0	0	0	0	0.45	11.21	0	0.9	1.35	0.9	0	0	0	0	0	0	0	0	0	0	0	0	30.93	0	0	0	0	0	0.9	0	0	0	0	0	0	0	0	1.35	0	0
1457	Sanming 2	117.465	26.175	240	1639.52	0	0	0	0	0	0.26	0	0	0	0.26	0	0	0	0.26	0	0	0	0	0	0	0	0	0	0	0	0	83.04	0	0	0	0	0	0	0	0	0	0	0	0	0	0	0.26	0	0
1458	Sanming 3	117.465	26.175	240	1639.52	0.09	0	0	0	0	0	0	0	0	0	0	0.19	0	0.09	0	0	0	0.09	0	0	0	0.29	0	0	0	0	68.38	0	0	0	0	0	0	0	0	0	0	0	0	0	0	0	0	0
1459	Sanya 1	109.605	18.305	0	1521.61	0	1.01	0	0	0.5	0	0	0	0	4.02	0	0.5	0.5	1.01	0	0	0	0	4.02	0	0	0	0	0	4.02	0	3.02	0	0	0	0	0	1.01	0	0	0	0	0	0	0	3.02	1.01	1.01	0
1460	Sanya 2	109.605	18.305	0	1521.61	0	0.76	0	0	0	0	3.05	0.76	0	0	0	0	0	0	0	0	0	0	0.76	0	0	0	0	0	0	9.16	0	0	0	0	0	0	2.29	0	0	0	0	0	0	1.53	9.16	9.16	0	0
1461	Sanya 4	109.495	18.205	0	1461.11	0	0	0	0	0	0	0	1.12	1.12	0	0	0	0	1.12	0	0	0	0	1.12	0	0	0	3.37	0	0	0	5.62	0	0	0	0	0	1.12	0	0	0	0	0	0	0	6.74	0	0	0
1462	Seling Co	88.425	31.675	4530	290.21	0.47	0	0	0	0	0.47	0	0	0	0	0	0	6.17	0.95	0	0	0	0	0	0	0	0	0	0	0	0	0	0	0	0	0	0	9.48	0	0	0	0	0	0	0	0	52.63	0	0
1463	Shanghang 1	116.885	25.305	1365	1869.65	0	0	0	0	0	0	0	0	0	0.54	0	1.08	0.27	1.07	0	0	0	0	0.8	0	0	0.27	0	0.27	0	0	80.23	0	0	0	0	0	0	0	0	0	0	0	0.54	0	0	0.27	0	0
1465	Shanghang 3	116.825	25.225	779	1760.48	0	0	0	0	0	0.31	0	0	0	0.62	0	0	1.25	0.31	0	0	0	0	0.31	0	0	0.31	0	0	0	0	22.51	0	0	0	0	0	0	0	0	0	0	0	0.31	0	0	0.93	0	0
1466	Shanghang 4	116.885	25.275	1085	1810.03	0.31	0	0	0	0	0	0	0	0	0.62	0	0.62	0.31	0.62	0	0	0	0	0	0	0	0	0.31	0	0	0	5.25	0	0	0	0	0	0	0	0	0	0	0	0	0	0	0.62	0	0
1467	Shanghang 5	116.885	25.305	1365	1869.65	0	0	0	0	0	0.39	0	0	0	0.2	0	0.59	0	0	0	0	0	0	0	0	0	0.2	0	0.2	0	0	83.61	0	0	0	0	0	0	0	0	0	0	0	1.96	0	0	0	0	0
1468	Shayema Lake	102.215	28.585	2453	1033.78	0	0	0	0	0	25.56	0	0	0	0	0	0	7.99	0	0	0	3.19	0	0	0	0	0	0	0	0	0	0	0	0	0	0	0	0	0	0	0	0	0	0	0	0	0	0	0
1469	Shennongjia	110.205	31.305	1700	1348.75	0	0	0	0	0	0	4.39	0.49	0	0	0	0	11.22	1.46	0	0	11.22	0	0	0	0	0.49	4.39	0	0	0.49	0	0	0	5.37	4.39	0	0	0	0	1.95	0	0	0	0	0	3.41	0	0
1470	Shennongjia 01	110.735	31.225	25	1088.34	0	0	0	0	0	0	0	0	0	0	0	0	0	0	0	0	0	0	0	0	0	0	0	0	0	10.46	12.03	0	0	0	0	0	0	0	0	0	0	0	0	0	0	0	0	0
1471	Shennongjia 02	110.735	31.225	80	1088.34	0	0	0	0	0	0	0	0	0	0	0	0	0	0	0	0	0	0	0	0	0	0	0	0	0	11.87	19.13	0	0	0	0	0	0	0	0	0	0	0	0	0	0	0	0	0
1472	Shennongjia 03	110.735	31.225	150	1088.34	0	0	0	0	0	0	0	0	0	0	0	0	0	0	0	0	0	0	0	0	0	0	0	0	0	11.77	10.59	0	0	0	0	0	0	0	0	0	0	0	0	0	0	0	0	0
1473	Shennongjia 04	110.735	31.225	200	1088.34	0	0	0	0	0	0	0	0	0	0	0	0	0	0	0	0	0	0	0	0	0	0	0	0	0	8.33	15.28	0	0	0	0	0	0	0	0	0	0	0	0	0	0	0	0	0
1474	Shennongjia 05	110.735	31.225	260	1088.34	0	0	0	0	0	0	0	0	0	0	0	0	0	0	0	0	0	0	0	0	0	0	0	0	0	12.07	10.56	0	0	0	0	0	0	0	0	0	0	0	0	0	0	0	0	0
1475	Shennongjia 06	110.735	31.225	320	1088.34	0	0	0	0	0	0	0	0	0	0	0	0	0	0	0	0	1.5	0	0	0	0	0	0	0	0	4.48	17.91	0	0	0	0	0	0	0	0	0	0	0	0	0	0	0	0	0
1476	Shennongjia 07	110.735	31.225	400	1088.34	0	0	0	0	0	0	0	0	0	0	0	0	0	0	0	0	0	0	0	0	0	0	0	0	0	11.83	19.73	0	0	0	0	0	0	0	0	0	0	0	0	0	0	0	0	0
1477	Shennongjia 08	110.735	31.225	475	1088.34	0	0	0	0	0	0	0	0	0	0	0	0	0	0	0	0	0	0	0	0	0	0	0	0	0	5.63	15.41	0	0	0	0	0	0	0	0	0	0	0	0	0	0	0	0	0
1478	Shennongjia 09	110.735	31.225	560	1088.34	0	0	0	0	0	0	0	0	0	0	0	0	0	0	0	0	0	0	0	0	0	0	0	0	0	5.98	14.35	0	0	0	0	0	0	0	0	0	0	0	0	0	0	0	0	0
1479	Shennongjia 10	110.735	31.225	600	1088.34	0	0	0	0	0	0	0	0	0	0	0	0	0	0	0	0	1.29	0	0	0	0	0	0	0	0	9.06	10.71	0	0	0	0	0	0	0	0	0	0	0	0	0	0	0	0	0
1480	Shennongjia 11	110.735	31.225	690	1088.34	0	0	0	0	0	0	0	0	0	0	0	0	0	0	0	0	8.82	0	0	0	0	0	0	0	0	8.82	14.71	0	0	0	0	0	0	0	0	0	0	0	0	0	0	0	0	0
1481	Shennongjia 12	110.735	31.225	740	1088.34	0	0	0	0	0	0	0	0	0	0	0	0	0	0	0	0	0	0	0	0	0	0	0	0	0	13.32	13.34	0	0	0	0	0	0	0	0	0	0	0	0	0	0	0	0	0
1482	Shennongjia 13	110.735	31.225	800	1088.34	0	0	0	0	0	0	0	0	0	0	0	0	0	0	0	0	2.01	0	0	0	0	0	0	0	0	4.83	17.71	0	0	0	0	0	0	0	0	0	0	0	0	0	0	0	0	0
1483	Shennongjia 14	110.735	31.225	885	1088.34	0	0	0	0	0	0	0	0	0	0	0	0	0	0	0	0	2.77	0	0	0	0	0	0	0	0	15.28	5.56	0	0	0	0	0	0	0	0	0	0	0	0	0	0	0	0	0
1484	Shennongjia 15	110.735	31.225	950	1088.34	0	0	0	0	0	0	0	0	0	0	0	0	0	0	0	0	1.47	0	0	0	0	0	0	0	0	14.71	4.41	0	0	0	0	0	0	0	0	0	0	0	0	0	0	0	0	0
1485	Shennongjia 16	110.735	31.225	1000	1088.34	0	0	0	0	0	0	0	0	0	0	0	0	0	0	0	0	1.56	0	0	0	0	0	0	0	0	3.13	9.36	0	0	0	0	0	0	0	0	0	0	0	0	0	0	0	0	0
1486	Shennongjia 17	110.735	31.225	1070	1088.34	0	0	0	0	0	0	0	0	0	0	0	0	0	0	0	0	2.56	0	0	0	0	0	0	0	0	7.69	6.41	0	0	0	0	0	0	0	0	0	0	0	0	0	0	0	0	0
1487	Shennongjia 18	110.735	31.225	1120	1088.34	0	0	0	0	0	0	0	0	0	0	0	0	0	0	0	0	1.42	0	0	0	0	0	0	0	0	2.51	10.52	0	0	0	0	0	0	0	0	0	0	0	0	0	0	0	0	0
1488	Shennongjia 19	110.735	31.225	1200	1088.34	0	0	0	0	0	0	0	0	0	0	0	0	0	0	0	0	0	0	0	0	0	0	0	0	0	8.71	7.91	0	0	0	0	0	0	0	0	0	0	0	0	0	0	0	0	0
1489	Shennongjia 20	110.735	31.225	1250	1088.34	0	0	0	0	0	0	0	0	0	0	0	0	0	0	0	0	1.07	0	0	0	0	0	0	0	0	10.63	9.57	0	0	0	0	0	0	0	0	0	0	0	0	0	0	0	0	0
1490	Shennongjia 21	110.735	31.225	1300	1088.34	0	0	0	0	0	0	0	0	0	0	0	0	0	0	0	0	3.57	0	0	0	0	0	0	0	0	14.28	2.38	0	0	0	0	0	0	0	0	0	0	0	0	0	0	0	0	0
1491	Shennongjia 22	110.735	31.225	1360	1088.34	0	0	0	0	0	0	0	0	0	0	0	0	0	0	0	0	4.25	0	0	0	0	0	0	0	0	10.64	5.33	0	0	0	0	0	0	0	0	0	0	0	0	0	0	0	0	0
1492	Shennongjia 23	110.735	31.225	1420	1088.34	0	0	0	0	0	0	0	0	0	0	0	0	0	0	0	0	0	0	0	0	0	0	0	0	0	10.71	8.33	0	0	0	0	0	0	0	0	0	0	0	0	0	0	0	0	0
1493	Shennongjia 24	110.735	31.225	1500	1088.34	0	0	0	0	0	0	0	0	0	0	0	0	0	0	0	0	5.02	0	0	0	0	0	0	0	0	9.62	1.21	0	0	0	0	0	0	0	0	0	0	0	0	0	0	0	0	0
1494	Shennongjia 25	110.735	31.225	1570	1088.34	0	0	0	0	0	0	0	0	0	0	0	0	0	0	0	0	7.01	0	0	0	0	0	0	0	0	8.01	2	0	0	0	0	0	0	0	0	0	0	0	0	0	0	0	0	0
1495	Shennongjia 26	110.735	31.225	1630	1088.34	0	0	0	0	0	0	0	0	0	0	0	0	0	0	0	0	11.88	0	0	0	0	0	0	0	0	11.88	0.98	0	0	0	0	0	0	0	0	0	0	0	0	0	0	0	0	0
1496	Shennongjia 27	110.735	31.225	1710	1088.34	0	0	0	0	0	0	0	0	0	0	0	0	0	0	0	0	14.67	0	0	0	0	0	0	0	0	14.68	1.83	0	0	0	0	0	0	0	0	0	0	0	0	0	0	0	0	0
1497	Shennongjia 28	110.735	31.225	1790	1088.34	0	0	0	0	0	0	0	0	0	0	0	0	0	0	0	0	14.5	0	0	0	0	0	0	0	0	14.5	0	0	0	0	0	0	0	0	0	0	0	0	0	0	0	0	0	0
1498	Shennongjia 29	110.735	31.225	1850	1088.34	0	0	0	0	0	0	0	0	0	0	0	0	0	0	0	0	15.06	0	0	0	0	0	0	0	0	12.06	2.26	0	0	0	0	0	0	0	0	0	0	0	0	0	0	0	0	0
1499	Shennongjia 30	110.735	31.225	1910	1088.34	0	0	0	0	0	0	0	0	0	0	0	0	0	0	0	0	15.72	0	0	0	0	0	0	0	0	11.99	0	0	0	0	0	0	0	0	0	0	0	0	0	0	0	0	0	0
1500	Shennongjia 31	110.735	31.225	2040	1088.34	0	0	0	0	0	0	0	0	0	0	0	0	0	0	0	0	16.79	0	0	0	0	0	0	0	0	11.45	0.76	0	0	0	0	0	0	0	0	0	0	0	0	0	0	0	0	0
1501	Shennongjia 32	110.735	31.225	2100	1088.34	0	0	0	0	0	0	0	0	0	0	0	0	0	0	0	0	17.91	0	0	0	0	0	0	0	0	10.45	0	0	0	0	0	0	0	0	0	0	0	0	0	0	0	0	0	0
1502	Shennongjia 33	110.735	31.225	2130	1088.34	0	0	0	0	0	0	0	0	0	0	0	0	0	0	0	0	17.35	0	0	0	0	0	0	0	0	13.35	0	0	0	0	0	0	0	0	0	0	0	0	0	0	0	0	0	0
1503	Shennongjia 34	110.735	31.225	2200	1088.34	0	0	0	0	0	0	0	0	0	0	0	0	0	0	0	0	20	0	0	0	0	0	0	0	0	9.29	0	0	0	0	0	0	0	0	0	0	0	0	0	0	0	0	0	0
1504	Shennongjia 35	110.735	31.225	2265	1088.34	0	0	0	0	0	0	0	0	0	0	0	0	0	0	0	0	20	0	0	0	0	0	0	0	0	12.67	0	0	0	0	0	0	0	0	0	0	0	0	0	0	0	0	0	0
1505	Shennongjia 36	110.735	31.225	2330	1088.34	0	0	0	0	0	0	0	0	0	0	0	0	0	0	0	0	19.62	0	0	0	0	0	0	0	0	11.4	0	0	0	0	0	0	0	0	0	0	0	0	0	0	0	0	0	0
1506	Shennongjia 37	110.735	31.225	2400	1088.34	0	0	0	0	0	0	0	0	0	0	0	0	0	0	0	0	21.29	0	0	0	0	0	0	0	0	11.99	0	0	0	0	0	0	0	0	0	0	0	0	0	0	0	0	0	0
1507	Shennongjia 38	110.735	31.225	2445	1088.34	0	0	0	0	0	0	0	0	0	0	0	0	0	0	0	0	20	0	0	0	0	0	0	0	0	6.87	0	0	0	0	0	0	0	0	0	0	0	0	0	0	0	0	0	0
1508	Shennongjia 39	110.735	31.225	2510	1088.34	0	0	0	0	0	0	0	0	0	0	0	0	0	0	0	0	22.45	0	0	0	0	0	0	0	0	6.81	0	0	0	0	0	0	0	0	0	0	0	0	0	0	0	0	0	0
1509	Shennongjia 40	110.735	31.225	2580	1088.34	0	0	0	0	0	0	0	0	0	0	0	0	0	0	0	0	19.9	0	0	0	0	0	0	0	0	5.59	0	0	0	0	0	0	0	0	0	0	0	0	0	0	0	0	0	0
1510	Shennongjia 41	110.735	31.225	2650	1088.34	0	0	0	0	0	0	0	0	0	0	0	0	0	0	0	0	21.7	0	0	0	0	0	0	0	0	4.22	0	0	0	0	0	0	0	0	0	0	0	0	0	0	0	0	0	0
1511	Shennongjia 42	110.735	31.225	2730	1088.34	0	0	0	0	0	0	0	0	0	0	0	0	0	0	0	0	20.25	0	0	0	0	0	0	0	0	3.79	0	0	0	0	0	0	0	0	0	0	0	0	0	0	0	0	0	0
1512	Shennongjia 43	110.735	31.225	2810	1088.34	0	0	0	0	0	0	0	0	0	0	0	0	0	0	0	0	20.13	0	0	0	0	0	0	0	0	1.34	0	0	0	0	0	0	0	0	0	0	0	0	0	0	0	0	0	0
1513	Shennongjia_	110.675	31.745	3005	1087.56	45.32	0	0.23	0	0	0	0	0	0	0	0	0	10.56	0.78	0	0	5.94	0	0	0	0	0.41	0	0	0	0	0	0	0	0	0	0	0	0	0	1.17	0	0	0	0	0	0	0	0
1514	Shiwandashan 1	107.915	21.885	453	1766.71	0	0	0	0	0	0	0	0	0.49	3.43	0	0.98	1.47	0	0	0	0	0	0	0	0	0	0	0	0	0	15.2	0	0	0	0	0	0	0	0	0	0	0	0	0	0	0	0	0.98
1515	Shiwandashan 2	107.915	21.885	548	1766.71	0	0	0	0	0	0	0	0	0	1.11	0	0	0.37	0	0	0	0	0	0	0	0	0	0	0	0	0	51.65	0	0	0	0	0	0	0	0	0	0	0	0	0	0	0.37	0	0
1516	Shiwandashan 3	107.905	21.895	398	1711.06	0	0	0	0	0	0	0.5	0	0	4.55	0	0.5	1.51	0.5	0	0	0	0	0	0	0	0	0	0	0	0	21.22	0	0	0	0	0	0	0	0	0	0	0	0	0	0	1.51	0	0.5
1517	Shiwandashan 4	107.885	21.895	410	1712.3	0	0	0	0	0	0	0	0	0	9.31	0	0	0.43	0	0	0	0	0	0	0	0	0	0	0	0	0	23.71	0	0	0	0	0	0	0	0	0	0	0	0	0	0	0.84	0	0.43
1518	Shiwandashan 5	107.915	21.885	676	1766.71	0	0	0	0	0	0	0.31	0	0	1.55	0	0	0.31	0	0	0	0	0	0	0	0	0	0	0	0	0	77.8	0	0	0	0	0	0	0	0	0	0	0	0	0	0	0	0	0
1519	Shiwandashan 6	107.915	21.885	726	1766.71	0	0	0	0	0	0	0	0	1.67	6.67	0	0	2.23	0	0	0	0	0	0	0	0	0	0	0	0	0	8.89	0	0	0	0	0	0	0	0	0	0	0	0.55	0	0	0	0	0.55
1520	Shixing 1	113.915	24.705	424	1789.84	0	0	0	0	0	0	0	0	0	0.39	0	0	0	0	0	0	0	0	0	0	0	0.39	0	0	0	0	86.23	0	0	0	0	0	0	0	0	0	0	0	0	0	0	0.39	0	0
1521	Shixing 2	113.925	25.015	160	1601.72	0	0	0	0	0	0.7	0	0	0	0	0	0.7	1.39	0	0	0	0	0	0	0	0	0	0	0	0	0	1.39	0	0	0	0	0	0	0	0	0	0	0	0	0	0	20.13	0	0
1522	Shixing 3	113.925	25.015	184	1601.72	0	0	0	0	0	0.43	0.86	0	0.43	1.72	0	0	0	2.57	0	0	0	0	0	0	0	3.86	0	0	0	0	2.57	0	0	0	0	0	0	0	0	0	0	0	0.43	0	0	0.86	0	0.43
1523	Shiyang River 01	102.355	37.605	3790	484.05	0	0	0	0	0	0	0	0	0	0	0	0	0	1.07	0	0	0	0	0	0	0	0	0	0	0	0	0	0	0	0	0	0	0	0	0	0	0	0	0	0	0	0	0	0
1524	Shiyang River 02	102.355	37.605	3790	484.05	0	0	0	0	0	0	0	0	0	0	0	0	0	2.08	0	0	1.04	0	0.1	0	0	0	0	0	1.04	0	0	0	0	0	0	0	0	0	0	0	0	0	0	0	0	0	0	0
1525	Shiyang River 03	102.355	37.605	3740	484.05	0	0	0	0	0	0	0	0	0	0	0	0	0	2.07	0	0	1.03	0	0.21	0	0	0	0	0	1.03	0	0	0	0	0	0	0	0	0	0	0	0	0	0	0	0	7.24	0	0
1526	Shiyang River 04	102.355	37.605	3740	484.05	0	0	0	0	0	0	0	0	0	0	0	0	0	4.99	0	0	0	0	0.1	0	0	0	0	0	2.99	0	0	0	0	0	0	0	0	0	0	0	0	0	0	0	0	0	0	0
1527	Shiyang River 05	102.355	37.615	3690	471.51	0	0	0	0	0	0	0	0	0	0	0	0	0	46.39	0	0	0	0	0.21	0	0	0	0	0	8.25	0	0	0	0	0	0	0	0	0	0	0	0	0	0	0	0	0	0	0
1528	Shiyang River 06	102.355	37.615	3660	471.51	0	0	0	0	0	0	0	0	0	0	0	0	0	19.74	0	0	0	0	0	0	0	0	0	0	0.99	0	0	0	0	0	0	0	0	0	0	0	0	0	0	0	0	0	0	0
1529	Shiyang River 07	102.355	37.615	3640	471.51	0	0	0	0	0	0	0	0	0	0	0	0	0	16.49	0	0	0	0	0	0	0	0	0	0	3.09	0	0	0	0	0	0	0	0	0	0	0	0	0	0	0	0	0	0	0
1530	Shiyang River 08	102.355	37.615	3610	471.51	0	0	0	0	0	0	0	0	0	0	0	0	3.96	2.97	0	0	4.96	0	0.79	0	0	0	0	0	0.99	0	0	0	0	0	0	0	3.96	0	0	0	0	0	0	0	0	0	0	0
1531	Shiyang River 09	102.365	37.635	3590	390.92	0	0	0	0	0	0	0	0	0	0	0	0	0	11.03	0	0	0	0	0	0	0	0	0	0	2.01	0	0	0	0	0	0	0	0	0	0	0	0	0	0	0	0	0	0	0
1532	Shiyang River 10	102.365	37.635	3540	390.92	0	0	0	0	0	0	0	0	0	0	0	0	0	5.55	0	0	0	0	0.22	0	0	0	0	0	1.11	0	0	0	0	0	0	0	0	0	0	0	0	0	0	0	0	0	0	0
1533	Shiyang River 11	102.365	37.635	3490	390.92	0	0	0	0	0	0	0	0	0	0	0	0	0	7.42	0	0	3.18	0	0	0	0	0	0	0	2.12	0	0	0	0	0	0	0	0	0	0	0	0	0	0	0	0	0	0	0
1534	Shiyang River 12	102.365	37.635	3440	390.92	0	0	0	0	0	0	0	0	0	0	0	0	0	10.07	0	0	0	0	0.1	0	0	0	0	0	1.01	0	0	0	0	0	0	0	0	0	0	0	0	0	0	0	0	0	0	0
1535	Shiyang River 13	102.365	37.635	3390	390.92	0	0	0	0	0	0	0	0	0	0	0	0	0	5.22	0	0	0	0	0.31	0	0	0	0	0	1.04	0	0	0	0	0	0	0	0	0	0	0	0	0	0	0	0	0	0	0
1536	Shiyang River 14	102.365	37.635	3340	390.92	0	0	0	0	0	0	0	0	0	0	0	0	0	21.02	0	0	0	0	0	0	0	0	0	0	1	0	0	0	0	0	0	0	0	0	0	0	0	0	0	0	0	0	0	0
1537	Shiyang River 15	102.365	37.635	3310	390.92	0	0	0	0	0	0	0	0	0	0	0	0	0	5.36	0	0	0	0	0.32	0	0	0	0	0	1.07	0	0	0	0	0	0	0	0	0	0	0	0	0	0	0	0	0	0	0
1538	Shiyang River 16	102.365	37.635	3250	390.92	0	0	0	0	0	0	0	0	0	0	0	0	0	3.96	0	0	1.98	0	0	0	0	0	0	0	1.98	0	0	0	0	0	0	0	0	0	0	0	0	0	0	0	0	0	0	0
1539	Shiyang River 17	102.365	37.635	3140	390.92	0	0	0	0	0	0	0	0	0	0	0	0	0	1.89	0	0	0	0	0.38	0	0	0	0	0	0	0	0	0	0	0	0	0	0	0	0	0	0	0	0	0	0	0	0	0
1540	Shiyang River 18	102.365	37.635	3060	390.92	0	0	0	0	0	0	0	0	0	0	0	0	2.06	2.06	0	0	2.06	0	0.31	0	0	0	0	0	0	0	0	0	0	0	0	0	8.25	0	0	0	0	0	0	0	0	0	0	0
1541	Shiyang River 19	102.365	37.635	2990	390.92	0	0	0	0	0	0	0	0	0	0	0	0	0	2.09	0	0	1.04	0	0.21	0	0	0	0	0	0	0	0	0	0	0	0	0	0	0	0	0	0	0	0	0	0	0	0	0
1542	Shiyang River 20	102.365	37.635	2960	390.92	0	0	0	0	0	0	0	0	0	0	0	0	0	2.18	0	0	0	0	0.11	0	0	0	0	0	0	0	0	0	0	0	0	0	0	0	0	0	0	0	0	0	0	0	0	0
1543	Shiyang River 21	102.365	37.635	2955	390.92	0	0	0	0	0	0	0	0	0	0	0	0	0	2	0	0	2	0	0.3	0	0	0	0	0	1	0	0	0	0	0	0	0	0	0	0	0	0	0	0	0	0	0	0	0
1544	Shiyang River 22	102.365	37.635	2950	390.92	0	0	0	0	0	0	0	0	0	0	0	0	0	1.93	0	0	0.96	0	0	0	0	0	0	0	0.96	0	0	0	0	0	0	0	0	0	0	0	0	0	0	0	0	0	0	0
1545	Shiyang River 23	102.365	37.645	2900	365.29	0	0	0	0	0	0	0	0	0	0	0	0	0	0.97	0	0	0.97	0	0.1	0	0	0	0	0	0	0	0	0	0	0	0	0	0	0	0	0	0	0	0	0	0	0	0	0
1546	Shiyang River 24	102.365	37.645	2660	365.29	0	0	0	0	0	0	0	0	0	0	0	0	0	0	0	0	0	0	0.1	0	0	0	0	0	0	0	0	0	0	0	0	0	0	0	0	0	0	0	0	0	0	0	0	0
1547	Shiyang River 25	102.365	37.635	2870	390.92	0	0	0	0	0	0	0	0	0	0	0	0	0	2.19	0	0	2.19	0	0	0	0	0	0	0	0	0	0	0	0	0	0	0	0	0	0	0	0	0	0	0	0	0	0	0
1548	Shiyang River 26	102.365	37.635	2840	390.92	0	0	0	0	0	0	0	0	0	0	0	0	0.97	1.93	0	0	9.67	0	0.39	0	0	0	0	0	0	0	0	0	0	0	0	0	1.93	0	0	0	0	0	0	0	0	0	0	0
1549	Shiyang River 27	102.355	37.635	2790	391.77	0	0	0	0	0	0	0	0	0	0	0	0	0	1.93	0	0	0.97	0	0.19	0	0	0	0	0	0	0	0	0	0	0	0	0	0	0	0	0	0	0	0	0	0	0	0	0
1550	Shiyang River 28	102.355	37.635	2740	391.77	0	0	0	0	0	0	0	0	0	0	0	0	0	0.96	0	0	9.61	0	0	0	0	0	0	0	0	0	0	0	0	0	0	0	0	0	0	0	0	0	0	0	0	0	0	0
1551	Shiyang River 29	102.355	37.635	2730	391.77	0	0	0	0	0	0	0	0	0	0	0	0	0	0.99	0	0	7.9	0	0	0	0	0	0	0	0	0	0	0	0	0	0	0	0	0	0	0	0	0	0	0	0	0	0	0
1552	Shiyang River 30	102.355	37.635	2730	391.77	0	0	0	0	0	0	0	0	0	0	0	0	0	6.06	0	0	2.02	0	0.2	0	0	0	0	0	0	0	0	0	0	0	0	0	0	0	0	0	0	0	0	0	0	0	0	0
1553	Shiyang River 31	102.365	37.645	2660	365.29	0	0	0	0	0	0	0	0	0	0	0	0	0	9.43	0	0	2.83	0	0.38	0	0	0	0	0	0	0	0	0	0	0	0	0	2.83	0	0	0	0	0	0	0	0	0	0	0
1554	Shiyang River 32	102.375	37.655	2540	354.44	0	0	0	0	0	0	0	0	0	0	0	0	0	10.05	0	0	1.83	0	0	0	0	0	0	0	0.91	0	0	0	0	0	0	0	0	0	0	0	0	0	0	0	0	3.66	0	0
1555	Shiyang River 33	102.375	37.655	2440	354.44	0	0	0	0	0	0	0	0	0	0	0	0	0	7.77	0	0	0.97	0	0.39	0	0	0	0	0	2.91	0	0	0	0	0	0	0	0.97	0	0	0	0	0	0	0	0	0.97	0	0
1556	Shiyang River 34	102.375	37.655	2440	354.44	0	0	0	0	0	0	0	0	0	0	0	0	0	0.95	0	0	1.9	0	0.38	0	0	0	0	0	1.9	0	0	0	0	0	0	0	36.12	0	0	0	0	0	0	0	0	0	0	0
1557	Shiyang River 35	102.425	37.675	2340	310.6	0	0	0	0	0	0	0	0	0	0	0	0	0	24.04	0	0	1.92	0	0.38	0	0	0	0	0	0.96	0	0	0	0	0	0	0	1.92	0	0	0	0	0	0	0	0	2.88	0	0
1558	Shiyang River 36	102.425	37.705	2240	290.39	0	0	0	0	0	0	0	0	0	0	0	0	0	7.6	0	0	0.95	0	0	0	0	0	0	0	1.9	0	0	0	0	0	0	0	0.95	0	0	0	0	0	0	0	0	0	0	0
1559	Shiyang River 37	102.435	37.725	2140	273.89	0	0	0	0	0	0	0	0	0	0	0	0	5.05	8.08	0	0	3.03	0	0	0	0	0	0	0	2.02	0	0	0	0	0	0	0	3.03	0	0	0	0	0	0	0	0	0	0	0
1560	Shiyang River 38	102.455	37.765	2040	269.26	0	0	0	0	0	0	0	0	0	0	0	0	10.14	8.11	0	0	0	0	0	0	0	0	0	0	1.01	0	0	0	0	0	0	0	18.26	0	0	0	0	0	0	0	0	0	0	0
1561	Shiyang River 39	102.565	37.815	1940	206.81	0	0	0	0	0	0	0	0	0	0	0	0	22.58	18.07	0	0	1.81	0	0	0	0	0	0	0	1.81	0	0	0	0	0	0	0	9.03	0	0	0	0	0	0	0	0	0	0	0
1562	Shiyang River 40	102.565	37.815	1790	206.81	0	0	0	0	0	0	0	0	0	0	0	0	10.12	22.27	0	0	1.01	0	0	0	0	0	0	0	0	0	0	0	0	0	0	0	10.12	0	0	0	0	0	0	0	0	0	0	0
1563	Shiyang River 41	102.685	37.825	1658	186.8	0	0	0	0	0	0	0	0	0	0	0	0	6.37	10.62	0	0	3.18	0	0	0	0	0	0	0	0	0	0	0	0	0	0	0	16.99	0	0	0	0	0	0	0	0	0	0	0
1564	Shiyang River-02-01	101.955	37.825	2420	367.14	0	0	0	0	0	0	0	0	0	0	0	0	14.53	12.11	0	0	0	0	0	0	0	0	0	0	0	0	0	0	0	0	0	0	12.11	0	0	0	0	0	0	0	0	4.84	0	0
1565	Shiyang River-02-02	101.955	37.825	2360	367.14	0	0	0	0	0	0	0	0	0	0	0	0	4.88	7.8	0	0	0	0	0	0	0	0	0	0	0	0	0	0	0	0	0	0	4.88	0	0	0	0	0	0	0	0	0.98	0	0
1566	Shiyang River-02-03	101.955	37.825	2290	367.14	0	0	0	0	0	0	0	0	0	0	0	0	9.68	4.84	0	0	1.94	0	0	0	0	0	0	0	0	0	0	0	0	0	0	0	6.78	0	0	0	0	0	0	0	0	1.94	0	0
1567	Shiyang River-02-04	101.955	37.825	2220	367.14	0	0	0	0	0	0	0	0	0	0	0	0	5.77	4.81	0	0	0	0	0	0	0	0	0	0	0	0	0	0	0	0	0	0	3.85	0	0	0	0	0	0	0	0	0.96	0	0
1568	Shiyang River-02-05	101.955	37.825	2200	367.14	0	0	0	0	0	0	0	0	0	0	0	0	6.99	5	0	0	2	0	0	0	0	0	0	0	0	0	0	0	0	0	0	0	5	0	0	0	0	0	0	0	0	2	0	0
1569	Shiyang River-02-06	101.955	37.825	2180	367.14	0	0	0	0	0	0	0	0	0	0	0	0	0	7.41	0	0	4.23	0	0	0	0	0	0	0	1.06	0	0	0	0	0	0	0	1.06	0	0	0	0	0	0	0	0	2.12	0	0
1570	Shiyang River-02-07	101.955	37.825	2160	367.14	0	0	0	0	0	0	0	0	0	0	0	0	0	10.47	0	0	4.19	0	0	0	0	0	0	0	2.09	0	0	0	0	0	0	0	7.33	0	0	0	0	0	0	0	0	8.38	0	0
1571	Shiyang River-02-08	101.965	37.835	2140	342.61	0	0	0	0	0	0	0	0	0	0	0	0	9.22	4.61	0	0	1.84	0	0	0	0	0	0	0	0.46	0	0	0	0	0	0	0	23.04	0	0	0	0	0	0	0	0	1.84	0	0
1572	Shiyang River-02-09	101.965	37.835	2130	342.61	0	0	0	0	0	0	0	0	0	0	0	0	9.17	11.93	0	0	0	0	0	0	0	0	0	0	0.46	0	0	0	0	0	0	0	6.42	0	0	0	0	0	0	0	0	3.67	0	0
1573	Shiyang River-02-10	101.965	37.835	2120	342.61	0	0	0	0	0	0	0	0	0	0	0	0	6.19	17.7	0	0	1.77	0	0	0	0	0	0	0	0	0	0	0	0	0	0	0	12.39	0	0	0	0	0	0	0	0	1.77	0	0
1574	Shiyang River-02-11	101.985	37.835	2110	322.68	0	0	0	0	0	0	0	0	0	0	0	0	0	2.71	0	0	5.42	0	0	0	0	0	0	0	0.45	0	0	0	0	0	0	0	40.65	0	0	0	0	0	0	0	0	0	0	0
1575	Shiyang River-02-12	102.075	37.885	2100	298.74	0	0	0	0	0	0	0	0	0	0	0	0	10.86	9.05	0	0	0	0	0	0	0	0	0	0	0	0	0	0	0	0	0	0	6.33	0	0	0	0	0	0	0	0	1.81	0	0
1576	Shiyang River-02-13	102.125	37.885	2090	273.28	0	0	0	0	0	0	0	0	0	0	0	0	2.04	15.31	0	0	3.06	0	0	0	0	0	0	0	0	0	0	0	0	0	0	0	0	0	0	0	0	0	0	0	0	2.04	0	0
1577	Shiyang River-02-14	102.185	37.895	2040	288.21	0	0	0	0	0	0	0	0	0	0	0	0	20.34	4.24	0	0	1.69	0	0	0	0	0	0	0	0	0	0	0	0	0	0	0	8.47	0	0	0	0	0	0	0	0	0	0	0
1578	Shiyang River-02-15	102.215	37.915	2000	244.59	0	0	0	0	0	0	0	0	0	0	0	0	14.69	13.88	0	0	4.9	0	0	0	0	0	0	0	0.41	0	0	0	0	0	0	0	5.71	0	0	0	0	0	0	0	0	0	0	0
1579	Shiyang River-02-16	102.255	37.935	1930	239.24	0	0	0	0	0	0	0	0	0	0	0	0	2.38	15.87	0	0	2.38	0	0	0	0	0	0	0	0	0	0	0	0	0	0	0	5.56	0	0	0	0	0	0	0	0	15.87	0	0
1580	Shiyang River-02-17	102.305	37.945	1875	219.48	0	0	0	0	0	0	0	0	0	0	0	0	20.62	6.87	0	0	1.37	0	0	0	0	0	0	0	0	0	0	0	0	0	0	0	6.87	0	0	0	0	0	0	0	0	20.62	0	0
1581	Shiyang River-02-18	102.345	37.965	1870	209.47	0	0	0	0	0	0	0	0	0	0	0	0	10.79	5.04	0	0	3.6	0	0	0	0	0	0	0	0	0	0	0	0	0	0	0	7.19	0	0	0	0	0	0	0	0	14.39	0	0
1582	Shiyang River-02-19	102.445	37.945	1858	209.49	0	0	0	0	0	0	0	0	0	0	0	0	8.89	3.56	0	0	0.89	0	0	0	0	0	0	0	0	0	0	0	0	0	0	0	4.44	0	0	0	0	0	0	0	0	0.89	0	0
1583	Shiyang River-02-20	102.755	38.175	1454	146.16	0	0	0	0	0	0	0	0	0	0	0	0	17.97	4.49	0	0	7.19	0	0	0.9	0	0	0	0	0	0	0	0	0	0	0	0	6.29	0	0	0	0	0	0	0	0	3.59	0	0
1584	Shiyang River-02-21	102.845	37.995	1486	158	0	0	0	0	0	0	0	0	0	0	0	0	10.91	9.09	0	0	1.82	0	0	0	0	0	0	0	0.91	0	0	0	0	0	0	0	1.82	0	0	0	0	0	0	0	0	7.27	0	0
1585	Shiyang River-02-22	102.695	38.075	1450	154.8	0	0	0	0	0	0	0	0	0	0	0	0	16.39	16.39	0	0	0.82	0	0	0	0	0	0	0	0	0	0	0	0	0	0	0	11.48	0	0	0	0	0	0	0	0	0	0	0
1586	Shiyang River-02-23	102.775	38.205	1440	144.08	0	0	0	0	0	0	0	0	0	0	0	0	2.27	9.09	0	0	0	0	0	0	0	0	0	0	0.57	0	0	0	0	0	0	0	7.95	0	0	0	0	0	0	0	0	0	0	0
1587	Shiyang River-02-24	102.845	38.285	1450	138.69	0	0	0	0	0	0	0	0	0	0	0	0	22.99	5.36	0	0	1.53	0	0	0	0	0	0	0	0.38	0	0	0	0	0	0	0	5.36	0	0	0	0	0	0	0	0	0	0	0
1588	Shiyang River-02-25	102.845	38.295	1450	138.22	0	0	0	0	0	0	0	0	0	0	0	0	28	4	0	0	1.6	0	0	0	0	0	0	0	0	0	0	0	0	0	0	0	6.4	0	0	0	0	0	0	0	0	0	0	0
1589	Shiyang River-02-26	102.815	38.355	1410	133.99	0	0	0	0	0	0	0	0	0	0	0	0	9.35	9.35	0	0	0	0	0	0	0	0	0	0	0	0	0	0	0	0	0	0	13.08	0	0	0	0	0	0	0	0	1.87	0	0
1590	Shiyang River-02-27	102.905	38.375	1410	132.47	0	0	0	0	0	0	0	0	0	0	0	0	1.9	10.48	0	0	0	0	0	0	0	0	0	0	0.95	0	0	0	0	0	0	0	5.71	0	0	0	0	0	0	0	0	0	0	0
1592	Shiyang River-02-29	102.915	38.575	1383	122.24	0	0	0	0	0	0	0	0	0	0	0	0	8.73	17.47	0	0	0	0	0	0	0	0	0	0	0.87	0	0	0	0	0	0	0	8.73	0	0	0	0	0	0	0	0	0	0	0
1593	Shiyang River-02-30	103.095	38.665	1380	115.36	0	0	0	0	0	0	0	0	0	0	0	0	4.26	3.19	0	0	3.19	0	0	0	0	0	0	0	0	0	0	0	0	0	0	0	14.89	0	0	0	0	0	0	0	0	4.26	0	0
1594	Shiyang River-02-31	103.185	38.705	1372	113.36	0	0	0	0	0	0	0	0	0	0	0	0	23.26	7.75	0	0	0.78	0	0	0	0	0	0	0	0	0	0	0	0	0	0	0	7.75	0	0	0	0	0	0	0	0	0	0	0
1595	Shiyang River-02-32	103.235	38.825	1340	108.98	0	0	0	0	0	0	0	0	0	0	0	0	20.22	7.87	0	0	1.12	0	0	0	0	0	0	0	0	0	0	0	0	0	0	0	22.47	0	0	0	0	0	0	0	0	0	0	0
1596	Shiyang River-02-33	103.275	38.875	1342	107.14	0	0	0	0	0	0	0	0	0	0	0	0	6.9	5.75	0	0	9.2	0	0	0	0	0	0	0	0	0	0	0	0	0	0	0	9.2	0	0	0	0	0	0	0	0	2.3	0	0
1597	Shiyang River-02-34	103.335	38.995	1320	104.3	0	0	0	0	0	0	0	0	0	0	0	0	13.95	14.88	0	0	0	0	0	0	0	0	0	0	0	0	0	0	0	0	0	0	18.6	0	0	0	0	0	0	0	0	0	0	0
1598	Shiyang River-02-35	103.425	38.985	1320	105.29	0	0	0	0	0	0	0	0	0	0	0	0	11.71	24.39	0	0	0	0	0	0	0	0	0	0	0	0	0	0	0	0	0	0	14.63	0	0	0	0	0	0	0	0	1.95	0	0
1599	Shuidong 1	111.025	21.475	-10	1793.79	0	0	0	0	0	1.11	0	0	0	0	0	1.11	4.44	0	0	0	0	0	0	0	0	0	0	0	0	0	24.44	0	0	0	0	0	2.22	0	0	0	0	0	2.22	0	0	13.33	0	0
1600	Shuidong 2	111.085	21.485	-20	1808	0	0	0	0	0	0	0	0	0	2.47	0	0	3.7	0	0	0	0	0	0	0	0	0	1.23	1.23	0	0	20.99	0	0	0	0	0	0	0	0	0	0	0	0	0	0	14.81	0	0
1601	Suichuan	114.565	26.285	210	1537.91	4.05	0	0	0	0	0	0	0	0	10.36	0	0.45	0	2.7	0	0	0	0	0.9	0	0	0	0	0	0	0	1.81	0	0	0	0	0	0	0	0	1.35	0	0	0	0	0	2.26	0	0
1602	Sun-moon Lake	120.915	23.865	726	1379.49	0	0	0.36	0	0	2.53	1.08	1.08	0	0	0	0	7.22	1.81	0	0	8.3	0	0	0	0	0.72	0.72	0	0	0	0	0	0	0	0	0	0	0	0	0.72	0	0	0	0	0	0	0	0
1603	T114	110.285	25.285	50	1715.89	0	0	0	0	0	0	0	0	0	0	0	0	15.75	3.42	0	0	0	0	0	0	0	0	0	0	0	0	0	0	0	0	0	0	4.79	0	0	0	0	0	2.74	1.37	0	0	0	0
1604	Taibai Mt 1	107.785	33.955	2300	1051.84	4.54	0	0	0	0	0	0	0	0	0	0	0	0	0	0	0	25.93	0	0	0	0	0	0	0	0	0	0	0	0	0	0	0	0	0	0	0	0	0	0	0	0	0.03	0	0
1605	Taibai Mt 2	107.785	33.955	2800	1051.84	53.66	0	0	0	0	0	0	0	0	0	0	0	0	0	0	0	7.93	0	0	0	0	0	0	0	0	0	0	0	0	0	0	0	0	0	0	0	0	0	0	0	0	0.04	0	0
1606	Taibai Mt 3	107.785	33.955	3100	1051.84	3.65	0	0	0	0	0	0	0	0	0	0	0	0	0	0	0	0.84	0	0	0	0	0	0	0	0	0	0	0	0	0	0	0	0	0	0	0	0	0	0	0	0	0.52	0	0
1607	Taibai Mt 4	107.785	33.955	3400	1051.84	5.95	0	0	0	0	0	0	0	0	0	0	0	0	0	0	0	3.09	0	0	0	0	0	0	0	0	0	0	0	0	0	0	0	0	0	0	0	0	0	0	0	0	3.09	0	0
1608	Taibei	110.285	25.285	50	1715.89	0	0	0	0	0	0	0	0	0	0	0	0	0	0	0	0	0	0	0	0	0	0	0	0	0	0	2.9	0	0	0	0	0	0	0	0	0	0	0	0	0	0	0	0	0
1609	Taidong	110.285	25.285	50	1715.89	0	0	0	0	0	0	0	0	0	0	0	0	0	0	0	0	0	0	0	0	0	0	0	0	0	0	0	0	0	0	0	0	0	0	0	0	0	0	0	1.37	0	0	0	0
1610	Taihu lake 1	120.205	31.205	30	1191.85	0	0	2.73	0	0	0	0	0.91	0	0.91	0	0	1.82	0	0	0	1.82	0	0	0	0	0	0	0	0	1.82	9.09	0	0	0	1.82	0	0.91	0	0	0	0	0	0	0	0	0	0	0
1611	Taihu lake 2	120.205	31.205	30	1191.85	0	0	1.05	0	0	0	0	3.16	0	1.05	0	0	2.11	2.11	0	0	0	0	0	0	0	0	0	0	0	0	3.16	0	0	0	2.11	0	0	0	0	0	0	0	0	0	0	0	0	0
1612	Tainan	110.285	25.285	50	1715.89	0	0	0	0	0	0	0	0	0	0	0	0	0	0	0	0	0	0	0	0	0	0	1.11	0	0	0	0	0	0	0	0	0	0	0	0	0	0	0	0	0	0	2.23	0	0
1613	Taixi	110.285	25.285	50	1715.89	0	0	0	0	0	0	0	0	0	0	0	0	4.48	0	0	0	0	0	0	0	0	0	0	0	0.9	0	3.59	0	0	0	0	0	0.9	0	0	0	0	0	0	0	0	0	0	0
1614	Tanggula 1	91.865	33.215	5121	383.66	0	0	0	0	0	0	0	35.46	0	0	0	0	15.84	28.13	0	0	0	0	0	0	0	0	0	0	10.17	0	0	0	0	0	0	0	0.47	0	0	0	0	0	0	0	0	0.95	0	0
1615	Tanggula 2	91.875	32.695	5010	436.65	0	0	0	0	0	0	0	0	0	0	0	0	0.95	0	0	0	0	0	0	0	0	0	0	0	0	0	0	0	0	0	0	0	0	0	0	0	0	1.27	0	0	0	76.58	0	0
1616	Tanggula 3	91.925	32.885	5231	443.14	0	0	0	0	0	0	0	0	0	0	0	0	32.57	0	0	0	0.46	0	0	0	0	0	0	0	3.67	0	0	0	0	0	0	0	5.05	0	0	0	0	1.83	0	0	0	14.68	0	0
1617	Tanggula 4	91.955	32.915	5180	440.8	0	0	0	0	0	0	0	0	0	0	0	0	7.09	0	0	0	0	0	0	0	0	0	0	0	0	0	0	0	0	0	0	0	0	0	0	0	0	0.28	0	0	0	59.94	0	0
1618	Tanghongling	129.105	48.405	465	634.99	0	0	0	0	0	1.15	0	0	0	0	0	0	8.02	0	0	0	18.33	0	0	0	0	0	0	0	0	0	0	0	0	0	0	0	0.34	0	0	0	0	0	0	0	0	1.72	0	0
1619	Tianbaoyan 1	117.515	25.975	1187	1819.62	0	0	0	0	0	0	0	0	0	0	0	0	0.37	1.12	0	0	0	0	0	0	0	0	0	0	0	0	8.66	0	0	0	0	0	0.37	0	0	0	0	0	4.89	0	0	0.37	0	0
1620	Tianbaoyan 2	117.435	25.965	625	1678.65	0	0	0	0	0	0.54	0	0	0	2.2	0	3.29	1.1	1.1	0	0	0	0	0.54	0	0	0	0	0	0	0	37.94	0	0	0	0	0	0	0	0	0	0	0	0.54	0	0	2.2	0	0
1621	Tianbaoyan 3	117.435	25.965	626	1678.65	0	0	0	0	0	0.24	0	0	0	0	0	0	0.48	0.24	0	0	0	0	0	0	0	0	0.24	0	0	0	84.14	0	0	0	0	0	0	0	0	0	0	0	0	0	0	0.24	0	0
1622	Tianbaoyan 4	117.435	25.965	626	1678.65	0.26	0	0	0	0	0	0	0	0	4.82	0	0.8	2.41	0	0	0	0.26	0	0	0	0	1.87	0.54	0.26	0	0	43.85	0	0	0.54	0	0	0	0	0	0	0	0	0	0	0	0.54	0	0
1623	Tianmu Mt 1	119.455	30.375	1500	1755.37	0	0	0	0	0	0.5	0	0.99	0	0.5	0	0	0.99	0.99	0	0	0	0	0	0	0	0.99	0.5	0	0.5	4.46	0	0	0	0	0	0	0	0	0	0	0	0	0	0	0	0.5	0	0
1624	Tianmu Mt 2	119.455	30.375	1300	1755.37	0	0	0	0	0	0	0.4	0	0	0.4	0	0	1.19	0.4	0	0	0	0	0	0	0	0	7.91	1.19	0	3.16	0	0	0	0	0	0	0.4	0	0	0	0	0	0	0	1.19	0	0	0
1625	Tianmu Mt 3	119.455	30.375	1200	1755.37	0	0	0	0	0	0.97	0	0	0	0	0	0	0.48	0.24	0	0	0	0	0	0	0	0	0.48	0	0	1.69	0	0	0	0	0	0	0	0	0	0	0	0	0	0	6.78	0	0	0
1626	Tianmu Mt 4	119.455	30.375	1000	1755.37	0	0	0	0	0	0	0.38	0	0	0	0	0	0.38	3.41	0	0	0	0	0	0	0	1.52	0.38	0	0	2.27	0	0	0	0	0	0	0.38	0	0	0.76	0	0	0	0	2.27	0.76	0	0
1627	Tianmu Mt 5	119.455	30.375	1000	1755.37	0	0	0	0	0	0	0	0	0	0	0	0	2.72	0.68	0	0	0	0	0	0	0	1.36	1.36	0	0	0	0	0	0	0	0	0	0.68	0	0	0	0	0	0	0	2.04	0	0	0
1628	Tianshan GZ 1	87.155	43.205	3736	437.85	0	0	0	0	0	0	0	0.5	0	0	0	0	71.48	0.33	0	0	0.5	0	0	0	0	0	0.17	0	0	0	0	0	0	0	0	0	9.29	0	0	0	0	0	0	0	0	0.33	0	0
1629	Tianshan GZ 2	87.155	43.205	4075	437.85	1.03	0	0	0	0	0	0	0	0	0	0	0	27.84	0	0	0	1.03	0	0	0	0	0	0	0	0	0	0	0	0	0	0	0	23.71	0	0	0	0	0	0	0	0	1.03	0	0
1630	Tianshan GZ 3	87.155	43.205	4075	437.85	0	0	0	0	0	0	0	0	0	0	0	0	15.49	0	0	0	0	0	0	0	0	0	0	0	0	0	0	0	0	0	0	0	14.08	0	0	0	0	0	0	0	0	0	0	0
1631	Tianshan GZ 4	87.155	43.205	4075	437.85	0	0	0	0	0	0	0	0	0	0	0	0	31.91	0	0	0	2.13	0	0	0	0	0	0	0	0	0	0	0	0	0	0	0	8.51	0	0	0	0	0	0	0	0	0	0	0
1632	Tianshan Mt 1	87.005	43.005	2000	491.76	0	0	0	0	0	0	0	0.11	0	0	0	0	36.91	0.63	0	0	0.95	0	0	0	0	0	0	0	0	0	0	0	0	0	0	0	2.31	0	0	0	0	0	0	0	0	0.21	0	0
1633	Tianshan Mt 2	87.005	43.005	1740	491.76	0	0	0	0	0	0	0	0	0	0	0	0	25.53	8.51	0	0	0	0	0	0	0	0	0	0	0	0	0	0	0	0	0	0	21.28	0	0	0	0	0	0	0	0	0	0	0
1634	Tianshan Mt 3	87.005	43.005	2500	491.76	0	0	0	0	0	0	0	0	0	0	0	0	3.13	0.78	0	0	0	0	0	0	0	0	0	0	0	0	0	0	0	0	0	0	7.81	0	0	0	0	0	0	0	0	1.56	0	0
1635	Tianshan Mt 4	87.005	43.005	1740	491.76	0	0	0	0	0	0	0	0	0	0	0	0	12.89	0.7	0	0	0	0	0.35	0	0	0	0	0	0.35	0	0	0	0	0	0	0	14.63	0	0	0	0	0	0	0	0	45.99	0	0
1636	Tianshan Mt 5	87.005	43.005	3015	491.76	0	0	0	0	0	0	0	0.83	0	0	0	0	17.86	0.73	0	0	0	0	0	0	0	0	0	0	0.42	0	0	0	0	0	0	0	12.56	0	0.83	0	0	0	0	0	0	43.72	0	0
1637	Tianshan Mt 6	87.005	43.005	1740	491.76	0	0	0	0	0	0	0	0	0	0	0	0	4.25	0.28	0	0	0	0	0	0	0	0	0	0	0	0	0	0	0	0	0	0	7.93	0	0	0	0	0	0	0	0	0.57	0	0
1638	Tianshan Mt 7	87.005	43.005	1740	491.76	0	0	0	0	0	0	0	0.54	0	0	0	0	12.32	1.07	0	0	0	0	0	0	0	0	0	0	0	0	0	0	0	0	0	0	26.96	0	0	0	0	0	0	0	0	12.32	0	0
1639	Tianshan North 01	88.225	43.795	3510	540.92	0	0	0	0	0	0	0	0	0	0	0	0	37.29	2.66	0	0	0.48	0	0	0	0	0	0	0	1.21	0	0	0	0	0	0	0	16.22	0	0	0	0	0	0	0	0	0.97	0	0
1640	Tianshan North 02	88.225	43.795	3420	540.92	0	0	0	0	0	0.45	0	2.01	0	0	0	0	26.62	0	0	0	0	0	0	0	0	0.45	0	0	0.89	0	0	0	0	0	0	0	21.03	0	0	1.57	0	0	0	0	0	0.89	0	0
1641	Tianshan North 03	88.225	43.795	3400	540.92	0	0	0	0	0	0	0	1.32	0	0	0	0	14.91	1.54	0	0	0	0	0	0	0	0	0	0	21.71	0	0	0	0	0	0	0	12.72	0	0	0.44	0	0	0	0	0	0.44	0	0
1642	Tianshan North 04	88.225	43.795	3380	540.92	0	0	0	0	0	0	0	0.19	0	0	0	0	8.58	0.56	0	0	0.19	0	0	0	0	0	0	0	0.19	0	0	0	0	0	0	0	12.22	0	0	0	0	0	0	0	0	0.19	0	0
1643	Tianshan North 05	88.215	43.795	3300	541.22	0	0	0	0	0	0	0	1.75	0	0	0	0	17.71	2	0	0	0.5	0	0	0	0	0	0	0	2.74	0	0	0	0	0	0	0	24.69	0	0	0	0	0	0	0	0	1	0	0
1644	Tianshan North 06	88.215	43.795	3200	541.22	0	0	0	0	0	0	0	0.35	0	0	0	0	16.75	0.86	0	0	0	0	0	0	0	0	0	0	1.55	0	0	0	0	0	0	0	22.11	0	0	0	0	0	0	0	0	0	0	0
1645	Tianshan North 07	88.205	43.795	3130	526	0	0	0	0	0	0	0	0.35	0	0	0	0	22.92	0.69	0	0	0	0	0	0	0	0	0	0	7.64	0	0	0	0	0	0	0	19.79	0	0	0.35	0	0	0	0	0	0.52	0	0
1646	Tianshan North 08	88.205	43.795	3110	526	0	0	0	0	0	0	0	0.51	0	0	0	0	14.5	0.76	0	0	0.76	0	0	0	0	0	0	0	2.04	0	0	0	0	0	0	0	20.87	0	0	0	0	0	0	0	0	0.76	0	0
1647	Tianshan North 09	88.195	43.815	3000	521.11	0	0	0	0	0	0	0	0.57	0	0	0	0	16.19	1.61	0	0	0.23	0	0	0	0	0	0	0	10.33	0	0	0	0	0	0	0	20.55	0	0	0	0	0	0	0	0	0.23	0	0
1648	Tianshan North 10	88.195	43.815	2910	521.11	0	0	0	0	0	0	0	0	0	0	0	0	11.58	0.42	0	0	0.42	0	0	0	0	0	0	0	4.42	0	0	0	0	0	0	0	23.16	0	0	0	0	0	0	0	0	0.42	0	0
1649	Tianshan North 11	88.195	43.815	2900	521.11	0	0	0	0	0	0	0	0.34	0	0	0	0	19.19	0.67	0	0	0.34	0	0	0	0	0	0	0	1.01	0	0	0	0	0	0	0	20.03	0	0	0	0	0	0	0	0	1.35	0	0
1650	Tianshan North 12	88.165	43.825	2900	515.33	0	0	0	0	0	0	0	0	0	0	0	0	13.27	0	0	0	0	0	0	0	0	0	0	0	0.73	0	0	0	0	0	0	0	22.36	0	0	0	0	0	0	0	0	0.36	0	0
1651	Tianshan North 13	88.185	43.815	2800	521.57	0	0	0	0	0	0	0	0	0	0	0	0	17.76	0.4	0	0	0	0	0	0	0	0	0	0	1.2	0	0	0	0	0	0	0	25.55	0	0	0	0	0	0	0	0	2	0	0
1652	Tianshan North 14	88.185	43.815	2800	521.57	0	0	0	0	0	0	0	0	0	0	0	0	9.83	0	0	0	0.84	0	0	0	0	0	0	0	2.25	0	0	0	0	0	0	0	16.29	0	0	0	0	0	0	0	0	0	0	0
1653	Tianshan North 15	88.165	43.825	2800	515.33	0	0	0	0	0	0	0	0	0	0	0	0	8.86	0.55	0	0	0	0	0	0	0	0	0	0	0.83	0	0	0	0	0	0	0	16.62	0	0	0.55	0	0	0	0	0	0.55	0	0
1654	Tianshan North 16	88.175	43.825	2755	500.99	0	0	0	0	0	0	0	0.44	0	0	0	0	18.56	0	0	0	0	0	0	0	0	0	0	0	0.59	0	0	0	0	0	0	0	19.88	0	0	0	0	0	0	0	0	0.88	0	0
1655	Tianshan North 17	88.175	43.825	2750	500.99	0	0	0	0	0	0	0	0.65	0	0	0	0	5.5	10.68	0	0	0	0	0	0	0	0	0	0	1.94	0	0	0	0	0	0	0	11.97	0	0	0	0	0	0	0	0	0.97	0	0
1656	Tianshan North 18	88.175	43.825	2700	500.99	0	0	0	0	0	0	0	0.52	0	0	0	0	8.09	0.52	0	0	0.52	0	0	0	0	0	0	0	0.52	0	0	0	0	0	0	0	9.14	0	0	0	0	0	0	0	0	0.52	0	0
1657	Tianshan North 19	88.165	43.825	2700	515.33	0	0	0	0	0	0	0	0.31	0	0	0	0	18.79	1.24	0	0	0.93	0	0	0	0	0	0	0	2.02	0	0	0	0	0	0	0	25.31	0	0	0	0	0	0	0	0	0.31	0	0
1658	Tianshan North 20	88.185	43.825	2700	514.19	0	0	0	0	0	0	0	0.25	0	0	0	0	5.34	0	0	0	0.38	0	0	0	0	0	0	0	0.76	0	0	0	0	0	0	0	14.36	0	0	0	0	0	0	0	0	0	0	0
1659	Tianshan North 21	88.175	43.825	2600	500.99	0	0	0.46	0	0	0	0	0.46	0	0	0	0	5.8	0.46	0	0	0	0	0	0	0	0	0	0	0.46	0	0	0	0	0	0	0	11.6	0	0	0	0	0	0	0	0	0	0	0
1660	Tianshan North 22	88.165	43.825	2600	515.33	0	0	0.27	0	0	0	0	0	0	0	0	0	7.77	0.67	0	0	0.27	0	0	0	0	0	0	0	0.67	0	0	0	0	0	0	0	15.82	0	0	0.54	0	0	0	0	0	0.27	0	0
1661	Tianshan North 23	88.165	43.855	2500	490.11	0	0	0	0	0	0	0	0	0	0	0	0	6.6	0.5	0	0	0.25	0	0	0	0	0	0	0	0.25	0	0	0	0	0	0	0	19.55	0	0	0	0	0	0	0	0	0	0	0
1662	Tianshan North 24	88.135	43.845	2500	511.77	0	0	0	0	0	0	0	0	0	0	0	0	0.63	0.63	0	0	0.42	0	0	0	0	0	0	0	0	0	0	0	0	0	0	0	3.38	0	0	0	0	0	0	0	0	0.63	0	0
1663	Tianshan North 25	88.175	43.845	2428	502.98	0	0	0	0	0	0	0	0.37	0	0	0	0	5.12	0	0	0	0.37	0	0	0	0	0	0	0	0.73	0	0	0	0	0	0	0	12.98	0	0	0	0	0	0	0	0	0.37	0	0
1664	Tianshan North 26	88.135	43.845	2400	511.77	0	0	0	0	0	0	0	0	0	0	0	0	12.4	0	0	0	0.46	0	0.31	0	0	0	0	0	0.31	0	0	0	0	0	0	0	24.2	0	0	0	0	0	0	0	0	0	0	0
1665	Tianshan North 27	88.175	43.905	2320	536.09	0	0	0	0	0	0	0	0.28	0	0	0	0	6.56	0.98	0	0	0.28	0	0	0	0	0	0	0	0.28	0	0	0	0	0	0	0	7.26	0	0	0.7	0	0	0	0	0	0.42	0	0
1666	Tianshan North 28	88.135	43.845	2300	511.77	0	0	0	0	0	0	0	0.45	0	0	0	0	7.9	0.45	0	0	0.68	0	0.9	0	0	0	0	0	1.58	0	0	0	0	0	0	0	21.9	0	0	0	0	0	0	0	0	1.35	0	0
1667	Tianshan North 29	88.145	43.855	2295	481.89	0	0	0	0	0	0.44	0	2	0	0	0	0	26.39	0	0	0	0	0	0	0	0	0.44	0	0	0.89	0	0	0	0	0	0	0	20.84	0	0	1.55	0	0	0	0	0	0.89	0	0
1668	Tianshan North 30	88.165	43.845	2230	478.25	0	0	0	0	0	0	0	0.32	0	0	0	0	8.72	0.81	0	0	0.32	0	0	0	0	0	0	0	0.48	0	0	0	0	0	0	0	10.99	0	0	0.32	0	0	0	0	0	0	0	0
1669	Tianshan North 31	88.165	43.845	2230	478.25	0	0	0	0	0	0	0	0.22	0	0	0	0	4.99	0.55	0	0	0.33	0	0	0	0	0	0	0	0.67	0	0	0	0	0	0	0	5.99	0	0	0.33	0	0	0	0	0	0	0	0
1670	Tianshan North 32	88.145	43.855	2100	481.89	0	0	0	0	0	0	0	0	0	0	0	0	0.7	0	0	0	0	0	0	0	0	0	0	0	0	0	0	0	0	0	0	0	1.75	0	0	0	0	0	0	0	0	0	0	0
1671	Tianshan North 33	88.135	43.855	2000	507.28	0	0	0	0	0	0	0	0	0	0	0	0	2.99	0.54	0	0	0	0	0.54	0	0	0	0	0	0.54	0	0	0	0	0	0	0	6.52	0	0	0	0	0	0	0	0	0	0	0
1672	Tianshan North 34	88.145	43.855	2000	481.89	0	0	0	0	0	0	0	0	0	0	0	0	0.63	0	0	0	0	0	0	0	0	0	0	0	0	0	0	0	0	0	0	0	0.63	0	0	0	0	0	0	0	0	0.63	0	0
1673	Tianshan North 35	88.115	43.895	1900	478.36	0	0	0	0	0	0	0	0	0	0	0	0	1.98	0	0	0	0.66	0	0	0	0	0	0	0	0	0	0	0	0	0	0	0	6.93	0	0	0	0	0	0	0	0	0.66	0	0
1674	Tianshan North 36	88.115	43.895	1900	478.36	0	0	0	0	0	0	0	0	0	0	0	0	3.52	0	0	0	0	0	0	0	0	0	0	0	0	0	0	0	0	0	0	0	7.86	0	0	0	0	0	0	0	0	0.54	0	0
1675	Tianshan North 37	88.115	43.905	1800	463.61	0	0	0	0	0	0	0	0	0	0	0	0	2.51	0.63	0	0	0.63	0	0	0	0	0	0	0	0	0	0	0	0	0	0	0	5.02	0	0	0	0	0	0	0	0	0	0	0
1676	Tianshan North 38	88.015	43.905	1800	387.77	0	0	0	0	0	0	0	0	0	0	0	0	1.32	0	0	0	0.66	0	0.66	0	0	0	0	0	0	0	0	0	0	0	0	0	5.26	0	0	0	0	0	0	0	0	0	0	0
1677	Tianshan North 39	88.075	43.925	1720	458.7	0	0	0	0	0	0	0	0.69	0	0	0	0	7.64	3.13	0	0	0	0	0.69	0	0	0	0	0	0.69	0	0	0	0	0	0	0	25.35	0	0	0	0	0	0	0	0	1.04	0	0
1678	Tianshan North 40	88.065	43.925	1700	437.12	0	0	0	0	0	0	0	0.72	0	0	0	0	5.76	1.8	0	0	1.08	0	0.72	0	0	0	0	0	0	0	0	0	0	0	0	0	11.51	0	0	0	0	0	0	0	0	0.72	0	0
1679	Tianshan North 41	88.115	43.915	1615	408.46	0	0	0	0	0	0	0	0.5	0	0	0	0	10	0.5	0	0	0.5	0	0	0	0	0	0	0	0	0	0	0	0	0	0	0	12.5	0	0	0	0	0	0	0	0	0	0	0
1680	Tianshan North 42	88.075	43.925	1600	458.7	0	0	0	0	0	0	0	0	0	0	0	0	11.04	1.23	0	0	0.61	0	0.61	0	0	0	0	0	0	0	0	0	0	0	0	0	26.69	0	0	0	0	0	0	0	0	0.61	0	0
1681	Tianshan North 43	88.095	43.925	1600	401.03	0	0	0	0	0	0	0	0	0	0	0	0	17.98	1.63	0	0	0.54	0	0	0	0	0	0	0	0.54	0	0	0	0	0	0	0	32.43	0	0	0	0	0	0	0	0	1.09	0	0
1682	Tianshan North 44	88.085	43.935	1500	424.45	0	0	0	0	0	0	0	0	0	0	0	0	11.02	2.1	0	0	0.52	0	0	0	0	0	0	0	0.79	0	0	0	0	0	0	0	24.41	0	0	0	0	0	0	0	0	2.36	0	0
1683	Tianshan North 45	88.085	43.935	1500	424.45	0	0	0	0	0	0	0	0.84	0	0	0	0	12.08	1.69	0	0	4.78	0	0	0	0	0	0	0	0.56	0	0	0	0	0	0	0	23.03	0	0	0.56	0	0	0	0	0	2.53	0	0
1684	Tianshan North 46	88.095	43.945	1400	319.6	0	0	0	0	0	0	0	0	0	0	0	0	21.01	0.89	0	0	0	0	0	0	0	0	0	0	1.18	0	0	0	0	0	0	0	27.51	0	0	0	0	0	0	0	0	0.89	0	0
1685	Tianshan North 47	88.095	43.945	1400	319.6	0	0	0	0	0	0	0	0.56	0	0	0	0	23.03	0	0	0	0.56	0	0	0	0	0	0	0	0.56	0	0	0	0	0	0	0	26.4	0	0	0.56	0	0	0	0	0	0	0	0
1686	Tianshan North 48	88.085	43.955	1300	319.41	0	0	0	0	0	0	0	0	0	0	0	0	16.99	0	0	0	0.77	0	0	0	0	0	0	0	0	0	0	0	0	0	0	0	22.39	0	0	0	0	0	0	0	0	0.77	0	0
1687	Tianshan North 49	88.085	43.955	1300	319.41	0	0	0	0	0	0	0	0	0	0	0	0	9.9	0.64	0	0	0.64	0	0	0	0	0	0	0	0.64	0	0	0	0	0	0	0	34.19	0	0	0	0	0	0	0	0	1.28	0	0
1688	Tianshan North 50	88.075	43.975	1230	275.13	0	0	0	0	0	0	0	0	0	0	0	0	61.47	0	0	0	0.61	0	0	0	0	0	0	0	0	0	0	0	0	0	0	0	9.48	0	0	0	0	0	0	0	0	0	0	0
1689	Tianshan North 51	88.075	43.975	1200	275.13	0	0	0	0	0	0	0	0	0	0	0	0	31.2	0.58	0	0	0.87	0	0	0	0	0	0	0	0	0	0	0	0	0	0	0	27.99	0	0	0	0	0	0	0	0	0.58	0	0
1690	Tianshan North 52	88.055	44.005	1100	269.72	0	0	0	0	0	0	0	0	0	0	0	0	64.04	0	0	0	0	0	0	0	0	0	0	0	0	0	0	0	0	0	0	0	13.56	0	0	0	0	0	0	0	0	0	0	0
1691	Tianshan North 53	88.055	44.005	1000	269.72	0	0	0	0	0	0	0	0	0	0	0	0	79.69	0	0	0	0.63	0	0	0	0	0	0	0	0	0	0	0	0	0	0	0	5.94	0	0	0.63	0	0	0	0	0	0.63	0	0
1692	Tianshan North 54	88.065	44.025	1000	253.1	0	0	0	0	0	0	0	0.47	0	0	0	0	44.29	0	0	0	0.47	0	0	0	0	0	0	0	0	0	0	0	0	0	0	0	17.48	0	0	0	0	0	0	0	0	0.93	0	0
1693	Tianshan North 55	88.065	44.025	1000	253.1	0	0	0	0	0	0	0	0.55	0	0	0	0	51.51	0.55	0	0	0.55	0	0	0	0	0	0	0	0	0	0	0	0	0	0	0	23.29	0	0	0	0	0	0	0	0	0.55	0	0
1694	Tianshan North 56	88.085	44.065	900	252.25	0	0	0	0	0	0	0	0	0	0	0	0	62.31	0	0	0	0.62	0	0	0	0	0	0	0	0	0	0	0	0	0	0	0	12.46	0	0	0	0	0	0	0	0	0	0	0
1695	Tianshan North 57	88.065	44.065	900	235.62	0	0	0	0	0	0	0	0	0	0	0	0	45.67	0.6	0	0	0.6	0	0	0	0	0	0	0	0.6	0	0	0	0	0	0	0	30.15	0	0	0	0	0	0	0	0	0.6	0	0
1696	Tianshan North 58	88.075	44.095	800	230.06	0	0	0	0	0	0	0	0	0	0	0	0	24.07	0	0	0	0	0	0	0	0	0	0	0	0	0	0	0	0	0	0	0	30.86	0	0	0	0	0	0	0	0	0.93	0	0
1697	Tianshan North 59	88.075	44.095	800	230.06	0	0	0	0	0	0	0	0	0	0	0	0	52.81	0	0	0	0	0	0	0	0	0	0	0	0.75	0	0	0	0	0	0	0	21.72	0	0	0	0	0	0	0	0	1.12	0	0
1698	Tianshan North 60	88.055	44.105	700	221.2	0	0	0	0	0	0	0	0	0	0	0	0	61.35	0	0	0	0	0	0	0	0	0	0	0	0.61	0	0	0	0	0	0	0	10.12	0	0	0	0	0	0	0	0	0.61	0	0
1699	Tianshan North 61	88.045	44.105	700	203.24	0	0	0	0	0	0	0	0	0	0	0	0	66.45	0	0	0	0.66	0	0	0	0	0	0	0	0	0	0	0	0	0	0	0	13.29	0	0	0	0	0	0	0	0	0	0	0
1700	Tianshan North 62	88.025	44.135	620	195.41	0	0	0	0	0	0	0	0	0	0	0	0	5.38	0	0	0	0.72	0	0	0	0	0	0	0	0	0	0	0	0	0	0	0	72.4	0	0	0	0	0	0	0	0	1.43	0	0
1701	Tianshan North 63	87.825	44.185	520	186.26	0	0	0	0	0	0	0	0	0	0	0	0	5.57	0	0	0	0	0	0	0	0	0	0	0	0.7	0	0	0	0	0	0	0	69.69	0	0	0	0	0	0	0	0	0.7	0	0
1702	Tianshan North 64	87.855	44.165	520	188.26	0	0	0	0	0	0	0	0	0	0	0	0	8.94	0	0	0	0	0	0	0	0	0	0	0	0	0	0	0	0	0	0	0	66.23	0	0	0	0	0	0	0	0	0	0	0
1703	Tianshan North 65	87.855	44.185	520	186.48	0	0	0	0	0	0	0	0	0	0	0	0	10.95	0.59	0	0	0	0	0	0	0	0	0	0	0	0	0	0	0	0	0	0	59.17	0	0	0	0	0	0	0	0	0.89	0	0
1704	Tianshan North 66	87.825	44.175	515	187.66	0	0	0	0	0	0	0	0	0	0	0	0	11.28	0	0	0	0.59	0	0	0	0	0	0	0	0	0	0	0	0	0	0	0	59.35	0	0	0	0	0	0	0	0	0	0	0
1705	Tianshan North 67	87.855	44.205	515	185.2	0	0	0	0	0	0	0	0	0	0	0	0	25	0.68	0	0	0.68	0	0	0	0	0	0	0	0	0	0	0	0	0	0	0	32.43	0	0	0	0	0	0	0	0	0.68	0	0
1706	Tianshan North 68	87.855	44.175	510	187.28	0	0	0	0	0	0	0	0	0	0	0	0	12.5	0	0	0	0.69	0	0	0	0	0	0	0	0	0	0	0	0	0	0	0	27.08	0	0	0	0	0	0	0	0	0.69	0	0
1707	Tianshan North 69	87.855	44.205	510	185.2	0	0	0	0	0	0	0	0	0	0	0	0	5.08	0.63	0	0	0	0	0	0	0	0	0	0	0	0	0	0	0	0	0	0	63.49	0	0	0	0	0	0	0	0	1.27	0	0
1708	Tianshan North 70	87.855	44.215	500	184.57	0	0	0	0	0	0	0	0.69	0	0	0	0	23.88	0	0	0	0.69	0	0	0	0	0	0	0	0	0	0	0	0	0	0	0	22.15	0	0	0	0	0	0	0	0	0	0	0
1709	Tianshan North 71	87.855	44.225	500	184.27	0	0	0	0	0	0	0	0	0	0	0	0	13.68	0	0	0	0	0	0.57	0	0	0	0	0	0	0	0	0	0	0	0	0	32.19	0	0	0	0	0	0	0	0	0.57	0	0
1710	Tianshan North 72	87.855	44.225	500	184.27	0	0	0	0	0	0	0	0	0	0	0	0	14.29	0	0	0	0.58	0	0	0	0	0	0	0	0.58	0	0	0	0	0	0	0	50.15	0	0	0	0	0	0	0	0	1.17	0	0
1711	Tianshan North 73	87.855	44.235	480	183.1	0	0	0	0	0	0	0	0	0	0	0	0	9.45	0	0	0	0.73	0	0	0	0	0	0	0	0.73	0	0	0	0	0	0	0	72.73	0	0	0	0	0	0	0	0	0.73	0	0
1712	Tianshan North 74	87.855	44.245	480	183.65	0	0	0	0	0	0	0	0	0	0	0	0	11.75	0	0	0	0	0	0	0	0	0	0	0	0	0	0	0	0	0	0	0	64.13	0	0	0	0	0	0	0	0	0.63	0	0
1713	Tianshan North 75	87.855	44.245	480	183.65	0	0	0	0	0	0	0	0	0	0	0	0	9.15	0	0	0	0	0	0	0	0	0	0	0	0	0	0	0	0	0	0	0	64.04	0	0	0	0	0	0	0	0	0	0	0
1714	Tianshan North 76	87.855	44.255	480	183.18	0	0	0	0	0	0	0	0	0	0	0	0	4.96	0	0	0	0	0	0	0	0	0	0	0	0	0	0	0	0	0	0	0	72.34	0	0	0	0	0	0	0	0	0	0	0
1715	Tianshan North 77	87.855	44.255	480	183.18	0	0	0	0	0	0	0	0.76	0	0	0	0	4.55	0	0	0	0	0	0	0	0	0	0	0	0	0	0	0	0	0	0	0	76.52	0	0	0	0	0	0	0	0	0.76	0	0
1716	Tianshan North 78	87.865	44.255	480	183.02	0	0	0	0	0	0	0	0	0	0	0	0	22.15	0.62	0	0	0	0	0	0	0	0	0	0	0	0	0	0	0	0	0	0	42.46	0	0	0	0	0	0	0	0	0.62	0	0
1717	Tianshan North 79	87.825	44.245	470	182.88	0	0	0	0	0	0	0	0	0	0	0	0	16.31	0	0	0	0.6	0	0	0	0	0	0	0	0	0	0	0	0	0	0	0	25.38	0	0	0	0	0	0	0	0	0.91	0	0
1718	Tianshan North 80	87.855	44.275	465	182.39	0	0	0	0	0	0	0	0.57	0	0	0	0	28.57	0	0	0	0.57	0	0	0	0	0	0	0	0	0	0	0	0	0	0	0	51.14	0	0	0	0	0	0	0	0	0.57	0	0
1719	Tianshan North 81	87.875	44.275	460	182.78	0	0	0	0	0	0	0	0	0	0	0	0	69.7	0.67	0	0	0	0	0	0	0	0	0	0	0	0	0	0	0	0	0	0	8.08	0	0	0	0	0	0	0	0	0.67	0	0
1720	Tianshan North 82	87.905	44.395	460	183.3	0	0	0	0	0	0	0	0	0	0	0	0	10.4	0	0	0	0	0	0	0	0	0	0	0	0	0	0	0	0	0	0	0	69.13	0	0	0	0	0	0	0	0	0	0	0
1721	Tianshan South 01	86.085	43.075	1600	432.52	0	0	0	0	0	0	0	0	0	0	0	0	14.72	0	0	0	0	0	0	0	0	0	0	0	0	0	0	0	0	0	0	0	24.03	0	0	0	0	0	0	0	0	2.36	0	0
1722	Tianshan South 02	86.085	43.075	1773	432.52	0	0	0	0	0	0	0	0	0	0	0	0	12.8	0	0	0	0	0	0	0	0	0	0	0	0	0	0	0	0	0	0	0	32.64	0	0	0	0	0	0	0	0	0	0	0
1723	Tianshan South 03	86.085	43.075	1945	432.52	0	0	0	0	0	0	0	0	0	0	0	0	15.46	0	0	0	0	0	0	0	0	0	0	0	0	0	0	0	0	0	0	0	14.22	0	0	0	0	0	0	0	0	0	0	0
1724	Tianshan South 04	86.085	43.075	2118	432.52	0	0	0	0	0	0	0	0	0	0	0	0	19.52	0	0	0	0	0	0	0	0	0	0	0	0	0	0	0	0	0	0	0	49.24	0	0	0	0	0	0	0	0	1.64	0	0
1725	Tianshan South 05	86.085	43.075	2291	432.52	0	0	0	0	0	0	0	0	0	0	0	0	65.66	0	0	0	0	0	0	0	0	0	0	0	0	0	0	0	0	0	0	0	21.13	0	0	0	0	0	0	0	0	0.6	0	0
1726	Tianshan South 06	86.085	43.075	2464	432.52	0	0	0	0	0	0	0	0	0	0	0	0	51.2	0	0	0	0	0	0	0	0	0	0	0	0	0	0	0	0	0	0	0	15.58	0	0	0	0	0	0	0	0	0.28	0	0
1727	Tianshan South 07	86.085	43.075	2636	432.52	0	0	0	0	0	0	0	0	0	0	0	0	20.87	0	0	0	0	0	0	0	0	0	0	0	0	0	0	0	0	0	0	0	7.55	0	0	0	0	0	0	0	0	0.77	0	0
1728	Tianshan South 08	86.085	43.075	2809	432.52	0	0	0	0	0	0	0	0	0	0	0	0	22.8	0	0	0	0	0	0	0	0	0	0	0	0	0	0	0	0	0	0	0	8.08	0	0	0	0	0	0	0	0	0.95	0	0
1729	Tianshan South 09	86.085	43.075	2982	432.52	0	0	0	0	0	0	0	0	0	0	0	0	3.84	0	0	0	0	0	0	0	0	0	0	0	0	0	0	0	0	0	0	0	6.2	0	0	0	0	0	0	0	0	53.04	0	0
1730	Tianshan South 10	86.085	43.075	3154	432.52	0	0	0	0	0	0	0	0	0	0	0	0	7.5	0	0	0	0	0	0	0	0	0	0	0	0	0	0	0	0	0	0	0	2.5	0	0	0	0	0	0	0	0	63.75	0	0
1731	Tianshan South 11	86.085	43.075	3327	432.52	0	0	0	0	0	0	0	0	0	0	0	0	12.66	0	0	0	0	0	0	0	0	0	0	0	0	0	0	0	0	0	0	0	11.89	0	0	0	0	0	0	0	0	58.66	0	0
1732	Tianshan South 12	86.085	43.075	3500	432.52	0	0	0	0	0	0	0	0	0	0	0	0	9.15	0	0	0	0	0	0	0	0	0	0	0	0	0	0	0	0	0	0	0	13.66	0	0	0	0	0	0	0	0	18.31	0	0
1733	Tianshi Lac	88.175	43.675	2000	487.51	0	0	0	0	0	0	0	0	0	0	0	0	17.74	0	0	0	0	0	0	0.81	0	0	1.61	0	1.61	0	0	0	0	0	0	0	18.55	0	0	0	0	0	0	0	0	0	0	0
1734	Tibet 01	77.405	37.905	2400	53.23	0	0	0	0	0	0	0	0	0	0	0	0	15.24	3.81	0	0	0	0	0.95	0	0	0	0	0	0	0	0	0	0	0	0	0	27.62	0	0	0	0	0	0	0	0	1.9	0	0
1735	Tibet 02-1	81.105	34.005	4300	171.15	0	0	0	0	0	0	0	0	0	0	0	0	38.25	1.64	0	0	0	0	0.55	0	0	0	0	0	0	0	0	0	0	0	0	0	39.34	0	0	0	0	0	0	0	0	0.55	0	0
1736	Tibet 03	77.105	37.205	2400	94.45	0	0	0	0	0	0	0	0.6	0	0	0	0	26.49	0.89	0	0	0	0	0.3	0	0	0	0	0.3	0	0	0	0	0	0	0	0	41.67	0	0	0	0	0	0.3	0	0	0.6	0.3	0
1737	Tibet 04	76.905	37.105	2400	118.57	0	0	0	0	0	0	0	0.48	0	0	0	0	10.53	2.39	0	0	0.48	0	0	0	0	0	0	0	0	0	0	0	0	0	0	0	64.59	0	0	0	0	0	0	0	0	1.91	0	0
1738	Tibet 05	76.905	37.005	2400	121.43	0	0	0.34	0	0	0	0	0	0	0	0	0	35.49	0.34	0	0	0	0	0.68	0.34	0	0	0	0	0	0.34	0	0	0	0	0	0	45.39	0	0	0.68	0	0	0	0	0	1.02	0	0
1739	Tibet 06-1	77.005	37.005	3600	98.84	0	0	0	0	0	0	0	0	0	0	0	0	18.18	2.27	0	0	0	0	2.27	0	0	0	0	0	0	0	0	0	0	0	0	0	42.42	0	0	0	0	0	0	0	0	3.03	0	0
1740	Tibet 07	77.005	36.905	3600	107.94	0	0	0	0	0	0	0	0	0	0	0	0	16.35	1.92	0	0	1.92	0	1.92	0.96	0	0	0	0	0	0	0	0	0	0	0	0	50.96	0	0	0	0	0	0	0	0	1.92	0	0
1741	Tibet 08	77.005	36.805	3600	117.2	0	0	0	0	0	0	0	0.48	0	0	0	0	9.05	2.86	0	0	0	0	2.86	0.48	0	0	0	0	0	0	0	0	0	0	0	0	60.48	0	0	0	0	0	0	0	0	7.62	0	0
1742	Tibet 09	77.005	36.805	3600	117.2	0	0	0	0	0	0	0	0	0	0	0	0	19.15	2.13	0	0	0	0	0	0	0	0	0	0	0	0	0	0	0	0	0	0	35.11	0	0	0	0	0	0	0	0	5.32	0	0
1743	Tibet 10-1	77.105	36.805	3600	202.47	0	0	0.51	0	0	0.51	0	0	0	0	0	0	22.45	7.65	0	0	0.51	0	2.04	0	0	0	0	0	0	0	0	0	0	0	0	0	28.06	0	0.51	0	0	0	0	0	0	2.55	0	0
1744	Tibet 11	77.005	36.705	3600	186.93	0	0	0	0	0	0.68	0	0	0	0	0	0	23.97	2.74	0	0	0.68	0	0	0	0	0	0	0	0	0	0	0	0	0	0	0	36.3	0	0	0	0	0	0	0	0	2.74	0	0
1745	Tibet 12	77.105	36.705	3600	143.81	0	0	0	0	0	0	0	0	0	0	0	0	23.58	2.36	0	0	0.94	0	0	0	0	0	0	0	0	0	0	0	0	0	0	0	34.43	0	0	0	0	0	0.47	0	0	6.13	0	0
1746	Tibet 13	78.405	36.205	4300	210.57	0	0	0	0	0	0	0	0	0	0	0	0	28.17	12.68	0	0	0	0	2.82	0	0	0	0	0	0	0	0	0	0	0	0	0	26.76	0	0	0	0	0	0	0	0	8.45	0	0
1747	Tibet 14	80.405	34.605	4300	161.86	0	0	0	0	0	0	0	0	0	0	0	0	9.62	2.91	0	0	0.67	0	0.22	0	0	0	0	0.45	0	0	0	0	0	0	0	0	65.77	0	0	0	0	0	0	0	0	11.19	0	0
1748	Tibet 15	80.405	34.705	4300	195.18	0	0	0	0	0	0.22	0	0	0	0	0	0	50.33	4.19	0	0	0.22	0	1.55	0	0	0	0	0.22	0	0	0	0	0	0	0	0	30.91	0	0	0	0	0	0	0	0	5.74	0	0
1749	Tibet 16	80.005	33.705	4300	120.97	0	0	0	0	0	0	0	0.32	0	0	0	0	20.51	23.4	0	0	0	0	12.82	0	0	0	0	0.32	0	0	0	0	0	0	0	0	30.45	0	0	0	0	0	0	0	0	4.17	0	0
1750	Tibet 17	79.805	33.205	4300	97.02	0	0	0	0	0	1.69	0	0.34	0	0	0	0	29.39	8.45	0	0	0	0	0	0	0	0	0	0.34	0	0	0	0	0	0	0	0	47.3	0	0	0	0	0	0	0	0	1.69	0	0
1751	Tibet 18	80.005	32.505	4300	87.58	0	0	0	0	0	0.44	0	0	0	0	0	0	33.33	6.22	0	0	0	0	4.44	0	0	0	0	0.44	0	0	0	0	0	0	0	0	36.44	0	0	0	0	0	0	0	0	4.44	0	0
1752	Tibet 19-1	80.205	33.105	4300	99.63	0	0	0	0	0	0	0	0	0	0	0	0	45.24	11.43	0	0	0	0	3.33	0	0	0	0	0	0	0	0	0	0	0	0	0	32.38	0	0	0	0	0	0	0	0	1.43	0	0
1753	Tibet 20	81.005	34.205	4300	217.6	0	0	0	0	0	0	0	0	0	0	0	0	17.23	3.17	0	0	0.23	0	43.08	0	0	0	0	0	0	0	0	0	0	0	0	0	14.51	0	0	0	0	0	0	0	0	2.49	0	0
1754	Tibet 21	77.205	37.505	2400	65.96	0	0	0	0	0	0.17	0	0	0	0	0	0	16.34	0.66	0	0	0	0	50.5	0	0	0	0	0	0	0	0	0	0	0	0	0	10.56	0	0	0.17	0	0	0	0	0	2.15	0	0
1755	Tibet 22	80.905	34.305	4300	227.37	0	0	0	0	0	0	0	0	0	0	0	0	56.73	7.69	0	0	0	0	3.85	0	0	0	0	0	0	0	0	0	0	0	0	0	18.27	0	0	0	0	0	0	0	0	2.88	0	0
1756	Tibet 23	80.905	34.505	4300	189.61	0	0	0	0	0	0	0	0	0	0	0	0	30.77	1.54	0	0	0.38	0	1.15	0	0	0	0	0	0	0	0	0	0	0	0	0	42.31	0	0	0	0	0	0	0	0	10.77	0	0
1757	Tibet 24	80.405	35.005	4300	166.09	0	0	0	0	0	0	0	0	0	0	0	0	12.7	4.76	0	0	0	0	3.17	0	0	0	0	0.79	0	0	0	0	0	0	0	0	68.25	0	0	0	0	0	0	0	0	3.17	0	0
1758	Tibet 25	79.605	35.405	4300	166.59	0	0	0	0	0	0	0	0	0	0	0	0	18.27	1.02	0	0	0.51	0	0.51	0	0	0	0	0.51	0	0	0	0	0	0	0	0	68.53	0	0	0	0	0	0	0	0	2.03	0	0
1759	Tibet 26	79.705	36.005	4500	185.07	0	0	0	0	0	0.29	0	0	0	0	0	0	51.47	2.06	0	0	0.59	0	0.29	0	0	0	0	0	0	0	0	0	0	0	0	0	29.12	0	0	0	0	0	0	0	0	1.18	0	0
1760	Tibet 27	79.205	36.205	4500	233.01	0	0	0	0	0	1.14	0	0	0	0	0	0	29.55	11.36	0	0	0	0	0	0	0	0	0	0	0	0	0	0	0	0	0	0	30.68	0	0	0	0	0	0	0	0	5.68	0	0
1761	Tibet 28	78.205	36.305	4500	120.68	0	0	0	0	0	0	0	0	0	0	0	0	23.53	0.78	0	0	0.39	0	2.75	0	0	0	0	0	0	0	0	0	0	0	0	0	38.82	0	0	0	0	0	0	0	0	1.96	0	0
1762	Tibet 29	77.105	36.605	4500	213.64	0	0	0	0	0	0	0	0	0	0	0	0	18.11	9.45	0	0	0	0	1.18	0	0	0	0	0.39	0	0	0	0	0	0	0	0	37.01	0	0	0.39	0	0	0	0	0	0.39	0	0
1763	Tibet 30	77.305	37.405	4500	75.38	0	0	0	0	0	0	0	0	0	0	0	0	13.04	2.17	0	0	0	0	0	0	0	0	0	0	0	0	0	0	0	0	0	0	44.29	0	0	0	0	0	0	0	0	0.27	0	0
1764	Tibet 31	76.005	39.505	4500	80.75	0	0	0	0	0	0	0	0.28	0	0	0	0	16.19	4.83	0	0	0	0	0	0	0	0	0	0	0	0	0	0	0	0	0	0	32.1	0	0	0	0	0	0	0	0	3.41	0	0
1765	Tibet 32	77.205	37.305	4500	71	0	0	0	0	0	0	0	0.79	0	0	0	0	28.57	4.76	0	0	0	0	0.79	0	0	0	0	0	0	0	0	0	0	0	0	0	39.68	0	0	0	0	0	0	0	0	0.79	0	0
1766	Tibet S01	85.335	28.835	4590	403.84	0	0	0	0	0	2.21	0	0	0	0	0	0	13.28	11.81	0	0	2.58	0	0	0	0	0	0	0	0.37	0	0	0	0.37	0	0	0	4.06	0	0	0.37	0	10.7	0	0	0	0	0	0
1767	Tibet S02	85.335	28.835	4590	403.84	0.74	0	0	0	0	1.92	0	0	0	0	0	0	21.83	10.62	0	0	2.95	0	0	0	0	0	0	0	1.18	0	0	0	0	0	0	0	16.08	0	0	0.74	0	10.03	0.15	0	0	0	0	0
1768	Tibet S03	85.335	28.835	4590	403.84	0	0	0	0	0	0	0	0	0	0	0	0	20.1	4.52	0	0	1.01	0	1.51	0	0	0	0	0	0	0	0	0	0	0	0	0	3.02	0	0	1.51	0	0	3.52	0	0	4.02	0	0
1769	Tibet S04	85.335	28.835	4590	403.84	1.08	0	0	0	0	6.86	0	0	0	0	0	0	6.14	18.77	0	0	14.08	0	0	0	0	0	0	0	21.66	0	0	0	0.72	0	0	0	2.89	0	0	0.36	0	0	0	0	0	0.36	0	0
1770	Tibet S05	85.335	28.835	4590	403.84	1.3	0	0	0	0	0	0	0	0	0	0	0	0.78	0	0	0	4.16	0	0	0	0	0	0	0	19.74	0	0	0	1.3	0	0	0	38.96	0	0	0.52	0	0	0	0	0	0	0	0
1771	Tibet S06	85.335	28.835	4590	403.84	0	0	0	0	0	0.33	0	0.33	0	0	0	0	55.62	0.11	0	0	1.09	0	2.73	0	0	0	0	0	2.84	0	0	0	0	0	0	0	2.51	0	0	0.44	0	13.52	0	0	0	0.22	0	0
1772	Tibet S07	85.335	28.835	4590	403.84	0	0	0	0	0	2.16	0	0	0	0	0	0	8.63	7.19	0	0	10.79	0	0	0	0	0	0	0	0	0	0.72	0	0	0	0	0	7.19	0	0	2.88	0	5.76	0.72	0	0	0	0	0
1773	Tibet S08	85.335	28.835	4590	403.84	0	0	0	0	0	1.89	0	0	0	0	0	0	4.32	0.54	0	0	10.54	0	0	0	0	0	0	0	8.11	0	0	0	1.89	0	0	0	3.51	0	0	0.54	0	0	0	0	0	18.92	0	0
1774	Tibet S09	85.335	28.835	4590	403.84	1.92	0	0	0	0	4.49	0	0	0	0	0	0	1.28	6.41	0	0	5.13	0	0	0	0	0	0	0	10.26	0	0	0	2.56	0	0	0	18.59	0	0	0.64	0	0	0	0	0	0	0	0
1775	Tibet S10	85.335	28.835	4590	403.84	3.45	0	0	0	0	1.38	0	0	0	0	0	0	4.14	3.45	0	0	9.66	0	0	0	0	0	1.38	0	1.38	0	0	0	4.83	0	0	0	8.28	0	0	0	0	0	0	0	0	2.76	0	0
1776	Tibet S11	85.335	28.835	4590	403.84	0	0	0	0	0	6.86	0	0	0	0	0	0	3.92	3.92	0	0	10.29	0	0	0	0	0	0	0	4.41	0	0	0	2.45	0	0	0	0.49	0	0	0.49	0	0	0	0	0	0.98	0	0
1777	Tibetan Plateau 02-154	98.525	34.925	4276	375.58	0	0	0	0	0	0	0	0	0	0	0	0	9.61	5.11	0	0	0.3	0	5.51	0.3	0	0	0	0	0.3	0	0	0	0	0	0	0	6.21	0	0	0	0	1.7	0	0	0	53.75	0	0
1778	Tibetan Plateau CTP-02	98.525	34.925	4276	375.58	0	0	0	0	0	0	0	0	0	0	0	0	9.61	5.11	0	0	0.3	0	5.51	0.3	0	0	0	0	0.3	0	0	0	0	0	0	0	6.21	0	0	0	0	1.7	0	0	0	53.75	0	0
1779	Tibetan Plateau CTP-03	90.635	30.235	4607	423.62	0	0	0	0	0	1.1	0	0	0	0	0	0	10.98	2.2	0	0	0.4	0	0	0	0	0	0	0	0.4	0	0	0	0	0	0	0	0	0	0	0	0	3.49	0	0	0	44.51	0	0
1780	Tibetan Plateau CTP-04	91.695	31.095	4745	484.04	0	0	0	0	0	0	0	0	0	0	0	0	7.6	1.3	0	0	0.3	0	1	0	0	0	0	0	1	0	0	0	0	0	0	0	0.3	0	0	0	0	0.7	0	0	0	77.5	0	0
1781	Tibetan Plateau CTP-05	91.765	31.175	4650	471.13	0	0	0	0	0	1	0	0.3	0	0	0	0	9.74	0.7	0	0	0.3	0	0	0	0	0	0	0	0.3	0	0	0	0	0	0	0	0	0	0	0	0	0.7	0	0	0	79.62	0	0
1782	Tibetan Plateau CTP-06	91.445	31.535	4570	428.75	0	0	0	0	0	0.7	0	0	0	0	0	0	8.43	2.11	0	0	0	0	0.3	0	0	0	0	0	0.7	0	0	0	0	0	0	0	3.51	0	0	0	0	2.11	0	0	0	60.08	0	0
1783	Tibetan Plateau CTP-07	91.445	31.535	4575	428.75	0	0	0	0	0	0.3	0	0	0	0	0	0	2.6	4	0	0	0	0	1	0	0	0	0	0	1.3	0	0	0	0	0	0	0	0.3	0	0	0	0	1	0	0	0	74.03	0	0
1784	Tibetan Plateau CTP-08	91.715	32.195	4898	440.36	0	0	0	0	0	0	0	0.3	0	0	0	0	5.31	3.7	0	0	0.3	0	0	0	0	0	0	0	1.9	0	0	0	0	0	0	0	0.6	0	0	0	0	0.6	0	0	0	69.67	0	0
1785	Tibetan Plateau CTP-09	91.445	32.155	4616	426.55	0	0	0	0	0	1.3	0	0	0	0	0	0	11.3	2	0	0	1.7	0	0.3	0	0	0	0	0	0.7	0	0	0	0	0	0	0	3	0	0	0	0	0	0	0	0	66.7	0	0
1786	Tibetan Plateau CTP-11	91.285	32.115	4671	414.12	0	0	0	0	0	0	0	0	0	0	0	0	10.2	5.3	0	0	1	0	1	0	0	0	0	0	1.3	0	0	0	0	0	0	0	2	0	0	0	0	1	0	0	0	60.5	0	0
1787	Tibetan Plateau CTP-12	90.795	31.975	4646	385.86	0	0	0	0	0	1.4	0	0	0	0	0	0	19.02	4.8	0	0	1.4	0	0.3	0	0	0	0	0	1.7	0	0	0	0	0	0	0	2.8	0	0	0	0	2.1	0	0	0	38.34	0	0
1788	Tibetan Plateau CTP-13	90.725	31.995	4726	387.24	0	0	0	0	0	0	0	0	0	0	0	0	9.53	1.3	0	0	1.4	0	0	0	0	0	0	0	2.01	0	0	0	0	0	0	0	1.4	0	0	0	0	0.3	0	0	0	69.01	0	0
1789	Tibetan Plateau CTP-14	90.515	32.035	4681	365.16	0	0	0	0	0	0	0	0	0	0	0	0	6.59	3.4	0	0	0.7	0	2.6	0.7	0	0	0	0	1.3	0	0	0	0	0	0	0	4	0	0	0	0	0	0	0	0	28.47	0	0
1790	Tibetan Plateau CTP-15	90.355	31.995	4637	350.97	0	0	0	0	0	0	0	0	0	0	0	0	18.62	1.6	0	0	1.3	0	0	0	0	0	0	0	0	0	0	0	0	0	0	0	0.3	0	0	0	0	2.6	0	0	0	22.82	0	0
1791	Tibetan Plateau CTP-16	90.045	31.475	4673	340.59	0	0	0	0	0	0	0	0	0	0	0	0	22.14	3.71	0	0	0.3	0	0	0	0	0	0	0	0.7	0	0	0	0	0	0	0	3.41	0	0	0	0	0	0	0	0	43.39	0	0
1792	Tibetan Plateau CTP-17	90.025	31.505	4685	340.09	0	0	0	0	0	0	0	0	0	0	0	0	9.72	3.01	0	0	0	0	0.3	0.3	0	0	0	0	0.3	0	0	0	0	0	0	0	1	0	0	0	0	1	0	0	0	29.46	0	0
1793	Tibetan Plateau CTP-19	87.565	31.835	4478	247.73	0	0	0	0	0	0	0	0.3	0	0	0	0	23.02	7.91	0	0	0	0	1.7	0	0	0	0	0	1	0	0	0	0	0	0	0	6.51	0	0	0	0	0.3	0	0	0	26.13	0	0
1794	Tibetan Plateau CTP-20	89.535	32.105	4724	305.73	0	0	0	0	0	0.3	0	0.3	0	0	0	0	20.82	4.43	0	0	0.7	0	0.3	0	0	0	0	0	0.3	0	0	0	0	0	0	0	2.11	0	0	0	0	1.01	0	0	0	33.3	0	0
1795	Tibetan Plateau CTP-21	90.425	31.375	4626	370.2	0	0	0	0	0	0.3	0	0	0	0	0	0	13.37	4.19	0	0	0.7	0	0	0	0	0	0	0	1	0	0	0	0	0	0	0	1.3	0	0	0	0	0.3	0	0	0	31.54	0	0
1796	Tibetan Plateau CTP-25	91.865	32.575	5133	456.98	0	0	0	0	0	0	0	0.3	0	0	0	0	11.1	1.7	0	0	0.7	0	0.7	0	0	0	0	0	1	0	0	0	0	0	0	0	1.4	0	0	0	0	0	0	0	0	68.9	0	0
1797	Tibetan Plateau CTP-26	92.245	33.775	4650	332.21	0	0	0	0	0	0	0	0.4	0	0	0	0	4.38	4.78	0	0	0.7	0	2.19	0	0	0	0	0	1.1	0	0	0	0	0	0	0	3.59	0	0	0	0	0.4	0	0	0	39.44	0	0
1798	Tibetan Plateau CTP-27	92.695	34.405	4560	291.61	0	0	0	0	0	0.7	0	1	0	0	0	0	9.92	2	0	0	0.3	0	2.61	0	0	0	0	0	0.3	0	0	0	0	0	0	0	8.62	0	0	0	0	0	0	0	0	23.45	0	0
1799	Tibetan Plateau CTP-28	93.485	35.385	4497	246.93	0	0	0	0	0	1.31	0	0.7	0	0	0	0	12.85	1.61	0	0	1.31	0	0.3	0	0	0	0	0	0.3	0	0	0	0	0	0	0	9.44	0	0	0	0	0.3	0	0	0	19.28	0	0
1800	Tibetan Plateau CTP-29	93.685	35.505	4529	242.16	0	0	0	0	0	0	0	0	0	0	0	0	6.6	1.3	0	0	0	0	0.7	0	0	0	0	0	0	0	0	0	0	0	0	0	5.6	0	0	0	0	0	0	0	0	34.8	0	0
1801	Tibetan Plateau CTP-30	93.935	35.385	4500	253.2	0	0	0	0	0	0	0	0.3	0	0	0	0	17.82	7.41	0	0	0	0	1	0	0	0	0	0	4.4	0	0	0	0	0	0	0	12.11	0	0	0	0	0	0	0	0	28.93	0	0
1802	Tibetan Plateau CTP-31	94.085	35.065	4497	288.74	0	0	0	0	0	0	0	0	0	0	0	0	15.53	0.3	0	0	0	0	0	0	0	0	0	0	1	0	0	0	0	0	0	0	4.41	0	0	0	0	0	0	0	0	53.41	0	0
1803	Tibetan Plateau CTP-32	94.095	35.065	4540	288.46	0	0	0	0	0	0.3	0	0	0	0	0	0	12.9	3.6	0	0	0	0	1	0	0	0	0	0	0.7	0	0	0	0	0	0	0	2	0	0	0	0	0	0	0	0	58.3	0	0
1804	Tibetan Plateau CTP-33	94.395	35.035	4369	281.75	0	0	0	0	0	0	0	0.3	0	0	0	0	4.8	4.2	0	0	0	0	2.3	0	0	0	0	0	0.3	0	0	0	0	0	0	0	2.9	0	0	0	0	0	0	0	0	73.73	0	0
1805	Tibetan Plateau CTP-34	94.395	35.035	4367	281.75	0	0	0	0	0	0	0	0	0	0	0	0	5	1.3	0	0	0	0	2.3	0	0	0	0	0	0	0	0	0	0	0	0	0	2	0	0	0	0	0	0	0	0	84.4	0	0
1806	Tibetan Plateau CTP-35	95.985	34.165	4701	483.01	0	0	0	0	0	0	0	0	0	0	0	0	3.61	2.91	0	0	0.6	0	0.3	0	0	0	0	0	0	0	0	0	0	0	0	0	0.6	0	0	0	0	0	0	0	0	82.97	0	0
1807	Tibetan Plateau CTP-36	97.045	33.755	4552	511.87	0	0	0	0	0	0	0	0.6	0	0	0	0	3.91	1.9	0	0	0	0	0	0	0	0	0	0	0.6	0	0	0	0	0	0	0	0.6	0	0	0	0	0	0	0	0	76.65	0	0
1808	Tibetan Plateau CTP-37	97.225	34.045	4544	477.07	0	0	0	0	0	0	0	0	0	0	0	0	1.91	0	0	0	0.6	0	0	0	0	0	0	0	0.3	0	0	0	0	0	0	0	0	0	0	0	0	0	0	0	0	89.66	0	0
1809	Tibetan Plateau CTP-38	97.225	34.045	4544	477.07	0	0	0	0	0	0	0	0.3	0	0	0	0	6.01	1.3	0	0	1	0	0.6	0	0	0	0	0	0.3	0	0	0	0	0	0	0	1.6	0	0	0	0	0	0	0	0	72.57	0	0
1810	Tibetan Plateau CTP-39	97.225	34.045	4545	477.07	0	0	0	0	0	0.3	0	0.3	0	0	0	0	5.21	1.2	0	0	0	0	0	0	0	0	0	0	0.3	0	0	0	0	0	0	0	1.9	0	0	0	0	0	0	0	0	79.66	0	0
1811	Tibetan Plateau CTP-40	97.225	34.045	4537	477.07	0	0	0	0	0	0	0	0	0	0	0	0	3.2	1.9	0	0	0.3	0	0.3	0	0	0	0	0	0	0	0	0	0	0	0	0	0.3	0	0	0	0	0	0	0	0	86.39	0	0
1812	Tibetan Plateau DC-U-6	98.645	35.285	4095	350.36	0	0	0	0	0	0.3	0	0	0	0	0	0	31.79	2.72	0	0	0.7	0	1.41	0	0	0	0	0	0.7	0	0	0	0	0	0	0	18.81	0	0	0	0	0	0	0	0	24.65	0	0
1813	Tibetan Plateau ER-U-1	97.275	34.935	4303	346.46	0	0	0	0	0	0.3	0	0	0	0	0	0	17.33	1.7	0	0	0	0	0.7	0	0	0	0	0	1	0	0	0	0	0	0	0	13.33	0	0	0	0	0	0	0	0	47.7	0	0
1814	Tibetan Plateau GA	102.335	34.245	3485	647.12	0	0	0	0	0	0.7	0	0.7	0	0	0	0	23.78	1.09	0	0.4	12.94	0	0.4	0	0	0	0	0	0	0	0	0	0	0	0	0	3.18	0	0	0	0	0	0	0	0	22.69	0	0
1815	Tibetan Plateau KU-U-5	99.185	35.315	4150	401.96	0	0	0	0	0	0	0	0.3	0	0	0	0	30.62	3.31	0	0	1	0	3.71	0	0	0	0	0	0.3	0	0	0	0	0	0	0	13.96	0	0	0	0	0	0	0	0	22.49	0	0
1816	Tibetan Plateau MD-U-1	98.165	34.885	4244	350.93	0	0	0	0	0	0.3	0	0	0	0	0	0	31.5	2.3	0	0	0.3	0	1.3	0.3	0	0	0	0	0.3	0	0	0	0	0	0	0	4.6	0	0	0	0	0.7	0	0	0	28	0	0
1817	Tibetan Plateau MIHA-2	95.285	39.365	2930	142.39	0	0	0	0	0	0	0	0.3	0	0	0	0	14.5	4.4	0	0	0	0	3	0	0	0	0	0	1.7	0	0	0	0	0	0	0	32.3	0	0	0	0	0	0	0	0	17.5	0	0
1818	Tibetan Plateau MIHA-4	96.385	38.775	3350	171.81	0	0	0	0	0	0	0	0	0	0	0	0	22.1	1.2	0	0	0	0	0.9	0.3	0	0	0	0	0.3	0	0	0	0	0	0	0	64.1	0	0	0	0	0	0	0	0	1.8	0	0
1819	Tibetan Plateau MIHA-8	97.125	38.505	4300	275.85	0	0	0	0	0	0	0	0	0	0	0	0	15.18	4	0	0	0.7	0	6.59	0	0	0	0	0	1	0	0	0	0	0	0	0	5.89	0	0	0	0	0	0	0	0	51.45	0	0
1820	Tibetan Plateau MIQ-1	96.255	36.975	2734	74.17	0	0	0	0	0	0	0	0	0	0	0	0	40.38	0.7	0	0	1.31	0	1.01	0.3	0	0	0	0	0	0	0	0	0	0	0	0	30.31	0	0	0	0	0	0	0	0	5.44	0	0
1821	Tibetan Plateau MIY-01	101.505	36.875	2961	476.31	0	0	0	0	0	0	0	0	0	0	0	0	22.44	5.69	0	0	3.21	0	23.68	0	0	0	0	0	1.24	0	0	0	0	0	0	0	7.03	0	0	0	0	0.62	0	0	0	11.48	0	0
1822	Tibetan Plateau MIY-02	101.035	36.875	2965	449.69	0	0	0	0	0	0	0	0	0	0	0	0	10.47	0.31	0	0	1.04	0	2.69	0	0	0	0	0	0	0	0	0	0	0	0	0	17.93	0	0	0	0	0	0	0	0	4.04	0	0
1823	Tibetan Plateau MIY-03	100.755	36.585	3165	433	0	0	0	0	0	0	0	0.3	0	0	0	0	39.3	1	0	0	4	0	3	0	0	0	0	0	0	0	0	0	0	0	0	0	6.9	0	0	0	0	0.3	0	0	0	29.4	0	0
1824	Tibetan Plateau MIY-09	98.525	34.925	4277	375.58	0	0	0	0	0	0	0	0.7	0	0	0	0	35.09	5.68	0	0	1.99	0	1	0.3	0	0	0	0	0.7	0	0	0	0	0	0	0	3.99	0	0	0	0	0	0	0	0	18.84	0	0
1825	Tibetan Plateau MIY-10	98.525	34.925	4269	375.58	0	0	0	0	0	0.3	0	0	0	0	0	0	12.18	9.78	0	0	2.4	0	4.69	0	0	0	0	0	0.7	0	0	0	0	0	0	0	7.09	0	0	0	0	0	0	0	0	43.51	0	0
1826	Tibetan Plateau MIY-11	98.515	34.925	4262	374.09	0	0	0	0	0	0.3	0	0	0	0	0	0	23.02	5.33	0	0	3.02	0	0.3	0	0	0	0	0	0.7	0	0	0	0	0	0	0	7.74	0	0	0	0	0	0	0	0	38.59	0	0
1827	Tibetan Plateau MIY-12	97.615	34.975	4285	349.02	0	0	0	0	0	0.3	0	0.3	0	0	0	0	34.27	4.61	0	0	1.6	0	0.3	0	0	0	0	0	0	0	0	0	0	0	0	0	6.51	0	0	0	0	0	0	0	0	27.15	0	0
1828	Tibetan Plateau MIY-13	97.515	34.875	4290	360.27	0	0	0	0	0	0	0	0	0	0	0	0	22.62	2.4	0	0	1.3	0	1.3	0	0	0	0	0	0	0	0	0	0	0	0	0	8.11	0	0	0	0	0	0	0	0	34.73	0	0
1829	Tibetan Plateau MIY-14	97.565	34.905	4283	349.38	0	0	0	0	0	0.3	0	0	0	0	0	0	12.84	1.4	0	0	0.3	0	0.3	0	0	0	0	0	0.3	0	0	0	0	0	0	0	2.71	0	0	0	0	0	0	0	0	31.19	0	0
1830	Tibetan Plateau MIY-15	97.565	34.905	4286	349.38	0	0	0	0	0	0.3	0	0	0	0	0	0	9.46	1.31	0	0	0.3	0	0	0.3	0	0	0	0	0.3	0	0	0	0	0	0	0	3.32	0	0	0	0	0.7	0	0	0	27.57	0	0
1831	Tibetan Plateau MIY-16	97.575	34.915	4295	348.62	0	0	0	0	0	0.3	0	0	0	0	0	0	14.14	4.01	0	0	0.9	0	0.3	0	0	0	0	0	0	0	0	0	0	0	0	0	6.02	0	0	0	0	0	0	0	0	38.31	0	0
1832	Tibetan Plateau MIY-17	97.575	34.925	4282	348.1	0	0	0	0	0	0	0	0	0	0	0	0	14.86	1.2	0	0	0	0	1.71	0	0	0	0	0	0.3	0	0	0	0	0	0	0	11.85	0	0	0	0	0	0	0	0	37.25	0	0
1833	Tibetan Plateau MIY-18	97.625	34.965	4282	344.62	0	0	0	0	0	0.3	0	0	0	0	0	0	31.84	3.99	0	0	1.7	0	1.3	0	0	0	0	0	1	0	0	0	0	0	0	0	3.69	0	0	0	0	0	0	0	0	27.54	0	0
1834	Tibetan Plateau MIY-19	97.355	35.025	4302	340.94	0	0	0	0	0	0	0	0	0	0	0	0	19.24	7.31	0	0	0.3	0	4.01	0	0	0	0	0	1.3	0	0	0	0	0	0	0	6.01	0	0	0	0	0	0	0	0	14.63	0	0
1835	Tibetan Plateau MIY-20	97.355	35.025	4310	340.94	0	0	0	0	0	0	0	0	0	0	0	0	30.46	3.61	0	0	0.7	0	2.3	0	0	0	0	0	1.7	0	0	0	0	0	0	0	6.71	0	0	0	0	0	0	0	0	17.43	0	0
1836	Tibetan Plateau MIY-21	97.395	35.045	4332	342.96	0	0	0	0	0	0.3	0	0.3	0	0	0	0	38.78	5.31	0	0	0	0	3.31	0	0	0	0	0	0.3	0	0	0	0	0	0	0	7.01	0	0	0	0	0	0	0	0	14.93	0	0
1837	Tibetan Plateau MIY-22	97.395	35.045	4341	342.96	0	0	0	0	0	0.3	0	0	0	0	0	0	20.42	4.02	0	0	0.3	0	1.01	0	0	0	0	0	1.31	0	0	0	0	0	0	0	6.04	0	0	0	0	0.7	0	0	0	29.18	0	0
1838	Tibetan Plateau MIY-23	97.395	35.045	4333	342.96	0	0	0	0	0	0	0	0	0	0	0	0	21.18	3.01	0	0	1.31	0	0.7	0	0	0	0	0	0.3	0	0	0	0	0	0	0	9.44	0	0	0	0	0	0	0	0	30.62	0	0
1839	Tibetan Plateau MIY-25	97.515	35.005	4311	351.5	0	0	0	0	0	0	0	0	0	0	0	0	22.65	3.71	0	0	0.3	0	1.4	0	0	0	0	0	1	0	0	0	0	0	0	0	7.92	0	0	0	0	0	0	0	0	30.86	0	0
1840	Tibetan Plateau MIY-27	97.905	35.045	4260	340.19	0	0	0	0	0	1	0	0	0	0	0	0	43.89	5.01	0	0	0.7	0	0.7	0	0	0	0	0	0.3	0	0	0	0	0	0	0	7.11	0	0	0	0	0	0	0	0	24.95	0	0
1841	Tibetan Plateau MIY-29	98.085	34.995	4256	343.17	0	0	0	0	0	0	0	0.3	0	0	0	0	14.27	3.32	0	0	0	0	1.41	0	0	0	0	0	0	0	0	0	0	0	0	0	4.42	0	0	0	0	0	0	0	0	37.09	0	0
1842	Tibetan Plateau MIY-30	98.105	34.975	4247	353	0	0	0	0	0	0	0	0.7	0	0	0	0	21.12	4.8	0	0	0.3	0	2.4	0	0	0	0	0	0.7	0	0	0	0	0	0	0	3.4	0	0	0	0	0	0	0	0	33.33	0	0
1843	Tibetan Plateau MIY-31	98.125	34.945	4242	345.82	0	0	0	0	0	0	0	0	0	0	0	0	22.2	4.1	0	0	1	0	1.3	0	0	0	0	0	0.3	0	0	0	0	0	0	0	3.5	0	0	0	0	0	0	0	0	27.9	0	0
1844	Tibetan Plateau MIY-35	98.115	34.745	4241	367.74	0	0	0	0	0	0	0	1.49	0	0	0	0	55.98	2.49	0	0	0	0	0	0	0	0	0	0	0	0	0	0	0	0	0	0	4.38	0	0	0	0	0	0	0	0	15.94	0	0
1845	Tibetan Plateau MIY-36	98.215	34.805	4230	359.39	0	0	0	0	0	0	0	0	0	0	0	0	30.59	3.71	0	0	1.4	0	1	0	0	0	0	0	1.71	0	0	0	0	0	0	0	5.82	0	0	0	0	0	0	0	0	34.7	0	0
1846	Tibetan Plateau MIY-37	98.215	34.805	4240	359.39	0	0	0	0	0	0	0	0.3	0	0	0	0	27.48	2.71	0	0	1.4	0	1	0	0	0	0	0	0	0	0	0	0	0	0	0	9.33	0	0	0	0	0.7	0	0	0	34.7	0	0
1847	Tibetan Plateau MIY-38	98.175	34.875	4240	351.95	0	0	0	0	0	0.3	0	0.3	0	0	0	0	21.04	4.41	0	0	1.3	0	1	0	0	0	0	0	0	0	0	0	0	0	0	0	6.71	0	0	0	0	0	0	0	0	32.16	0	0
1848	Tibetan Plateau MIY-39	97.455	33.995	4581	490.52	0	0	0	0	0	0.7	0	0	0	0	0	0	6.8	0	0	0	1	0	0	0	0	0	0	0	0	0	0	0	0	0	0	0	0.3	0	0	0	0	0	0	0	0	76.7	0	0
1849	Tibetan Plateau MIY-40	97.475	33.995	4581	488.66	0	0	0	0	0	0	0	0	0	0	0	0	8.01	2.6	0	0	0.3	0	1	0	0	0	0	0	0.3	0	0	0	0	0	0	0	2.3	0	0	0	0	0	0	0	0	74.07	0	0
1850	Tibetan Plateau MIY-41	97.545	34.025	4620	490.43	0	0	0	0	0	0	0	0	0	0	0	0	7.51	2.8	0	0	0.6	0	1.2	0	0	0	0	0	0.9	0	0	0	0	0	0	0	1.9	0	0	0	0	0	0	0	0	70.17	0	0
1851	Tibetan Plateau MIY-42	97.545	34.025	4617	490.43	0	0	0	0	0	0	0	0	0	0	0	0	10.9	1.6	0	0	1	0	0.3	0	0	0	0	0	0.6	0	0	0	0	0	0	0	1	0	0	0	0	0	0	0	0	74.9	0	0
1852	Tibetan Plateau MIY-43	97.845	34.245	4754	483.03	0	0	0	0	0	0	0	0	0	0	0	0	7.61	2.3	0	0	1	0	1.6	0	0	0	0	0	0.3	0	0	0	0	0	0	0	1	0	0	0	0	0	0	0	0	73.07	0	0
1853	Tibetan Plateau MIY-44	97.845	34.255	4740	479.37	0	0	0	0	0	0	0	0	0	0	0	0	7.62	1.2	0	0	0	0	0.9	0	0	0	0	0	0.3	0	0	0	0	0	0	0	1.6	0	0	0	0	0	0	0	0	73.85	0	0
1854	Tibetan Plateau MIY-46	98.065	34.675	4233	371.87	0	0	0	0	0	1	0	0.3	0	0	0	0	16.88	3.7	0	0	0	0	1.7	0	0	0	0	0	0	0	0	0	0	0	0	0	5	0	0	0	0	0	0	0	0	58.74	0	0
1855	Tibetan Plateau MIY-48	98.365	34.825	4228	365.77	0	0	0	0	0	0.7	0	0	0	0	0	0	30.27	4.6	0	0	0.7	0	2	0.3	0	0	0	0	0	0	0	0	0	0	0	0	3.9	0	0	0	0	0	0	0	0	37.06	0	0
1856	Tibetan Plateau MIY-49	98.395	34.835	4230	368.31	0	0	0	0	0	0.3	0	0.7	0	0	0	0	22.56	3.52	0	0	0	0	1.61	0	0	0	0	0	0	0	0	0	0	0	0	0	4.93	0	0	0	0	0	0	0	0	39.27	0	0
1857	Tibetan Plateau MIY-50	98.395	34.835	4231	368.31	0	0	0	0	0	0	0	1.31	0	0	0	0	12.35	1.31	0	0	0.7	0	0	0	0	0	0	0	0	0	0	0	0	0	0	0	5.02	0	0	0	0	0	0	0	0	51.51	0	0
1858	Tibetan Plateau MIY-51	98.525	34.925	4263	375.58	0	0	0	0	0	0.3	0	0.3	0	0	0	0	14.14	4.41	0	0	1.3	0	3.01	0	0	0	0	0	1.3	0	0	0	0	0	0	0	2.71	0	0	0	0	0.7	0	0	0	44.33	0	0
1859	Tibetan Plateau MIY-52	98.525	34.925	4266	375.58	0	0	0	0	0	0.3	0	0	0	0	0	0	17.77	7.03	0	0	0	0	0.7	0	0	0	0	0	1	0	0	0	0	0	0	0	4.22	0	0	0	0	0	0	0	0	45.38	0	0
1860	Tibetan Plateau MIY-53	98.525	34.925	4267	375.58	0	0	0	0	0	0	0	0	0	0	0	0	12.41	1.2	0	0	0	0	1.3	0	0	0	0	0	0	0	0	0	0	0	0	0	5.41	0	0	0	0	1	0	0	0	54.85	0	0
1861	Tibetan Plateau MIY-54	99.475	34.885	4592	537.91	0	0	0	0	0	0.7	0	0	0	0	0	0	3.1	8.9	0	0	0	0	1.4	0	0	0	0	0	1.7	0	0	0	0	0	0	0	1	0	0	0	0	0	0	0	0	71	0	0
1862	Tibetan Plateau NB	101.105	33.385	4030	724.05	0	0	0	0	0	0.4	0	1.8	0	0	0	0	8.49	0.4	0	0	3.2	0	0.7	0	0	0	0	0	0	0	0	0	0	0	0	0	2.5	0	0	0	0	0	0	0	0	41.36	0	0
1863	Tibetan Plateau NE1	100.245	38.015	2804	495.02	0	0	0	0	0	0	0	1.03	0	0	0	0	5.15	0	0	0	0	0	3.09	0	0	0	0	0	0	0	0	0	0	0	0	0	4.12	0	0	0	0	0	0	0	0	2.57	0	0
1864	Tibetan Plateau NE2	100.915	37.465	3314	529.58	0	0	0	0	0	0	0	2.59	0	0	0	0	5.18	3.62	0	0	0	0	1.04	0	0	0	0	0	0	0	0	0	0	0	0	0	2.07	0	0	0	0	0	0	0	0	79.71	0	0
1865	Tibetan Plateau NE3	100.915	37.465	3314	529.58	0	0	0	0	0	0	0	1.14	0	0	0	0	6.86	22.86	0	0	0	0	1.14	0	0	0	0	0	0	0	0	0	0	0	0	0	1.14	0	0	0	0	0	0	0	0	52.57	0	0
1866	Tibetan Plateau NE4	101.285	37.615	3196	479.03	0	0	0	0	0	0	0	0	0	0	0	0	11.4	22.81	0	0	5.7	0	2.28	0	0	0	0	0	0	0	0	0	0	0	0	0	5.7	0	0	0	0	0	0	0	0	28.51	0	0
1867	Tibetan Plateau NE5	101.285	37.615	3196	479.03	0	0	0	0	0	0	0	0	0	0	0	0	5.49	5.49	0	0	0	0	2.75	0	0	0	0	0	0	0	0	0	0	0	0	0	1.1	0	0	0	0	0	0	0	0	65.93	0	0
1868	Tibetan Plateau NE6	101.575	37.145	2811	477.64	0	0	0	0	0	0	0	0	0	0	0	0	32.79	9.22	0	0	1.02	0	7.68	0	0	0	0	0	0	0	0	0	0	0	0	0	11.27	0	0	0	0	0	0	0	0	7.68	0	0
1869	Tibetan Plateau S-01	102.285	34.015	3430	664.27	0	0	0	0	0	0	0	0	0	0	0	0	3.6	3	0	0	7.29	0	0.7	0	0	0	0	0	0.4	0	0	0	0	0	0	0	2.2	0	0	0	0	0	0	0	0	40.36	0	0
1870	Tibetan Plateau S-02	102.555	33.985	3437	688.56	0	0	0	0	0	0	0	0	0	0	0	0	17.1	1	0	0	10.3	0	0	0	0	0	0	0	0	0	0	0	0	0	0	0	7.2	0	0	0	0	0	0	0	0	31.1	0	0
1871	Tibetan Plateau S-03	101.155	33.395	4323	730.64	0	0	0	0	0	0	0	0	0	0	0	0	4.11	1.6	0	0	1.7	0	0	0	0	0	0	0	0	0	0	0	0	0	0	0	0	0	0	0	0	0	0	0	0	72.24	0	0
1872	Tibetan Plateau S-04	101.165	33.385	4256	748.98	0	0	0	0	0	0	0	0.6	0	0	0	0	7.83	1.51	0	0	4.72	0	0.9	0	0	0	0	0	0.6	0	0	0	0	0	0	0	0.6	0	0	0	0	0	0	0	0	52.61	0	0
1873	Tibetan Plateau S-05	101.175	33.415	4150	718.21	0	0	0	0	0	0.3	0	0	0	0	0	0	6.3	3.9	0	0.3	2	0	0.3	0	0	0	0	0	0	0	0	0	0	0	0	0	0.3	0	0	0	0	0	0	0	0	46.8	0	0
1874	Tibetan Plateau S-06	101.105	33.355	4030	713.64	0	0	0	0	0	0	0	1	0	0	0	0	14.03	1.3	0	1	2	0	0.3	0	0	0	0	0	0.3	0	0	0	0	0	0	0	1	0	0	0	0	0	0	0	0	38.18	0	0
1875	Tibetan Plateau S-07	101.115	33.345	4030	729.64	0	0	0	0	0	0.3	0	0.3	0	0	0	0	7.87	2.72	0	0	3.73	0	0	0	0	0	0	0	0	0	0	0	0	0	0	0	1.21	0	0	0	0	0	0	0	0	57.21	0	0
1876	Tibetan Plateau S-08	101.925	33.405	4028	740.19	0	0	0	0	0	0	0	1.09	0	0	0	0	14.29	1.88	0	0.4	1.79	0	0.4	0	0	0	0	0	0.4	0	0	0	0	0	0	0	0.69	0	0	0	0	0	0	0	0	41.47	0	0
1877	Tibetan Plateau S-09	101.125	33.225	4100	764.01	0	0	0	0	0	0	0	0.7	0	0	0	0	7.6	3	0	0.3	4.6	0	0	0	0	0	0	0	0	0	0	0	0	0	0	0	0.3	0	0	0	0	0	0	0	0	49.3	0	0
1878	Tibetan Plateau S-10	101.125	33.225	4100	764.01	0	0	0	0	0	0.7	0	0.3	0	0	0	0	6.19	1.3	0	0	2.9	0	0.3	0	0	0	0	0	0.3	0	0	0	0	0	0	0	1	0	0	0	0	0	0	0	0	60.84	0	0
1879	Tibetan Plateau S-11	101.125	33.225	4200	764.01	0	0	0	0	0	0.3	0	0	0	0	0	0	10.13	0.6	0	0.3	5.12	0	0.3	0	0	0	0	0	0	0	0	0	0	0	0	0	1.71	0	0	0	0	0	0	0	0	51.35	0	0
1880	Tibetan Plateau S-12	101.125	33.225	4300	764.01	0	0	0	0	0	0	0	0.7	0	0	0	0	5.4	1.4	0	0	5.7	0	0.3	0	0	0	0	0	0.7	0	0	0	0	0	0	0	1	0	0	0	0	0	0	0	0	60.1	0	0
1881	Tibetan Plateau S-13	101.125	33.225	4307	764.01	0	0	0	0	0	0.3	0	1.01	0	0	0	0	8.04	0.7	0	0	4.52	0	0.3	0	0	0	0	0	0.3	0	0	0	0	0	0	0	1.01	0	0	0	0	0	0	0	0	47.04	0	0
1882	Tibetan Plateau S-14	100.375	32.515	4527	754.82	0	0	0	0	0	0	0	0.3	0	0	0	0	3.71	3.41	0	0	0.3	0	0	0	0	0	0	0	1	0	0	0	0	0	0	0	0	0	0	0	0	0	0	0	0	58.88	0	0
1883	Tibetan Plateau S-15	100.265	31.665	3534	651.64	0	0	0	0	0	0.3	0	0.3	0	0	0	0	21.97	0.6	0	0	10.33	0	0.3	0	0	0	0	0	0.3	0	0	0	0	0	0	0	1	0	0	0	0	0	0	0	0	16.65	0	0
1884	Tibetan Plateau S-16	99.765	31.115	4220	706.01	0	0	0	0	0	0.7	0	0.3	0	0	0	0	7.93	1.41	0	0	3.41	0	0	0	0	0	0	0	0.3	0	0	0	0	0	0	0	0.3	0	0	0	0	0	0	0	0	36.04	0	0
1885	Tibetan Plateau S-17	99.865	31.255	4533	733.38	0	0	0	0	0	0.4	0	0	0	0	0	0	10.98	1.9	0	0	10.58	0	0.4	0	0	0	0	0	0	0	0	0	0	0	0	0	0.4	0	0	0	0	0	0	0	0	30.44	0	0
1886	Tibetan Plateau S-19	99.125	31.865	4055	663.36	0	0	0	0	0	2.22	0	0.6	0	0	0	0	33.64	1.21	0	0	11.58	0	0	0	0	0	0	0	0.6	0	0	0	0	0	0	0	0.6	0	0	0	0	0	0	0	0	11.18	0	0
1887	Tibetan Plateau S-20	99.065	32.005	4024	636.16	0	0	0	0	0	0.71	0	0	0	0	0	0	9.5	0.91	0	0.3	6.57	0	0.71	0	0	0	0	0	0.3	0	0	0	0	0	0	0	0.3	0	0	0	0	0	0	0	0	44.69	0	0
1888	Tibetan Plateau S-21	96.555	33.215	4244	526.02	0	0	0	0	0	0	0	0	0	0	0	0	5.41	1	0	0	0	0	0	0	0	0	0	0	0.7	0	0	0	0	0	0	0	0.3	0	0	0	0	0	0	0	0	86.57	0	0
1889	Tibetan Plateau S-22	96.755	33.355	4610	474.06	0	0	0	0	0	0	0	0	0	0	0	0	14.74	0.6	0	0	0	0	0.3	0	0	0	0	0	0.3	0	0	0	0	0	0	0	0	0	0	0	0	0	0	0	0	51.96	0	0
1890	Tibetan Plateau S-24	99.095	34.835	4667	477.01	0	0	0	0	0	0.3	0	0.3	0	0	0	0	12.69	4.2	0	0	0.3	0	0	0	0	0	0	0	0.7	0	0	0	0	0	0	0	1	0	0	0	0	0	0	0	0	58.44	0	0
1891	Tibetan Plateau S-25	99.105	34.835	4679	481.4	0	0	0	0	0	0	0	0	0	0	0	0	7.2	2.6	0	0	0.7	0	0.7	0	0	0	0	0	0.7	0	0	0	0	0	0	0	3.3	0	0	0	0	0	0	0	0	66	0	0
1892	Tibetan Plateau S-26	100.115	36.185	2668	337.55	0	0	0	0	0	0.3	0	0	0	0	0	0	28.74	2.71	0	0	2.71	0	7.74	0	0	0	0	0	0	0	0	0	0	0	0	0	26.03	0	0	0	0	0	0	0	0	14.17	0	0
1893	Tibetan Plateau TS01-01	91.205	31.505	4596	451.53	0	0	0	0	0	0	0	1.04	0	0	0	0	1.04	1.04	0	0	0	0	0	0	0	0	0	0	23.96	0	0	0	0	0	0	0	3.13	0	0	0	0	0	0	0	0	63.54	0	0
1894	Tibetan Plateau TS01-02	91.105	31.505	4586	420.97	0	0	0	0	0	0	0	1.06	0	0	0	0	2.65	1.06	0	0	0	0	0	0	0	0	0	0	0	0	0	0	0	0	0	0	3.17	0	0	0	0	0	0	0	0	22.22	0	0
1895	Tibetan Plateau TS01-03	90.105	31.405	4708	350.95	0	0	0	0	0	0	0	0	0	0	0	0	1.9	1.9	0	0	0	0	0	0	0	0	0	0	0.48	0	0	0	0	0	0	0	5.71	0	0	0	0	0	0	0	0	57.14	0	0
1896	Tibetan Plateau TS01-04	90.205	31.405	4654	353.84	0	0	0	0	0	0	0	0	0	0	0	0	2.94	0.98	0	0	0	0	0.98	0	0	0	0	0	0	0	0	0	0	0	0	0	7.84	0	0	0	0	0	0	0	0	46.08	0	0
1897	Tibetan Plateau TS01-05	90.405	31.405	4623	369.56	0	0	0	0	0	0	0	0	0	0	0	0	2.14	2.14	0	0	0	0	0	0	0	0	0	0	1.07	0	0	0	0	0	0	0	7.49	0	0	0	0	0	0	0	0	26.74	0	0
1898	Tibetan Plateau TS01-06	90.505	31.405	4605	381.51	0	0	0	0	0	0	0	0.97	0	0	0	0	4.37	0.97	0	0	0	0	0	0	0	0	0	0	1.46	0	0	0	0	0	0	0	2.91	0	0	0	0	0	0	0	0	33.98	0	0
1899	Tibetan Plateau TS01-07	90.305	31.305	4620	382.33	0	0	0	0	0	0	0	0.98	0	0	0	0	0.98	0.98	0	0	0	0	0	0	0	0	0	0	0.98	0	0	0	0	0	0	0	8.82	0	0	0	0	0	0	0	0	51.96	0	0
1900	Tibetan Plateau TS93-01	102.805	34.905	3150	563.47	0	0	0	0	0	0	0	0	0	0	0	0	6.32	0	0	0	0	0	0	0	0	0	0	0	0	0	0	0	0	0	0	0	6.32	0	0	0	0	0	0	0	0	80	0	0
1901	Tibetan Plateau TS93-02	102.605	34.805	3090	565.05	0	0	0	0	0	0	0	0	0	0	0	0	0	18.63	0	0	0	0	0	0	0	0	0	0	0	0	0	0	0	0	0	0	0	0	0	0	0	0	0	0	0	27.45	0	0
1902	Tibetan Plateau TS93-03	102.605	34.705	3200	617.16	0	0	0	0	0	0	0	23.64	0	0	0	0	0	34.55	0	0	0	0	0	0	0	0	0	0	0	0	0	0	0	0	0	0	0	0	0	0	0	0	11.82	0	0	10.91	0	0
1903	Tibetan Plateau TS93-04	102.505	34.705	3160	576.52	0	0	0	0	0	0	0	0	0	0	0	0	10.99	12.09	0	0	0	0	0	0	0	0	0	0	0	0	0	0	0	0	0	0	10.99	0	0	0	0	0	0	0	0	54.95	0	0
1904	Tibetan Plateau TS93-06	102.405	34.205	3400	659.34	0	0	0	0	0	0	0	0	0	0	0	0	2.75	0.92	0	0	0	0	0	0	0	0	0	0	0	0	0	0	0	0	0	0	0.92	0	0	0	0	0	0	0	0	78.9	0	0
1905	Tibetan Plateau TS93-07	102.705	34.005	3230	698.34	0	0	0	0	0	0	0	0	0	0	0	0	1.2	0	0	0	0	0	0	0	0	0	0	0	0	0	0	0	0	0	0	0	1.2	0	0	0	0	0	0	0	0	84.34	0	0
1906	Tibetan Plateau TS93-08	102.905	33.905	3370	694.31	0	0	0	0	0	0	0	0	0	0	0	0	1.46	0.98	0	0	0	0	0	0	0	0	0	0	0	0	0	0	0	0	0	0	0	0	0	0	0	0	0	0	0	87.8	0	0
1907	Tibetan Plateau TS93-09	103.005	33.705	3370	697.43	0	0	0	0	0	0	0	0	0	0	0	0	6.8	0.97	0	0	4.85	0	0	0	0	0	0	0	0	0	0	0	0	0	0	0	0	0	0	0	0	0	4.85	0	0	64.08	0	0
1908	Tibetan Plateau TS93-10	102.605	34.005	3350	707.36	0	0	0	0	0	0	0	0	0	0	0	0	5.1	0.51	0	0	2.04	0	0	0	0	0	0	0	4.08	0	0	0	0	0	0	0	1.02	0	0	0	0	0	5.1	0	0	69.39	0	0
1909	Tibetan Plateau TS93-11	102.505	33.905	3340	686.8	0	0	0	0	0	0	0	0	0	0	0	0	0	0	0	0	0	0	0	0	0	0	0	0	0	0	0	0	0	0	0	0	33	0	0	0	0	0	0	0	0	67	0	0
1910	Tibetan Plateau TS93-12	102.605	33.805	3340	693.65	0	0	0	0	0	0	0	0	0	0	0	0	11.11	0	0	0	0	0	0	0	0	0	0	0	0	0	0	0	0	0	0	0	11.11	0	0	0	0	0	0	0	0	55.56	0	0
1911	Tibetan Plateau TS93-13	102.505	33.705	3380	699.81	0	0	0	0	0	0	0	0	0	0	0	0	1.02	0.51	0	0	0	0	0	0	0	0	0	0	0	0	0	0	0	0	0	0	13.27	0	0	0	0	0	0	0	0	73.47	0	0
1912	Tibetan Plateau TS93-14	102.505	33.305	3350	721.16	0	0	0	0	0	0	0	11.58	0	0	0	0	10.53	1.05	0	0	0	0	0	0	0	0	0	0	0	0	0	0	0	0	0	0	2.11	0	0	0	0	0	0	0	0	58.95	0	0
1913	Tibetan Plateau TS93-16	102.405	32.705	3410	799.6	0	0	0	0	0	0	0	3.31	0	0	0	0	1.1	0.55	0	0	0	0	0	0	0	0	0	0	0	0	0	0	0	0	0	0	1.1	0	0	0	0	0	0	0	0	80.66	0	0
1914	Tibetan Plateau TS93-17	102.405	32.505	3440	822.4	0	0	0	0	0	0	0	0	0	0	0	0	0	6.76	0	0	4.35	0	0	0	0	0	0	0	0	0	0	0	0	0	0	0	4.83	0	0	0	0	0	0.48	0	0	70.53	0	0
1915	Tibetan Plateau TS93-18	102.405	32.505	3440	822.4	0	0	0	0	0	0	0	0	0	0	0	0	1.9	0	0	0	0	0	0	0	0	0	0	0	0	0	0	0	0	0	0	0	4.76	0	0	0	0	0	0	0	0	58.1	0	0
1916	Tibetan Plateau TS93-19	102.305	32.605	3610	789.13	0	0	0	0	0	0	0	0	0	0	0	0	16.67	0	0	0	16.67	0	0	0	0	0	0	0	0	0	0	0	0	0	0	0	0	0	0	0	0	0	17.65	0	0	49.02	0	0
1917	Tibetan Plateau TS93-21	102.105	32.705	3720	784.93	0	0	0	0	0	0	0	0	0	0	0	0	2.78	0.46	0	0	3.7	0	0	0	0	0	0	0	0	0	0	0	0	0	0	0	0	0	0	4.63	0	0	0.93	0	0	37.04	0	0
1918	Tibetan Plateau TS93-22	102.105	32.705	3750	784.93	0	0	0	0	0	0	0	0	0	0	0	0	0.47	0.95	0	0	9.48	0	0	0	0	0	0	0	0	0	0	0	0	0	0	0	6.64	0	0	0	0	0	1.9	0	0	18.01	0	0
1919	Tibetan Plateau TS93-23	102.105	32.705	3720	784.93	0	0	0	0	0	0	0	0	0	0	0	0	3.9	1.95	0	0	6.83	0	0	0	0	0	0	0	0.98	0	0	0	0	0	0	0	0	0	0	0	0	0	4.39	0	0	4.88	0	0
1920	Tibetan Plateau TS93-24	102.105	32.705	3740	784.93	0	0	0	0	0	0	0	8.16	0	0	0	0	7.14	0	0	0	0	0	0	0	0	0	0	0	0	0	0	0	0	0	0	0	0	0	0	0	0	0	0	0	0	40.82	0	0
1921	Tibetan Plateau TS93-25	102.105	32.805	3410	805.85	0	0	0	0	0	0	0	0	0	0	0	0	10.15	0	0	0	5.08	0	0	0	0	0	0	0	1.02	0	0	0	0	0	0	0	1.02	0	0	15.23	0	0	5.08	0	0	9.14	0	0
1922	Tibetan Plateau TS93-26	102.005	32.805	3340	775.67	0	0	0	0	0	0	0	0	0	0	0	0	4.04	5.05	0	0	1.01	0	0	0	0	0	0	0	0	0	0	0	0	0	0	0	0	0	0	0	0	0	1.01	0	0	20.2	0	0
1923	Tibetan Plateau TS93-27	101.505	33.205	3580	773.61	0	0	0	0	0	0	0	0	0	0	0	0	0	0	0	0	0	0	0	0	0	0	0	0	0	0	0	0	0	0	0	0	0	0	0	0	0	0	0	0	0	100	0	0
1924	Tibetan Plateau TS93-28	101.305	33.405	3990	730.88	0	0	0	0	0	0	0	2.08	0	0	0	0	18.75	7.29	0	0	0	0	0	0	0	0	0	0	0	0	0	0	0	0	0	0	0	0	0	5.21	0	0	2.08	0	0	9.38	0	0
1925	Tibetan Plateau TS93-29	101.105	33.405	4030	712.05	0	0	0	0	0	0	0	0	0	0	0	0	5.88	8.82	0	0	0	0	0	0	0	0	0	0	0	0	0	0	0	0	0	0	0.98	0	0	0.98	0	0	0	0	0	59.8	0	0
1926	Tibetan Plateau TS93-30	100.405	33.305	4060	679.13	0	0	0	0	0	0	0	0	0	0	0	0	0	5.03	0	0	0	0	0	0	0	0	0	0	0	0	0	0	0	0	0	0	0	0	0	0	0	0	1.51	0	0	78.39	0	0
1927	Tibetan Plateau TS93-31	99.705	33.905	4330	559.9	0	0	0	0	0	0	0	0	0	0	0	0	3.23	9.68	0	0	0	0	0	0	0	0	0	0	0	0	0	0	0	0	0	0	0	0	0	0	0	0	1.08	0	0	50.54	0	0
1928	Tibetan Plateau TS93-32	100.605	34.705	3240	460.82	0	0	0	0	0	0	0	0	0	0	0	0	0	0	0	0	1.45	0	0	0	0	0	0	0	0	0	0	0	0	0	0	0	7.73	0	0	9.66	0	0	0	0	0	58.94	0	0
1929	Tibetan Plateau TS93-33	100.605	34.705	3330	460.82	0	0	0	0	0	0.48	0	0	0	0	0	0	2.87	2.87	0	0	0.48	0	0	0	0	0	0	0	0	0	0	0	0	0	0	0	4.78	0	0	0	0	0	3.35	0	0	0.96	0	0
1930	Tibetan Plateau TS93-34	100.605	34.705	3380	460.82	0	0	0	0	0	0	0	0	0	0	0	0	0	6.97	0	0	0	0	0	0	0	0	0	0	0	0	0	0	0	0	0	0	1	0	0	1.49	0	0	0.5	0	0	1	0	0
1931	Tibetan Plateau TS93-35	100.605	34.605	3410	544.43	0	0	0	0	0	0	0	0	0	0	0	0	0.55	0.55	0	0	0	0	0	0	0	0	0	0	0	0	0	0	0	0	0	0	5.52	0	0	0	0	0	28.73	0	0	39.78	0	0
1932	Tibetan Plateau TS93-36	100.405	34.505	3770	546.07	0	0	0	0	0	0	0	0	0	0	0	0	0.95	0.95	0	0	0	0	0	0	0	0	0	0	0	0	0	0	0	0	0	0	10.48	0	0	0	0	0	2.86	0	0	46.67	0	0
1933	Tibetan Plateau TS93-37	100.305	34.505	4200	542.88	0	0	0	0	0	0	0	0	0	0	0	0	0	1.18	0	0	0	0	0	0	0	0	0	0	0	0	0	0	0	0	0	0	2.35	0	0	0	0	0	2.35	0	0	76.47	0	0
1934	Tibetan Plateau TS93-38	99.805	34.605	3950	465.91	0	0	0	0	0	0	0	0	0	0	0	0	1.13	10.17	0	0	1.13	0	0	0	0	0	0	0	0	0	0	0	0	0	0	0	0	0	0	0	0	0	0	0	0	57.63	0	0
1935	Tibetan Plateau TS93-39	99.905	34.605	3770	511.5	0	0	0	0	0	0	0	0	0	0	0	0	2.04	0	0	0	5.1	0	0	0	0	0	0	0	0	0	0	0	0	0	0	0	1.02	0	0	0	0	0	0	0	0	63.27	0	0
1936	Tibetan Plateau TS93-40	100.005	34.505	3810	514.41	0	0	0	0	0	0	0	0	0	0	0	0	9.85	7.88	0	0	0.99	0	0	0	0	0	0	0	0	0	0	0	0	0	0	0	0	0	0	0	0	0	0.99	0	0	68.97	0	0
1937	Tibetan Plateau TS93-41	100.305	34.405	3850	513.52	0	0	0	0	0	0	0	0	0	0	0	0	5.88	1.96	0	0	0	0	0	0	0	0	0	0	0	0	0	0	0	0	0	0	0	0	0	0	0	0	0	0	0	68.63	0	0
1938	Tibetan Plateau TS93-42	100.305	34.405	3820	513.52	0	0	0	0	0	0	0	0	0	0	0	0	3	0	0	0	0	0	0	0	0	0	0	0	0	0	0	0	0	0	0	0	0	0	0	0	0	0	0	0	0	79	0	0
1939	Tibetan Plateau TS93-43	100.305	34.405	3820	513.52	0	0	0	0	0	0	0	0	0	0	0	0	0	0	0	0	0	0	0	0	0	0	0	0	0	0	0	0	0	0	0	0	0	0	0	0	0	0	1.09	0	0	41.53	0	0
1940	Tibetan Plateau TS93-44	99.605	34.605	4300	561.19	0	0	0	0	0	0	0	0	0	0	0	0	1	8	0	0	0.5	0	0	0	0	0	0	0	1	0	0	0	0	0	0	0	0	0	0	0	0	0	1	0	0	80	0	0
1941	Tibetan Plateau TS93-45	99.505	34.605	4760	564.56	0	0	0	0	0	0	0	0	0	0	0	0	15.69	9.8	0	0	2.94	0	0	0	0	0	0	0	0	0	0	0	0	0	0	0	2.94	0	0	0	0	0	0	0	0	39.22	0	0
1942	Tibetan Plateau TS93-46	99.305	34.605	4440	515.41	0	0	0	0	0	0	0	0	0	0	0	0	1.97	17.73	0	0	0.49	0	0	0	0	0	0	0	0.99	0	0	0	0	0	0	0	0	0	0	0	0	0	0	0	0	67	0	0
1943	Tibetan Plateau TS93-47	99.105	34.705	4450	468.31	0	0	0	0	0	0	0	0	0	0	0	0	0.99	0.99	0	0	0	0	0	0	0	0	0	0	0	0	0	0	0	0	0	0	0	0	0	0	0	0	0.99	0	0	88.67	0	0
1944	Tibetan Plateau TS93-48	99.105	34.705	4450	468.31	0	0	0	0	0	0	0	3.08	0	0	0	0	0	1.03	0	0	0	0	0	0	0	0	0	0	2.05	0	0	0	0	0	0	0	2.05	0	0	0	0	0	0	0	0	83.08	0	0
1945	Tibetan Plateau TS93-49	99.105	34.705	4430	468.31	0	0	0	0	0	0	0	0	0	0	0	0	2.02	1.52	0	0	0	0	0	0	0	0	0	0	0	0	0	0	0	0	0	0	0	0	0	0	0	0	0	0	0	90.91	0	0
1946	Tibetan Plateau TS93-50	98.805	35.105	4220	393.53	0	0	0	0	0	0	0	0	0	0	0	0	3.02	0	0	0	0	0	0	0	0	0	0	0	0	0	0	0	0	0	0	0	4.02	0	0	0	0	0	0	0	0	65.33	0	0
1947	Tibetan Plateau TS93-51	98.605	35.005	4310	390.9	0	0	0	0	0	0	0	0	0	0	0	0	49.02	0	0	0	0	0	0	0	0	0	0	0	0	0	0	0	0	0	0	0	17.65	0	0	0	0	0	0	0	0	33.33	0	0
1948	Tibetan Plateau TS93-52	98.605	35.005	4210	390.9	0	0	0	0	0	0	0	0	0	0	0	0	5.05	2.02	0	0	0	0	0	0	0	0	0	0	2.02	0	0	0	0	0	0	0	46.46	0	0	0	0	0	0	0	0	21.21	0	0
1949	Tibetan Plateau TS93-53	98.205	34.905	4190	353.03	0	0	0	0	0	0	0	0	0	0	0	0	6.38	6.38	0	0	0	0	0	0	0	0	0	0	0	0	0	0	0	0	0	0	10.64	0	0	0	0	0	0	0	0	41.49	0	0
1950	Tibetan Plateau TS93-54	97.705	35.105	4250	352.96	0	0	0	0	0	0	0	0	0	0	0	0	12.37	10.31	0	0	0	0	0	0	0	0	0	0	0	0	0	0	0	0	0	0	8.25	0	0	0	0	0	0	0	0	62.89	0	0
1951	Tibetan Plateau TS93-55	97.705	35.005	4260	342.46	0	0	0	0	0	0	0	0	0	0	0	0	0	0	0	0	0	0	0	0	0	0	0	0	0	0	0	0	0	0	0	0	16.85	0	0	0	0	0	0	0	0	65.17	0	0
1952	Tibetan Plateau TS93-57	98.105	34.905	4210	356.53	0	0	0	0	0	0	0	0	0	0	0	0	100	0	0	0	0	0	0	0	0	0	0	0	0	0	0	0	0	0	0	0	0	0	0	0	0	0	0	0	0	0	0	0
1953	Tibetan Plateau TS93-58	98.105	34.805	4300	360.45	0	0	0	0	0	0	0	0	0	0	0	0	7.91	13.56	0	0	5.65	0	0	0	0	0	0	0	0.56	0	0	0	0	0	0	0	0	0	0	0	0	0	0	0	0	67.8	0	0
1954	Tibetan Plateau TS93-59	99.505	35.505	4400	460.41	0	0	0	0	0	0	0	0	0	0	0	0	1	0	0	0	0	0	0	0	0	0	0	0	0	0	0	0	0	0	0	0	0	0	0	0	0	0	1	0	0	89.55	0	0
1955	Tibetan Plateau TS93-61	99.905	35.805	3920	439.6	0	0	0	0	0	0	0	0	0	0	0	0	0	0	0	0	0	0	0	0	0	0	0	0	0	0	0	0	0	0	0	0	4.5	0	0	0	0	0	0	0	0	56.76	0	0
1956	Tibetan Plateau TS93-62	99.905	35.805	3910	439.6	0	0	0	0	0	0	0	0	0	0	0	0	48.24	0	0	0	0	0	0	0	0	0	0	0	0	0	0	0	0	0	0	0	0	0	0	0	0	0	0	0	0	0	0	0
1957	Tibetan Plateau TS93-64	100.405	36.105	2960	367.06	0	0	0	0	0	0	0	0	0	0	0	0	21.28	0	0	0	0	0	0	0	0	0	0	0	0	0	0	0	0	0	0	0	63.83	0	0	0	0	0	0	0	0	0	0	0
1958	Tibetan Plateau TS93-65	100.805	36.505	3200	432.51	0	0	0	0	0	0	0	0	0	0	0	0	25.51	9.18	0	0	0	0	0	0	0	0	0	0	0	0	0	0	0	0	0	0	20.41	0	0	0	0	0	0	0	0	37.76	0	0
1959	Tibetan Plateau TS93-66	99.605	36.705	3660	414.44	0	0	0	0	0	0	0	0	0	0	0	0	4.88	0.98	0	0	0	0	0	0	0	0	0	0	3.9	0	0	0	0	0	0	0	9.76	0	0	0	0	0	0	0	0	68.29	0	0
1960	Tibetan Plateau TS93-67	99.205	36.705	3110	263.67	0	0	0	0	0	0	0	0	0	0	0	0	0.96	0	0	0	0	0	0	0	0	0	0	0	0	0	0	0	0	0	0	0	76.92	0	0	0	0	0	0.96	0	0	9.62	0	0
1961	Tibetan Plateau TS93-68	99.005	36.805	3040	248.44	0	0	0	0	0	0	0	0	0	0	0	0	1.96	0	0	0	0	0	0	0	0	0	0	0	0	0	0	0	0	0	0	0	65.69	0	0	0	0	0	0	0	0	7.84	0	0
1962	Tibetan Plateau TS93-69	98.205	36.105	3440	251.51	0	0	0	0	0	0	0	0	0	0	0	0	5.05	8.08	0	0	0	0	0	0	0	0	0	0	0	0	0	0	0	0	0	0	66.67	0	0	0	0	0	0	0	0	16.16	0	0
1963	Tibetan Plateau TS93-70	97.605	36.005	3080	183.95	0	0	0	0	0	0	0	0	0	0	0	0	0	0	0	0	0	0	0	0	0	0	0	0	0	0	0	0	0	0	0	0	91.26	0	0	0	0	0	4.85	0	0	0	0	0
1964	Tibetan Plateau TS93-71	97.305	36.105	2930	151.17	0	0	0	0	0	0	0	0	0	0	0	0	6.09	0	0	0	0	0	0	0	0	0	0	0	0	0	0	0	0	0	0	0	64.97	0	0	0	0	0	3.05	0	0	20.3	0	0
1965	Tibetan Plateau TS93-72	96.305	36.405	2870	71.41	0	0	0	0	0	0	0	0	0	0	0	0	0.98	0.49	0	0	0	0	0	0	0	0	0	0	0	0	0	0	0	0	0	0	48.78	0	0	0	0	0	1.95	0	0	38.05	0	0
1966	Tibetan Plateau TS93-74	94.405	35.905	3640	170.42	0	0	0	0	0	0	0	0	0	0	0	0	19.61	0	0	0	0	0	0	0	0	0	0	0	0	0	0	0	0	0	0	0	73.53	0	0	0	0	0	0	0	0	0	0	0
1967	Tibetan Plateau TS93-75	94.705	35.905	3460	118.22	0	0	0	0	0	0	0	0	0	0	0	0	29.7	0	0	0	0	0	0	0	0	0	0	0	0	0	0	0	0	0	0	0	66.34	0	0	0	0	0	0	0	0	1.98	0	0
1968	Tibetan Plateau TS93-76	94.805	36.105	3230	86.51	0	0	0	0	0	0	0	0	0	0	0	0	1	0	0	0	0	0	0	0	0	0	0	0	0	0	0	0	0	0	0	0	95	0	0	0	0	0	0	0	0	1	0	0
1969	Tibetan Plateau TS93-78	95.305	37.705	3140	84.35	0	0	0	0	0	0	0	0	0	0	0	0	1.99	2.49	0	0	0	0	0	0	0	0	0	0	0	0	0	0	0	0	0	0	95.52	0	0	0	0	0	0	0	0	0	0	0
1970	Tibetan Plateau TS93-79	94.505	38.505	3140	81.43	0	0	0	0	0	0	0	0	0	0	0	0	0	0	0	0	0	0	0	0	0	0	0	0	0	0	0	0	0	0	0	0	100	0	0	0	0	0	0	0	0	0	0	0
1971	Tibetan Plateau TS93-80	94.305	39.305	3230	132.35	0	0	0	0	0	0	0	0	0	0	0	0	1.01	0.5	0	0	0	0	0	0	0	0	0	0	6.03	0	0	0	0	0	0	0	91.46	0	0	0	0	0	0	0	0	0	0	0
1972	Tibetan Plateau TS93-81	94.305	39.605	1880	57.88	0	0	0	0	0	0	0	0	0	0	0	0	0.51	0	0	0	0	0	0	0	0	0	0	0	0	0	0	0	0	0	0	0	94.42	0	0	0	0	0	0	0	0	0	0	0
1973	Tibetan Plateau TS93-82	95.305	40.305	1100	47.94	0	0	0	0	0	0	0	0	0	0	0	0	1.49	1.99	0	0	0	0	0	0	0	0	0	0	0	0	0	0	0	0	0	0	76.62	0	0	0	0	0	0	0	0	0	0	0
1974	Tibetan Plateau TS93-83	104.005	35.705	3490	533.72	0	0	0	0	0	0	0	0	0	0	0	0	30.3	8.08	0	0	1.01	0	0	0	0	0	0	0	3.03	0	0	0	0	0	0	0	30.3	0	0	0	0	0	1.52	0	0	21.21	0	0
1975	Tibetan Plateau TS93-84	104.005	35.805	3290	486.45	0	0	0	0	0	0	0	0	0	0	0	0	18.18	9.57	0	0	0.96	0	0	0	0	0	0	0	0	0	0	0	0	0	0	0	7.66	0	0	0	0	0	6.7	0	0	32.54	0	0
1976	Tibetan Plateau TS93-85	103.905	35.805	3120	449.89	0	0	0	0	0	0	0	0	0	0	0	0	41.67	2.38	0	0	0	0	0	0	0	0	0	0	0	0	0	0	0	0	0	0	11.9	0	0	0	0	0	0	0	0	0	0	0
1977	Tibetan Plateau TS93-86	104.105	35.805	2360	404.51	0	0	0	0	0	0	0	0	0	0	0	0	12.64	0.57	0	0	2.3	0	0	0	0	0	0	0	0	0	0	0	0	0	0	0	17.24	0	0	0	0	0	2.87	0	0	0	0	0
1978	Tibetan Plateau TS93-87	104.105	35.805	2280	404.51	0	0	0	0	0	0	0	0	0	0	0	0	7.96	0.5	0	0	3.98	0	0	0	0	0	0	0	0	0	0	0	0	0	0	0	10.95	0	0	0	0	0	1	0	0	5.97	0	0
1979	Tibetan Plateau TS94-01	101.905	31.005	3030	872.19	2.93	0	0	0	0	0	0	0	0	0	0	0	28.29	0.49	0	0	9.76	0	0	0	0	0	0	0	0	0	0	0	0	0	0	0	0.98	0	0	0.98	0	0	2.93	0	0	4.88	0	0
1980	Tibetan Plateau TS94-02	102.005	30.105	2640	990.93	1.88	0	0	0	0	0.47	0	0	0	0	0	0	17.84	7.51	0	0	4.69	0	0	0	0	0	0	0	0	0	0	0	0	0	0	0	0	0	0	0.47	0	0	1.88	0	0	0	0	0
1981	Tibetan Plateau TS94-03	101.905	30.205	3355	866.81	1	0	0	0	0	0.5	0	0	0	0	0	0	2.99	1	0	0	39.3	0	0	0	0	0	0	0	1	0	0	0	0	0	0	0	0	0	0	0.5	0	0	0.5	0	0	1.99	0	0
1982	Tibetan Plateau TS94-04	101.905	30.205	3360	866.81	6.76	0	0	0	0	0.48	0	0	0	0	0	0	0.97	3.86	0	0	14.49	0	0	0	0	0	0	0	0	0	0	0	0	0	0	0	0	0	0	1.93	0	0	0.97	0	0	7.73	0	0
1983	Tibetan Plateau TS94-05	101.905	30.205	3640	866.81	14.35	0	0	0	0	0	0	0	0	0	0	0	0.9	0.9	0	0	26.01	0	0	0	0	0	0	0	0	0	0	0	0	0	0	0	0	0	0	1.35	0	0	1.79	0	0	0.9	0	0
1984	Tibetan Plateau TS94-06	101.905	30.205	3740	866.81	9.39	0	0	0	0	0.94	0	0	0	0	0	0	2.82	1.88	0	0	28.17	0	0	0	0	0	0	0	0	0	0	0	0	0	0	0	0.94	0	0	1.41	0	0	1.41	0	0	1.88	0	0
1985	Tibetan Plateau TS94-07	101.905	30.205	3810	866.81	10.73	0	0	0	0	0.49	0	0	0	0	0	0	5.85	0.49	0	0	20.49	0	0	0	0	0	0	0	0	0	0	0	0	0	0	0	0.98	0	0	0.98	0	0	0.98	0	0	0	0	0
1986	Tibetan Plateau TS94-08	101.905	30.105	3840	1004.78	13.33	0	0	0	0	0	0	0	0	0	0	0	1.11	1.11	0	0	13.33	0	0	0	0	0	0	0	2.22	0	0	0	0	0	0	0	0	0	0	0	0	0	4.44	0	0	2.22	0	0
1987	Tibetan Plateau TS94-09	101.905	30.105	3810	1004.78	6.12	0	0	0	0	0	0	0	0	0	0	0	2.04	0.51	0	0	6.12	0	0	0	0	0	0	0	1.02	0	0	0	0	0	0	0	1.02	0	0	0	0	0	1.02	0	0	17.35	0	0
1988	Tibetan Plateau TS94-11	101.805	30.105	4200	1062.74	7.21	0	0	0	0	0	0	0	0	0	0	0	4.5	2.7	0	0	2.7	0	0	0	0	0	0	0	1.8	0	0	0	0	0	0	0	0	0	0	0	0	0	1.8	0	0	9.91	0	0
1989	Tibetan Plateau TS94-12	101.805	30.105	4180	1062.74	6.59	0	0	0	0	0	0	0	0	0	0	0	3.3	2.2	0	0	10.99	0	0	0	0	0	0	0	0	0	0	0	0	0	0	0	0	0	0	0	0	0	4.4	0	0	3.3	0	0
1990	Tibetan Plateau TS94-13	101.405	30.105	3845	905.84	11.37	0	0	0	0	0	0	0	0	0	0	0	1.9	0.47	0	0	27.96	0	0	0	0	0	0	0	0.95	0	0	0	0	0	0	0	0	0	0	0.95	0	0	2.37	0	0	0.95	0	0
1991	Tibetan Plateau TS94-14	101.405	30.105	4045	905.84	6.19	0	0	0	0	0	0	0	0	0	0	0	11.34	1.03	0	0	9.28	0	0	0	0	0	0	0	0	0	0	0	0	0	0	0	0	0	0	0	0	0	1.03	0	0	2.06	0	0
1992	Tibetan Plateau TS94-15	101.405	30.105	4200	905.84	5.88	0	0	0	0	0	0	0	0	0	0	0	6.86	0.98	0	0	13.73	0	0	0	0	0	0	0	0	0	0	0	0	0	0	0	0	0	0	0	0	0	2.94	0	0	3.92	0	0
1993	Tibetan Plateau TS94-16	101.405	30.105	4280	905.84	10.64	0	0	0	0	0	0	0	0	0	0	0	8.51	3.19	0	0	10.64	0	0	0	0	0	0	0	0	0	0	0	0	0	0	0	0	0	0	0	0	0	1.06	0	0	2.13	0	0
1994	Tibetan Plateau TS94-17	100.905	31.005	4320	809.08	4.83	0	0	0	0	0	0	0	0	0	0	0	1.93	0	0	0	6.76	0	0	0	0	0	0	0	0	0	0	0	0	0	0	0	0	0	0	0	0	0	3.86	0	0	1.93	0	0
1995	Tibetan Plateau TS94-18	100.705	30.105	4140	781.9	4	0	0	0	0	0	0	0	0	0	0	0	8	0	0	0	1	0	0	0	0	0	0	0	0	0	0	0	0	0	0	0	0	0	0	0	0	0	3	0	0	1	0	0
1996	Tibetan Plateau TS94-19	100.705	30.205	4120	749.43	2.33	0	0	0	0	0	0	0	0	0	0	0	2.33	0	0	0	1.16	0	0	0	0	0	0	0	0	0	0	0	0	0	0	0	0	0	0	0	0	0	87.21	0	0	1.16	0	0
1997	Tibetan Plateau TS94-20	100.305	31.005	4150	627.87	4.93	0	0	0	0	0	0	0.49	0	0	0	0	6.9	5.91	0	0	0.99	0	0	0	0	0	0	0	0	0	0	0	0	0	0	0	0	0	0	0	0	0	1.97	0	0	15.76	0	0
1998	Tibetan Plateau TS94-21	100.005	30.205	4110	803.47	2.74	0	0	0	0	0	0	0	0	0	0	0	9.13	0	0	0	0.46	0	0	0	0	0	0	0	0	0	0	0	0	0	0	0	0	0	0	0	0	0	1.83	0	0	57.53	0	0
1999	Tibetan Plateau TS94-23	99.605	30.305	4500	699.69	5.21	0	0	0	0	0	0	0	0	0	0	0	3.13	1.04	0	0	2.08	0	0	0	0	0	0	0	0	0	0	0	0	0	0	0	0	0	0	0	0	0	4.17	0	0	20.83	0	0
2000	Tibetan Plateau TS94-24	99.605	30.305	4470	699.69	8.57	0	0	0	0	0	0	0	0	0	0	0	2.86	0.95	0	0	3.81	0	0	0	0	0	0	0	0	0	0	0	0	0	0	0	0.95	0	0	0	0	0	4.76	0	0	10.48	0	0
2001	Tibetan Plateau TS94-25	99.205	30.205	3440	570.17	2.08	0	0	0	0	0	0	0	0	0	0	0	14.58	1.04	0	0	5.21	0	0	0	0	0	0	0	0	0	0	0	0	0	0	0	1.04	0	0	0	0	0	3.13	0	0	2.08	0	0
2002	Tibetan Plateau TS94-26	98.905	29.705	2660	511.6	1.04	0	0	0	0	0	0	0	0	0	0	0	34.2	2.07	0	0	1.04	0	0	0	0	0	0	0	0	0	0	0	0	0	0	0	1.55	0	0	0	0	0	2.07	0	0	2.07	0	0
2003	Tibetan Plateau TS94-27	98.805	29.705	3080	544.62	1.24	0	0	0	0	1.24	0	0	0	0	0	0	22.36	0	0	0	2.48	0	0	0	0	0	0	0	0	0	0	0	0	0	0	0	1.24	0	0	0	0	0	6.21	0	0	7.45	0	0
2004	Tibetan Plateau TS94-28	98.805	29.705	3280	544.62	19.79	0	0	0	0	0	0	0	0	0	0	0	9.38	0	0	0	0	0	0	0	0	0	0	0	0	0	0	0	0	0	0	0	1.04	0	0	0	0	0	1.04	0	0	3.13	0	0
2005	Tibetan Plateau TS94-29	98.605	29.705	4000	559.01	3.96	0	0	0	0	0	0	0	0	0	0	0	0.99	0	0	0	0.99	0	0	0	0	0	0	0	0	0	0	0	0	0	0	0	0.99	0	0	0	0	0	68.32	0	0	10.89	0	0
2006	Tibetan Plateau TS94-30	98.505	29.705	4350	590	4.1	0	0	0	0	0	0	0	0	0	0	0	1.03	1.03	0	0	2.05	0	0	0	0	0	0	0	0	0	0	0	0	0	0	0	1.03	0	0	0	0	0	5.13	0	0	51.28	0	0
2007	Tibetan Plateau TS94-31	98.405	29.605	2800	506.95	4.06	0	0	0	0	0	0	0	0	0	0	0	30.46	1.02	0	0	0	0	0	0	0	0	0	0	0	0	0	0	0	0	0	0	2.03	0	0	0	0	0	3.55	0	0	5.08	0	0
2008	Tibetan Plateau TS94-32	98.305	29.605	3360	584.08	0.89	0	0	0	0	0	0	0	0	0	0	0	59.56	15.11	0	0	0.89	0	0	0	0	0	0	0	0	0	0	0	0	0	0	0	0.89	0	0	0	0	0	3.56	0	0	1.78	0	0
2009	Tibetan Plateau TS94-33	98.305	29.605	3430	584.08	0.97	0	0	0	0	0	0	0	0	0	0	0	47.34	0.97	0	0	0.97	0	0	0	0	0	0	0	0	0	0	0	0	0	0	0	0.97	0	0	0.48	0	0	1.93	0	0	0.97	0	0
2010	Tibetan Plateau TS94-34	98.305	29.505	3740	520.51	1	0	0	0	0	0.5	0	0	0	0	0	0	10	0.5	0	0	15	0	0	0	0	0	0	0	0	0	0	0	0	0	0	0	0	0	0	0	0	0	3	0	0	2	0	0
2011	Tibetan Plateau TS94-35	98.305	29.605	3890	584.08	0.94	0	0	0	0	0	0	0	0	0	0	0	2.82	1.88	0	0	0.94	0	0	0	0	0	0	0	0	0	0	0	0	0	0	0	0.94	0	0	0	0	0	0.94	0	0	0.94	0	0
2012	Tibetan Plateau TS94-36	98.305	29.605	3900	584.08	1.06	0	0	0	0	0	0	0	0	0	0	0	10.58	10.58	0	0	0.53	0	0	0	0	0	0	0	0	0	0	0	0	0	0	0	0	0	0	0.53	0	0	4.76	0	0	2.12	0	0
2013	Tibetan Plateau TS94-37	98.305	29.505	3600	520.51	7.92	0	0	0	0	0	0	0	0	0	0	0	9.9	6.93	0	0	0	0	0	0	0	0	0	0	0	0	0	0	0	0	0	0	2.97	0	0	0	0	0	20.79	0	0	0.99	0	0
2014	Tibetan Plateau TS94-38	98.205	29.605	4230	611.83	10.64	0	0	0	0	0	0	0	0	0	0	0	10.64	1.06	0	0	1.06	0	0	0	0	0	0	0	0	0	0	0	0	0	0	0	0	0	0	0	0	0	20.21	0	0	2.13	0	0
2015	Tibetan Plateau TS94-39	98.105	29.705	4770	683.08	3.19	0	0	0	0	0	0	0	0	0	0	0	6.38	4.26	0	0	1.06	0	0	0	0	0	0	0	1.06	0	0	0	0	0	0	0	1.06	0	0	0	0	0	4.26	0	0	32.98	0	0
2016	Tibetan Plateau TS94-40	98.005	29.705	4630	714.55	8.41	0	0	0	0	0	0	0	0	0	0	0	10.28	0.93	0	0	5.61	0	0	0	0	0	0	0	0	0	0	0	0	0	0	0	0.93	0	0	0	0	0	21.5	0	0	9.35	0	0
2017	Tibetan Plateau TS94-41	97.605	29.905	3960	548.47	3.47	0	0	0	0	0	0	0	0	0	0	0	57.8	2.89	0	0	0	0	0	0	0	0	0	0	1.16	0	0	0	0	0	0	0	2.31	0	0	0	0	0	5.78	0	0	4.62	0	0
2018	Tibetan Plateau TS94-42	97.305	30.305	4140	642.23	4.93	0	0	0	0	0	0	0	0	0	0	0	25.62	2.96	0	0	0	0	0	0	0	0	0	0	0.99	0	0	0	0	0	0	0	4.93	0	0	0	0	0	5.91	0	0	14.78	0	0
2019	Tibetan Plateau TS94-43	96.705	30.705	4450	651.26	0	0	0	0	0	0	0	0	0	0	0	0	3.92	0.49	0	0	0	0	0	0	0	0	0	0	0	0	0	0	0	0	0	0	0.49	0	0	0	0	0	0.98	0	0	78.43	0	0
2020	Tibetan Plateau TS94-44	97.805	29.705	3885	530.38	5.03	0	0	0	0	0	0	0	0	0	0	0	30.15	0.5	0	0	0	0	0	0	0	0	0	0	2.01	0	0	0	0	0	0	0	1.01	0	0	0	0	0	4.02	0	0	10.05	0	0
2021	Tibetan Plateau TS94-45	98.005	29.705	5008	714.55	2.07	0	0	0	0	0	0	0	0	0	0	0	9.33	0	0	0	2.07	0	0	0	0	0	0	0	6.22	0	0	0	0	0	0	0	0	0	0	0	0	0	1.04	0	0	27.98	0	0
2022	Tibetan Plateau TS94-46	98.605	29.705	4045	559.01	14.59	0	0	0	0	0	0	0	0	0	0	0	5.15	0.43	0	0	2.15	0	0	0	0	0	0	0	0.86	0	0	0	0	0	0	0	0.86	0	0	0	0	0	2.58	0	0	5.15	0	0
2023	Tibetan Plateau TS94-47	98.805	29.805	3515	665.19	4.95	0	0	0	0	0	0	0	0	0	0	0	9.9	0.99	0	0	7.43	0	0	0	0	0	0	0	0	0	0	0	0	0	0	0	0	0	0	0.5	0	0	0	0	0	3.96	0	0
2024	Tibetan Plateau TS94-48	99.005	29.805	2490	491.88	1.96	0	0	0	0	0	0	0	0	0	0	0	29.41	2.94	0	0	0	0	0	0	0	0	0	0	0	0	0	0	0	0	0	0	0.98	0	0	0	0	0	0.98	0	0	3.92	0	0
2025	Tibetan Plateau TS94-49	99.205	30.205	2920	570.17	5.38	0	0	0	0	0	0	0	0	0	0	0	12.9	0	0	0	2.15	0	0	0	0	0	0	0	0	0	0	0	0	0	0	0	0	0	0	0	0	0	2.15	0	0	7.53	0	0
2026	Tibetan Plateau TS94-50	99.405	30.305	3495	580.28	10.14	0	0	0	0	0	0	0	0	0	0	0	4.61	0.92	0	0	6.45	0	0	0	0	0	0	0	0	0	0	0	0	0	0	0	0	0	0	0.92	0	0	4.61	0	0	2.76	0	0
2027	Tibetan Plateau TS94-51	99.505	30.305	4460	669.56	1.9	0	0	0	0	0	0	0	0	0	0	0	4.76	0	0	0	4.76	0	0	0	0	0	0	0	0	0	0	0	0	0	0	0	0.95	0	0	0	0	0	0.95	0	0	10.48	0	0
2028	Tibetan Plateau TS94-52	99.505	30.305	4390	669.56	0.95	0	0	0	0	0	0	0	0	0	0	0	2.86	0.95	0	0	2.86	0	0	0	0	0	0	0	0	0	0	0	0	0	0	0	0	0	0	0	0	0	0.95	0	0	11.43	0	0
2029	Tibetan Plateau TS94-53	99.605	30.305	4470	699.69	3.86	0	0	0	0	0.97	0	0	0	0	0	0	0.48	0.48	0	0	4.35	0	0	0	0	0	0	0	1.93	0	0	0	0	0	0	0	10.63	0	0	0.48	0	0	1.93	0	0	14.49	0	0
2030	Tibetan Plateau TS94-54	96.705	30.705	4450	651.26	3.9	0	0	0	0	0	0	0	0	0	0	0	0	0.98	0	0	12.68	0	0	0	0	0	0	0	0	0	0	0	0	0	0	0	33.17	0	0	0	0	0	0	0	0	15.61	0	0
2031	Tibetan Plateau TS95-01	91.505	29.805	3740	414.64	0	0	0	0	0	0	0	0	0	0	0	0	73.68	5.26	0	0	0	0	0	0	0	0	0	0	1.05	0	0	0	0	0	0	0	4.21	0	0	0	0	0	0	0	0	2.11	0	0
2032	Tibetan Plateau TS95-02	92.005	29.705	4080	500.28	0	0	0	0	0	0	0	3.49	0	0	0	0	44.19	2.33	0	0	11.63	0	0	0	0	0	0	0	0	0	0	0	0	0	0	0	1.16	0	0	0	0	0	0	0	0	3.49	0	0
2033	Tibetan Plateau TS95-03	92.105	29.705	4180	471.16	0	0	0	0	0	0	0	0	0	0	0	0	2.04	1.02	0	0	61.22	0	0	0	0	0	0	0	0	0	0	0	0	0	0	0	0	0	0	14.29	0	0	0	0	0	4.08	0	0
2034	Tibetan Plateau TS95-04	92.305	29.805	4655	563.02	0	0	0	0	0	0	0	0.98	0	0	0	0	28.43	1.96	0	0	12.75	0	0	0	0	0	0	0	0	0	0	0	0	0	0	0	0.98	0	0	0.98	0	0	0.98	0	0	19.61	0	0
2035	Tibetan Plateau TS95-05	92.305	29.805	4920	563.02	0	0	0	0	0	0	0	0	0	0	0	0	17.26	6.09	0	0	15.23	0	0	0	0	0	0	0	6.09	0	0	0	0	0	0	0	2.03	0	0	0	0	0	1.02	0	0	25.38	0	0
2036	Tibetan Plateau TS95-06	92.505	29.905	4180	535.65	0	0	0	0	0	0.5	0	0	0	0	0	0	35	2	0	0	15	0	0	0	0	0	0	0	2	0	0	0	0	0	0	0	2	0	0	0.5	0	0	3	0	0	3	0	0
2037	Tibetan Plateau TS95-07	92.705	29.905	3905	578.31	0	0	0	0	0	0	0	0	0	0	0	0	8.49	0.47	0	0	26.42	0	0	0	0	0	0	0	0.94	0	0	0	0	0	0	0	0	0	0	0.47	0	0	2.83	0	0	4.72	0	0
2038	Tibetan Plateau TS95-08	92.905	30.005	3720	577.14	0	0	0	0	0	0.5	0	0	0	0	0	0	10.95	3.98	0	0	24.88	0	0	0	0	0	0	0	1	0	0	0	0	0	0	0	1	0	0	1.49	0	0	1.49	0	0	4.98	0	0
2039	Tibetan Plateau TS95-09	92.905	30.005	3725	577.14	0	0	0	0	0	0	0	0	0	0	0	0	4.59	1.83	0	0	22.94	0	0	0	0	0	0	0	0.92	0	0	0	0	0	0	0	0	0	0	0.46	0	0	0.46	0	0	1.83	0	0
2040	Tibetan Plateau TS95-10	93.105	30.005	3525	581.19	1	0	0	0	0	0	0	0	0	0	0	0	7.96	0.5	0	0	25.87	0	0	0	0	0	0	0	0	0	0	0	0	0	0	0	1	0	0	0.5	0	0	0	0	0	2.49	0	0
[truncated: 560 more rows]
[truncated: 117 more columns]
