# Supplementary material for: Position and orientation of the westerly jet determined Holocene rainfall patterns in China
Source: Nat Commun. 2019 May 30;10:2376. doi: 10.1038/s41467-019-09866-8 (PMC6542844; doi:10.1038/s41467-019-09866-8)
Supplement: Supplementary file 3 — Source Data [file 41467_2019_9866_MOESM3_ESM.zip › SourceData/SourceDataFile2.csv]

ID	Country	Province	Site	Latitude	Longitude	Altitude	Cal.yr.BP	Abies	Acanthaceae	Acer	Actinidia	Ailanthus	Aizoaceae	Alangium	Alnus	Amaryllidaceae	Anacardiaceae..other.	Annona	Annonaceae	Apiaceae	Apocynaceae	Apodytes	Aquifoliaceae	Araceae	Araliaceae	Artemisia	Asclepiadaceae	Asteraceae..non.Artemisia.	Balsaminaceae	Berberidaceae	Betula	Bignoniaceae	Boerhavia	Bombax	Boraginaceae	Brassicaceae	Broussonetia	Buxaceae	Buxus	Calligonum	Campanulaceae	Cannabis	Capparidaceae	Caprifoliaceae	Carpinus	Carya	Caryophyllaceae	Castanea	Castanopsis
1	Mongolia	NA	Achit Nur Lake	49.5	90.6	1435	353.2	0	0	0	0	0	0	0	0	0	0	0	0	0	0	0	0	0	0	38.38	0	0	0	0	8.08	0	0	0	0	2.02	0	0	0	0	0	0	0	0	0	0	0	0	0
1	Mongolia	NA	Achit Nur Lake	49.5	90.6	1435	1239.3	0	0	0	0	0	0	0	0	0	0	0	0	0	0	0	0	0	0	47.37	0	0	0	0	7.89	0	0	0	0	0	0	0	0	0	0	0	0	0	0	0	0	0	0
1	Mongolia	NA	Achit Nur Lake	49.5	90.6	1435	2763.2	0	0	0	0	0	0	0	0	0	0	0	0	0	0	0	0	0	0	33.33	0	0	0	0	9.09	0	0	0	0	3.03	0	0	0	0	0	0	0	0	0	0	0	0	0
1	Mongolia	NA	Achit Nur Lake	49.5	90.6	1435	2803.5	0	0	0	0	0	0	0	0	0	0	0	0	0	0	0	0	0	0	35.56	0	0	0	0	6.28	0	0	0	0	2.09	0	0	0	0	0	0	0	0	0	0	0	0	0
1	Mongolia	NA	Achit Nur Lake	49.5	90.6	1435	3207.5	0	0	0	0	0	0	0	0	0	0	0	0	0	0	0	0	0	0	26.86	0	0	0	0	6.71	0	0	0	0	2.07	0	0	0	0	0	0	0	0	0	0	0.1	0	0
1	Mongolia	NA	Achit Nur Lake	49.5	90.6	1435	3541.4	0	0	0	0	0	0	0	0	0	0	0	0	0	0	0	0	0	0	30.46	0	2.54	0	0	2.03	0	0	0	0	0	0	0	0	0	0	0	0	0	0	0	0	0	0
1	Mongolia	NA	Achit Nur Lake	49.5	90.6	1435	3892.6	0	0	0	0	0	0	0	0	0	0	0	0	0	0	0	0	0	0	27.38	0	2.03	0	0	10.14	0	0	0	0	0	0	0	0	0	0	0	0	0	0	0	0	0	0
1	Mongolia	NA	Achit Nur Lake	49.5	90.6	1435	4802.2	0	0	0	0	0	0	0	0	0	0	0	0	0	0	0	0	0	0	27.49	0	0.1	0	0	7.78	0	0	0	0	0	0	0	0	0	0	0	0	0	0	0	0	0	0
1	Mongolia	NA	Achit Nur Lake	49.5	90.6	1435	5485.1	0	0	0	0	0	0	0	0	0	0	0	0	0	0	0	0	0	0	26.15	0	0	0	0	8.37	0	0	0	0	0	0	0	0	0	0	0	0	0	0	0	0	0	0
1	Mongolia	NA	Achit Nur Lake	49.5	90.6	1435	6123.9	0.32	0	0	0	0	0	0	0	0	0	0	0	0	0	0	0	0	0	23.71	0	0	0	0	5.27	0	0	0	0	0	0	0	0	0	0	0	0	0	0	0	0	0	0
1	Mongolia	NA	Achit Nur Lake	49.5	90.6	1435	6642.8	0	0	0	0	0	0	0	0	0	0	0	0	0	0	0	0	0	0	32.02	0	0	0	0	8.26	0	0	0	0	1.03	0	0	0	0	0	0	0	0	0	0	0	0	0
1	Mongolia	NA	Achit Nur Lake	49.5	90.6	1435	7401.1	0	0	0	0	0	0	0	0	0	0	0	0	0	0	0	0	0	0	23.74	0	0	0	0	5.68	0	0	0	0	1.55	0	0	0	0	0	0	0	0	0	0	0	0	0
1	Mongolia	NA	Achit Nur Lake	49.5	90.6	1435	8783.2	0	0	0	0	0	0	0	0	0	0	0	0	0	0	0	0	0	0	21.05	0	0	0	0	6.32	0	0	0	0	0	0	0	0	0	0	0	0	0	0	0	0	0	0
1	Mongolia	NA	Achit Nur Lake	49.5	90.6	1435	10661.2	0	0	0	0	0	0	0	0	0	0	0	0	0	0	0	0	0	0	30	0	0	0	0	5.79	0	0	0	0	0	0	0	0	0	0	0	0	0	0	0	0.21	0	0
1	Mongolia	NA	Achit Nur Lake	49.5	90.6	1435	11160	0	0	0	0	0	0	0	0	0	0	0	0	0	0	0	0	0	0	41.49	0	0.52	0	0	2.07	0	0	0	0	0	0	0	0	0	0	0	0	0	0	0	0	0	0
4	Russia	NA	Akkol Lake	50.25	89.63	2204	395.3	0	0	0	0	0	0	0	0.56	0	0	0	0	0.09	0	0	0	0	0	33.77	0	0.47	0	0	6.57	0	0	0	0	0	0	0	0	0	0	0	0	0	0	0	0	0	0
4	Russia	NA	Akkol Lake	50.25	89.63	2204	818.8	0.96	0	0	0	0	0	0	0.96	0	0	0	0	0.96	0	0	0	0	0	30.23	0	0	0	0	6.24	0	0	0	0	0	0	0	0	0	0	0	0	0	0	0	0.96	0	0
4	Russia	NA	Akkol Lake	50.25	89.63	2204	1242.2	0	0	0	0	0	0	0	0.48	0	0	0	0	0.1	0	0	0	0	0	38.39	0	0.48	0	0	5.76	0	0	0	0	0	0	0	0	0	0	0	0	0	0	0	1.44	0	0
4	Russia	NA	Akkol Lake	50.25	89.63	2204	1665.7	0.5	0	0	0	0	0	0	1.01	0	0	0	0	0.5	0	0	0	0	0	40.28	0	0	0	0	6.54	0	0	0	0	0	0	0	0	0	0	0	0	0	0	0	1.01	0	0
4	Russia	NA	Akkol Lake	50.25	89.63	2204	1826	0.09	0	0	0	0	0	0	0.09	0	0	0	0	0.09	0	0	0	0	0	27.86	0	0	0	0	10.68	0	0	0	0	0	0	0	0	0	0	0	0	0	0	0	0.09	0	0
4	Russia	NA	Akkol Lake	50.25	89.63	2204	2146.6	0.09	0	0	0	0	0	0	0.36	0	0	0	0	0.18	0	0	0	0	0	22.4	0	0	0	0	4.57	0	0	0	0	0	0	0	0	0	0	0	0	0	0	0	0.9	0	0
4	Russia	NA	Akkol Lake	50.25	89.63	2204	2543.2	0.09	0	0	0	0	0	0	0.09	0	0	0	0	0	0	0	0	0	0	27.93	0	0.28	0	0	6.05	0	0	0	0	0	0	0	0	0	0	0	0	0	0	0	0.09	0	0
4	Russia	NA	Akkol Lake	50.25	89.63	2204	3015.8	0.91	0	0	0	0	0	0	0.37	0	0	0	0	0.27	0	0	0	0	0	23.77	0	0.09	0	0	7.04	0	0	0	0	0	0	0	0	0	0	0	0	0	0	0	0.37	0	0
4	Russia	NA	Akkol Lake	50.25	89.63	2204	3308.5	0.91	0	0	0	0	0	0	0.09	0	0	0	0	0.91	0	0	0	0	0	23.72	0	0.91	0	0	3.1	0	0	0	0.27	0	0	0	0	0	0	0	0	0	0	0	0.36	0	0
4	Russia	NA	Akkol Lake	50.25	89.63	2204	3421.2	0.09	0	0	0	0	0	0	0.28	0	0	0	0	0.09	0	0	0	0	0	26.42	0	0.38	0	0	4.62	0	0	0	0	0	0	0	0	0	0	0	0	0	0	0	0	0	0
4	Russia	NA	Akkol Lake	50.25	89.63	2204	3650.4	0.49	0	0	0	0	0	0	0.29	0	0	0	0	0.1	0	0	0	0	0	24.53	0	0.1	0	0	5.11	0	0	0	0	0	0	0	0	0	0	0.2	0	0	0	0	0	0	0
4	Russia	NA	Akkol Lake	50.25	89.63	2204	3996	0.47	0	0	0	0	0	0	0.47	0	0	0	0	0.38	0	0	0	0	0	23.67	0	0.28	0	0	5.58	0	0	0	0	0	0	0	0	0	0	0	0	0	0	0	0	0	0
4	Russia	NA	Akkol Lake	50.25	89.63	2204	4201.9	0.96	0	0	0	0	0	0	0.29	0	0	0	0	0	0	0	0	0	0	24.38	0	0.29	0	0	5.74	0	0	0	0	0	0	0	0	0	0	0	0	0	0	0	0	0	0
4	Russia	NA	Akkol Lake	50.25	89.63	2204	4268.2	0.1	0	0	0	0	0	0	0.29	0	0	0	0	0	0	0	0	0	0	28.4	0	0.1	0	0	4.12	0	0	0	0	0	0	0	0	0	0	0	0	0	0	0	0	0	0
4	Russia	NA	Akkol Lake	50.25	89.63	2204	4405.7	0.94	0	0	0	0	0	0	0.38	0	0	0	0	0.28	0	0	0	0	0	25.33	0	0	0	0	5.63	0	0	0	0	0	0	0	0	0	0	0	0	0	0	0	0	0	0
4	Russia	NA	Akkol Lake	50.25	89.63	2204	4614.5	0.95	0	0	0	0	0	0	0.38	0	0	0	0	0.38	0	0	0	0	0	19.05	0	0	0	0	4.95	0	0	0	0	0.29	0	0	0	0	0	0.29	0	0	0	0	0	0	0
4	Russia	NA	Akkol Lake	50.25	89.63	2204	4950.1	0.95	0	0	0	0	0	0	0.95	0	0	0	0	0.29	0	0	0	0	0	12.38	0	0	0	0	3.8	0	0	0	0	0	0	0	0	0	0	0	0	0	0	0	0	0	0
4	Russia	NA	Akkol Lake	50.25	89.63	2204	5412.6	0.19	0	0	0	0	0	0	0.78	0	0	0	0	0.29	0	0	0	0	0	20.39	0	0.1	0	0	7.77	0	0	0	0	0	0	0	0	0	0	0	0	0	0	0	0	0	0
4	Russia	NA	Akkol Lake	50.25	89.63	2204	5741.8	0.56	0	0	0	0	0	0	0.93	0	0	0	0	1.02	0	0	0	0	0	24.21	0	0	0	0	6.34	0	0	0	0	0	0	0	0	0	0	0	0	0	0	0	0	0	0
4	Russia	NA	Akkol Lake	50.25	89.63	2204	5937.7	0.96	0	0	0	0	0	0	0.96	0	0	0	0	0.48	0	0	0	0	0	21.15	0	0	0	0	4.72	0	0	0	0	0	0	0	0	0	0	0	0	0	0	0	0	0	0
4	Russia	NA	Akkol Lake	50.25	89.63	2204	6095.9	0.98	0	0	0	0	0	0	0.49	0	0	0	0	0	0	0	0	0	0	19.55	0	0	0	0	6.36	0	0	0	0	0	0	0	0	0	0	0	0	0	0	0	0	0	0
4	Russia	NA	Akkol Lake	50.25	89.63	2204	6216.3	0.19	0	0	0	0	0	0	0.97	0	0	0	0	0.87	0	0	0	0	0	19.34	0	0	0	0	6.19	0	0	0	0	0	0	0	0	0	0	0	0	0	0	0	0	0	0
4	Russia	NA	Akkol Lake	50.25	89.63	2204	6288.5	0.8	0	0	0	0	0	0	1	0	0	0	0	0.2	0	0	0	0	0	21.89	0	0	0	0	5.37	0	0	0	0	0	0	0	0	0	0	0.6	0	0	0	0	0	0	0
4	Russia	NA	Akkol Lake	50.25	89.63	2204	6312.4	0.19	0	0	0	0	0	0	0.96	0	0	0	0	0.96	0	0	0	0	0	23.99	0	0	0	0	5.76	0	0	0	0	0	0	0	0	0	0	0	0	0	0	0	0.29	0	0
4	Russia	NA	Akkol Lake	50.25	89.63	2204	6391.3	0.97	0	0	0	0	0	0	0.97	0	0	0	0	0.58	0	0	0	0	0	21.26	0	0.77	0	0	4.34	0	0	0	0	0	0	0	0	0	0	0	0	0	0	0	0	0	0
4	Russia	NA	Akkol Lake	50.25	89.63	2204	6525.2	0.48	0	0	0	0	0	0	1.15	0	0	0	0	0.48	0	0	0	0	0	18.27	0	0.19	0	0	6.73	0	0	0	0	0	0	0	0	0	0	0.29	0	0	0	0	0	0	0
4	Russia	NA	Akkol Lake	50.25	89.63	2204	6678.5	0.58	0	0	0	0	0	0	0.49	0	0	0	0	0.1	0	0	0	0	0	19.46	0	0	0	0	3.7	0	0	0	0	0	0	0	0	0	0	0.49	0	0	0	0	0.1	0	0
4	Russia	NA	Akkol Lake	50.25	89.63	2204	6851.1	0.95	0	0	0	0	0	0	0.95	0	0	0	0	0.1	0	0	0	0	0	19.08	0	0	0	0	6.21	0	0	0	0	0	0	0	0	0	0	0.48	0	0	0	0	0	0	0
4	Russia	NA	Akkol Lake	50.25	89.63	2204	6988.9	1.14	0	0	0	0	0	0	0.48	0	0	0	0	0.48	0	0	0	0	0	19.05	0	0	0	0	6.19	0	0	0	0	0	0	0	0	0	0	0.86	0	0	0	0	0	0	0
4	Russia	NA	Akkol Lake	50.25	89.63	2204	7092.1	0.1	0	0	0	0	0	0	0.49	0	0	0	0	0.19	0	0	0	0	0	11.21	0	0.1	0	0	5.17	0	0	0	0	0	0	0	0	0	0	0	0	0	0	0	0	0	0
4	Russia	NA	Akkol Lake	50.25	89.63	2204	7261.9	0.1	0	0	0	0	0	0	0	0	0	0	0	0	0	0	0	0	0	16.59	0	0.1	0	0	4.59	0	0	0	0	0	0	0	0	0	0	0	0	0	0	0	0	0	0
4	Russia	NA	Akkol Lake	50.25	89.63	2204	7498.3	0.76	0	0	0	0	0	0	0	0	0	0	0	0	0	0	0	0	0	14.19	0	1.61	0	0	5.68	0	0	0	0	0	0	0	0	0	0	0	0	0	0	0	0	0	0
4	Russia	NA	Akkol Lake	50.25	89.63	2204	7675.1	0.1	0	0	0	0	0	0	1.15	0	0	0	0	0.19	0	0	0	0	0	19.14	0	0.1	0	0	11.01	0	0	0	0	0	0	0	0	0	0	0.19	0	0	0	0	0.57	0	0
4	Russia	NA	Akkol Lake	50.25	89.63	2204	7792.3	1.57	0	0	0	0	0	0	0	0	0	0	0	0.2	0	0	0	0	0	24.49	0	0.1	0	0	9.21	0	0	0	0	0	0	0	0	0	0	0	0	0	0	0	0.39	0	0
4	Russia	NA	Akkol Lake	50.25	89.63	2204	7922.4	1.47	0	0	0	0	0	0	0	0	0	0	0	0	0	0	0	0	0	17.66	0	0.88	0	0	7.66	0	0	0	0	0	0	0	0	0	0	0	0	0	0	0	0.39	0	0
4	Russia	NA	Akkol Lake	50.25	89.63	2204	8065.5	1.44	0	0	0	0	0	0	0	0	0	0	0	0	0	0	0	0	0	18.29	0	0.29	0	0	8.76	0	0	0	0	0	0	0	0	0	0	0	0	0	0	0	0.38	0	0
4	Russia	NA	Akkol Lake	50.25	89.63	2204	8228.2	0.9	0	0	0	0	0	0	1	0	0	0	0	0.2	0	0	0	0	0	22.09	0	0.9	0	0	4.12	0	0	0	0	0	0	0	0	0	0	0	0	0	0	0	0	0	0
4	Russia	NA	Akkol Lake	50.25	89.63	2204	8410.5	0.9	0	0	0	0	0	0	0	0	0	0	0	0.1	0	0	0	0	0	20.02	0	0.5	0	0	5.6	0	0	0	0	0	0	0	0	0	0	0	0	0	0	0	0	0	0
4	Russia	NA	Akkol Lake	50.25	89.63	2204	8589.2	0.84	0	0	0	0	0	0	0.75	0	0	0	0	0.37	0	0	0	0	0	14.04	0	0	0	0	3.94	0	0	0	0	0	0	0	0	0	0	0	0	0	0	0	0	0	0
4	Russia	NA	Akkol Lake	50.25	89.63	2204	8815.7	0.94	0	0	0	0	0	0	0.75	0	0	0	0	0	0	0	0	0	0	14.11	0	0.09	0	0	6.58	0	0	0	0	0	0	0	0	0	0	0	0	0	0	0	0	0	0
4	Russia	NA	Akkol Lake	50.25	89.63	2204	9210.4	1.84	0	0	0	0	0	0	0	0	0	0	0	0	0	0	0	0	0	11.02	0	0.92	0	0	2.75	0	0	0	0	0	0	0	0	0	0	0	0	0	0	0	0	0	0
4	Russia	NA	Akkol Lake	50.25	89.63	2204	9407.8	0	0	0	0	0	0	0	0	0	0	0	0	0	0	0	0	0	0	18.2	0	0.09	0	0	4.37	0	0	0	0	0	0	0	0	0	0	0	0	0	0	0	0	0	0
4	Russia	NA	Akkol Lake	50.25	89.63	2204	9525.4	0.9	0	0	0	0	0	0	0.45	0	0	0	0	0.27	0	0	0	0	0	19.71	0	0.09	0	0	7.07	0	0	0	0	0	0	0	0	0	0	0	0	0	0	0	0.54	0	0
4	Russia	NA	Akkol Lake	50.25	89.63	2204	9572.4	0	0	0	0	0	0	0	0.29	0	0	0	0	0.19	0	0	0	0	0	14.56	0	0.58	0	0	6.02	0	0	0	0	0	0	0	0	0	0	0	0	0	0	0	0.1	0	0
4	Russia	NA	Akkol Lake	50.25	89.63	2204	9619.5	0.81	0	0	0	0	0	0	0.54	0	0	0	0	0.18	0	0	0	0	0	22.6	0	1.45	0	0	4.16	0	0	0	0	0	0	0	0	0	0	0	0	0	0	0	0.18	0	0
4	Russia	NA	Akkol Lake	50.25	89.63	2204	9688.6	0.91	0	0	0	0	0	0	0.91	0	0	0	0	0.27	0	0	0	0	0	20	0	0	0	0	8.73	0	0	0	0	0	0	0	0	0	0	0.45	0	0	0	0	0	0	0
4	Russia	NA	Akkol Lake	50.25	89.63	2204	9779.8	0.88	0	0	0	0	0	0	1.14	0	0	0	0	0.09	0	0	0	0	0	17.57	0	0.44	0	0	4.39	0	0	0	0	0	0	0	0	0	0	0	0	0	0	0	0	0	0
4	Russia	NA	Akkol Lake	50.25	89.63	2204	9871	0.82	0	0	0	0	0	0	0	0	0	0	0	0	0	0	0	0	0	28.55	0	0.41	0	0	7.51	0	0	0	0	0.16	0	0	0	0	0	0.16	0	0	0	0	0	0	0
4	Russia	NA	Akkol Lake	50.25	89.63	2204	9984.9	0	0	0	0	0	0	0	0	0	0	0	0	0.56	0	0	0	0	0	34.58	0	0.47	0	0	1.49	0	0	0	0	0	0	0	0	0	0	0	0	0	0	0	0.09	0	0
4	Russia	NA	Akkol Lake	50.25	89.63	2204	10076.1	1.09	0	0	0	0	0	0	0	0	0	0	0	1.37	0	0	0	0	0	36.43	0	1.82	0	0	2.82	0	0	0	0	1.82	0	0	0	0	0	0	0	0	0	0	0	0	0
4	Russia	NA	Akkol Lake	50.25	89.63	2204	11197.6	0	0	0	0	0	0	0	1.03	0	0	0	0	0	0	0	0	0	0	17.15	0	0.86	0	0	1.89	0	0	0	0	1.72	0	0	0	0	0	0	0	0	0	0	0	0	0
7	China	Qinghai	Ayongwama Co	34.83	98.2	4220	396	1.56	0	0	0	0	0	0	0	0	0	0	0	0	0	0	0	0	0	19.23	0	0	0	0	2.64	0	0	0	0	0	0	0	0	0	0	0	0	0	0	0	0	0	0
7	China	Qinghai	Ayongwama Co	34.83	98.2	4220	924	1.57	0	0	0	0	0	0	0	0	0	0	0	0	0	0	0	0	0	15.72	0	0	0	0	1.81	0	0	0	0	0	0	0	0	0	0	0	0	0	0	0	0	0	0
7	China	Qinghai	Ayongwama Co	34.83	98.2	4220	1561	3.09	0	0	0	0	0	0	0	0	0	0	0	0	0	0	0	0	0	16.75	0	0	0	0	1.42	0	0	0	0	0	0	0	0	0	0	0	0	0	0	0	0	0	0
7	China	Qinghai	Ayongwama Co	34.83	98.2	4220	1869	1.8	0	0	0	0	0	0	0	0	0	0	0	0	0	0	0	0	0	15.42	0	0	0	0	1.29	0	0	0	0	0	0	0	0	0	0	0	0	0	0	0	0	0	0
7	China	Qinghai	Ayongwama Co	34.83	98.2	4220	2100	2.33	0	0	0	0	0	0	0	0	0	0	0	0	0	0	0	0	0	12.92	0	0	0	0	3.88	0	0	0	0	0	0	0	0	0	0	0	0	0	0	0	0	0	0
7	China	Qinghai	Ayongwama Co	34.83	98.2	4220	2485	1.43	0	0	0	0	0	0	0	0	0	0	0	0	0	0	0	0	0	16.69	0	0	0	0	2.86	0	0	0	0	0	0	0	0	0	0	0	0	0	0	0	0	0	0
7	China	Qinghai	Ayongwama Co	34.83	98.2	4220	2870	1.61	0	0	0	0	0	0	0	0	0	0	0	0	0	0	0	0	0	14.91	0	0	0	0	2.61	0	0	0	0	0	0	0	0	0	0	0	0	0	0	0	0	0	0
7	China	Qinghai	Ayongwama Co	34.83	98.2	4220	3255	2.12	0	0	0	0	0	0	0	0	0	0	0	0	0	0	0	0	0	14.15	0	0	0	0	2.48	0	0	0	0	0	0	0	0	0	0	0	0	0	0	0	0	0	0
7	China	Qinghai	Ayongwama Co	34.83	98.2	4220	3640	1.16	0	0	0	0	0	0	0	0	0	0	0	0	0	0	0	0	0	29.04	0	0	0	0	1.28	0	0	0	0	0	0	0	0	0	0	0	0	0	0	0	0	0	0
7	China	Qinghai	Ayongwama Co	34.83	98.2	4220	4025	1.33	0	0	0	0	0	0	0	0	0	0	0	0	0	0	0	0	0	26.67	0	0	0	0	2.22	0	0	0	0	0	0	0	0	0	0	0	0	0	0	0	0	0	0
7	China	Qinghai	Ayongwama Co	34.83	98.2	4220	4410	2.2	0	0	0	0	0	0	0	0	0	0	0	0	0	0	0	0	0	25.27	0	0	0	0	1.21	0	0	0	0	0	0	0	0	0	0	0	0	0	0	0	0	0	0
7	China	Qinghai	Ayongwama Co	34.83	98.2	4220	4795	2.89	0	0	0	0	0	0	0	0	0	0	0	0	0	0	0	0	0	26.64	0	0	0	0	2.11	0	0	0	0	0	0	0	0	0	0	0	0	0	0	0	0	0	0
7	China	Qinghai	Ayongwama Co	34.83	98.2	4220	5180	1.98	0	0	0	0	0	0	0	0	0	0	0	0	0	0	0	0	0	26.4	0	0	0	0	1.21	0	0	0	0	0	0	0	0	0	0	0	0	0	0	0	0	0	0
7	China	Qinghai	Ayongwama Co	34.83	98.2	4220	5565	2.28	0	0	0	0	0	0	0	0	0	0	0	0	0	0	0	0	0	23.95	0	0	0	0	1.14	0	0	0	0	0	0	0	0	0	0	0	0	0	0	0	0	0	0
7	China	Qinghai	Ayongwama Co	34.83	98.2	4220	5950	1.45	0	0	0	0	0	0	0	0	0	0	0	0	0	0	0	0	0	23.49	0	0	0	0	0.89	0	0	0	0	0	0	0	0	0	0	0	0	0	0	0	0	0	0
7	China	Qinghai	Ayongwama Co	34.83	98.2	4220	6335	1.12	0	0	0	0	0	0	0	0	0	0	0	0	0	0	0	0	0	27	0	0	0	0	0	0	0	0	0	0	0	0	0	0	0	0	0	0	0	0	0	0	0
7	China	Qinghai	Ayongwama Co	34.83	98.2	4220	6720	1.13	0	0	0	0	0	0	0	0	0	0	0	0	0	0	0	0	0	29.45	0	0	0	0	1.02	0	0	0	0	0	0	0	0	0	0	0	0	0	0	0	0	0	0
7	China	Qinghai	Ayongwama Co	34.83	98.2	4220	7490	1.4	0	0	0	0	0	0	0	0	0	0	0	0	0	0	0	0	0	24.5	0	0	0	0	1.28	0	0	0	0	0	0	0	0	0	0	0	0	0	0	0	0	0	0
7	China	Qinghai	Ayongwama Co	34.83	98.2	4220	8260	2.05	0	0	0	0	0	0	0	0	0	0	0	0	0	0	0	0	0	27.37	0	0	0	0	1.14	0	0	0	0	0	0	0	0	0	0	0	0	0	0	0	0	0	0
7	China	Qinghai	Ayongwama Co	34.83	98.2	4220	9030	1.41	0	0	0	0	0	0	0	0	0	0	0	0	0	0	0	0	0	24.59	0	0	0	0	1.05	0	0	0	0	0	0	0	0	0	0	0	0	0	0	0	0	0	0
7	China	Qinghai	Ayongwama Co	34.83	98.2	4220	9800	1.31	0	0	0	0	0	0	0	0	0	0	0	0	0	0	0	0	0	33.73	0	0	0	0	0.65	0	0	0	0	0	0	0	0	0	0	0	0	0	0	0	0	0	0
7	China	Qinghai	Ayongwama Co	34.83	98.2	4220	10570	1.29	0	0	0	0	0	0	0	0	0	0	0	0	0	0	0	0	0	27.96	0	0	0	0	0.97	0	0	0	0	0	0	0	0	0	0	0	0	0	0	0	0	0	0
7	China	Qinghai	Ayongwama Co	34.83	98.2	4220	11340	2.2	0	0	0	0	0	0	0	0	0	0	0	0	0	0	0	0	0	27.53	0	0	0	0	0.99	0	0	0	0	0	0	0	0	0	0	0	0	0	0	0	0	0	0
10	Russia		Baikel Lake	52.08	105.87	130	43.3	0.1	0	0	0	0	0	0	0.98	0	0	0	0	0	0	0	0	0	0	7.84	0	0.59	0	0	13.02	0	0	0	0	0.1	0	0	0	0	0	0	0	0	0	0	0	0	0
10	Russia		Baikel Lake	52.08	105.87	130	141	0.28	0	0	0	0	0	0	1.13	0	0	0	0	0	0	0	0	0	0	8.48	0	0.66	0	0	13.19	0	0	0	0	0.38	0	0	0	0	0	0	0	0	0	0	0.09	0	0
10	Russia		Baikel Lake	52.08	105.87	130	302.1	0.1	0	0	0	0	0	0	2.38	0	0	0	0	0	0	0	0	0	0	7.14	0	1.81	0	0	14.76	0	0	0	0	0.29	0	0	0	0	0	0	0	0	0	0	0	0	0
10	Russia		Baikel Lake	52.08	105.87	130	526.7	0	0	0	0	0	0	0	1.54	0	0	0	0	0	0	0	0	0	0	4.79	0	1.05	0	0	14.38	0	0	0	0	0.67	0	0	0	0	0	0	0	0	0	0	0	0	0
10	Russia		Baikel Lake	52.08	105.87	130	751.2	0.29	0	0	0	0	0	0	1.62	0	0	0	0	0	0	0	0	0	0	7.61	0	0.76	0	0	15.22	0	0	0	0	0.38	0	0	0	0	0	0	0	0	0	0	0	0	0
10	Russia		Baikel Lake	52.08	105.87	130	1030.6	0	0	0	0	0	0	0	0.89	0	0	0	0	0	0	0	0	0	0	7.91	0	0.69	0	0	12.85	0	0	0	0	0.1	0	0	0	0	0	0	0	0	0	0	0.1	0	0
10	Russia		Baikel Lake	52.08	105.87	130	1310	0.1	0	0	0	0	0	0	1.6	0	0	0	0	0	0	0	0	0	0	5.02	0	0.4	0	0	12.53	0	0	0	0	0	0	0	0	0	0	0	0	0	0	0	0	0	0
10	Russia		Baikel Lake	52.08	105.87	130	1535.1	0.1	0	0	0	0	0	0	1.48	0	0	0	0	0	0	0	0	0	0	5.93	0	0.99	0	0	11.37	0	0	0	0	0	0	0	0	0	0	0	0	0	0	0	0.1	0	0
10	Russia		Baikel Lake	52.08	105.87	130	1706.1	0.1	0	0	0	0	0	0	1.19	0	0	0	0	0	0	0	0	0	0	6.89	0	0.39	0	0	11.32	0	0	0	0	0.1	0	0	0	0	0	0	0	0	0	0	0.1	0	0
10	Russia		Baikel Lake	52.08	105.87	130	1877.1	0	0	0	0	0	0	0	1.23	0	0	0	0	0	0	0	0	0	0	8.49	0	0.85	0	0	13.21	0	0	0	0	0.19	0	0	0	0	0	0	0	0	0	0	0	0	0
10	Russia		Baikel Lake	52.08	105.87	130	2032.1	0	0	0	0	0	0	0	1.36	0	0	0	0	0	0	0	0	0	0	7.28	0	0.49	0	0	11.65	0	0	0	0	0.49	0	0	0	0	0	0	0	0	0	0	0	0	0
10	Russia		Baikel Lake	52.08	105.87	130	2187.1	0	0	0	0	0	0	0	0.48	0	0	0	0	0	0	0	0	0	0	6.66	0	0.38	0	0	14.27	0	0	0	0	0.33	0	0	0	0	0	0	0	0	0	0	0	0	0
10	Russia		Baikel Lake	52.08	105.87	130	2330.4	0.1	0	0	0	0	0	0	1.09	0	0	0	0	0	0	0	0	0	0	7.94	0	0.3	0	0	13.89	0	0	0	0	0	0	0	0	0	0	0	0	0	0	0	0	0	0
10	Russia		Baikel Lake	52.08	105.87	130	2462.1	0.1	0	0	0	0	0	0	0.58	0	0	0	0	0	0	0	0	0	0	7.25	0	0.58	0	0	16.44	0	0	0	0	0.58	0	0	0	0	0	0	0	0	0	0	0	0	0
10	Russia		Baikel Lake	52.08	105.87	130	2593.7	0.19	0	0	0	0	0	0	1.24	0	0	0	0	0	0	0	0	0	0	9.58	0	0.48	0	0	12.46	0	0	0	0	0.29	0	0	0	0	0	0	0	0	0	0	0.29	0	0
10	Russia		Baikel Lake	52.08	105.87	130	2817.8	0.1	0	0	0	0	0	0	1.19	0	0	0	0	0	0	0	0	0	0	5.94	0	0.2	0	0	8.42	0	0	0	0	0.2	0	0	0	0	0	0	0	0	0	0	0.3	0	0
10	Russia		Baikel Lake	52.08	105.87	130	3041.9	0.39	0	0	0	0	0	0	1.08	0	0	0	0	0	0	0	0	0	0	4.92	0	0.49	0	0	10.82	0	0	0	0	0.1	0	0	0	0	0	0	0	0	0	0	0.2	0	0
10	Russia		Baikel Lake	52.08	105.87	130	3200.7	0.2	0	0	0	0	0	0	0.4	0	0	0	0	0	0	0	0	0	0	5.92	0	0.59	0	0	9.38	0	0	0	0	0	0	0	0	0	0	0	0	0	0	0	0	0	0
10	Russia		Baikel Lake	52.08	105.87	130	3294.1	0.2	0	0	0	0	0	0	0.99	0	0	0	0	0	0	0	0	0	0	4.96	0	0.1	0	0	10.91	0	0	0	0	0	0	0	0	0	0	0	0	0	0	0	0	0	0
10	Russia		Baikel Lake	52.08	105.87	130	3387.6	0.29	0	0	0	0	0	0	1.75	0	0	0	0	0	0	0	0	0	0	6.81	0	0.58	0	0	12.65	0	0	0	0	0.29	0	0	0	0	0	0	0	0	0	0	0.1	0	0
10	Russia		Baikel Lake	52.08	105.87	130	3496.1	0.29	0	0	0	0	0	0	0.29	0	0	0	0	0	0	0	0	0	0	7.82	0	0.29	0	0	14.67	0	0	0	0	0.29	0	0	0	0	0	0	0	0	0	0	0	0	0
10	Russia		Baikel Lake	52.08	105.87	130	3604.6	0.29	0	0	0	0	0	0	2.03	0	0	0	0	0	0	0	0	0	0	9.68	0	0.68	0	0	12.59	0	0	0	0	0	0	0	0	0	0	0	0	0	0	0	0	0	0
10	Russia		Baikel Lake	52.08	105.87	130	3690.8	0.48	0	0	0	0	0	0	0.58	0	0	0	0	0	0	0	0	0	0	6.76	0	0	0	0	9.65	0	0	0	0	0	0	0	0	0	0	0	0	0	0	0	0	0	0
10	Russia		Baikel Lake	52.08	105.87	130	3754.6	0.1	0	0	0	0	0	0	0.48	0	0	0	0	0	0	0	0	0	0	6.79	0	0.1	0	0	12.61	0	0	0	0	0	0	0	0	0	0	0	0	0	0	0	0	0	0
10	Russia		Baikel Lake	52.08	105.87	130	3818.4	0.39	0	0	0	0	0	0	0.45	0	0	0	0	0	0	0	0	0	0	4.9	0	0.1	0	0	8.83	0	0	0	0	0	0	0	0	0	0	0	0	0	0	0	0.29	0	0
10	Russia		Baikel Lake	52.08	105.87	130	3916.5	0.1	0	0	0	0	0	0	1.1	0	0	0	0	0	0	0	0	0	0	2.5	0	0.1	0	0	7.2	0	0	0	0	0	0	0	0	0	0	0	0	0	0	0	0.1	0	0
10	Russia		Baikel Lake	52.08	105.87	130	4014.5	0.3	0	0	0	0	0	0	0.9	0	0	0	0	0	0	0	0	0	0	4.98	0	0.1	0	0	7.07	0	0	0	0	0	0	0	0	0	0	0	0	0	0	0	0.1	0	0
10	Russia		Baikel Lake	52.08	105.87	130	4194.1	0	0	0	0	0	0	0	0.78	0	0	0	0	0	0	0	0	0	0	4.89	0	0.29	0	0	8.81	0	0	0	0	0	0	0	0	0	0	0	0	0	0	0	0	0	0
10	Russia		Baikel Lake	52.08	105.87	130	4455.1	0.3	0	0	0	0	0	0	0.2	0	0	0	0	0	0	0	0	0	0	4.48	0	0.4	0	0	9.46	0	0	0	0	0	0	0	0	0	0	0	0	0	0	0	0	0	0
10	Russia		Baikel Lake	52.08	105.87	130	4716.1	0.19	0	0	0	0	0	0	0.57	0	0	0	0	0	0	0	0	0	0	6.62	0	0.28	0	0	12.77	0	0	0	0	0	0	0	0	0	0	0	0	0	0	0	0.09	0	0
10	Russia		Baikel Lake	52.08	105.87	130	5003.5	0.1	0	0	0	0	0	0	0.7	0	0	0	0	0	0	0	0	0	0	4	0	0.7	0	0	11.02	0	0	0	0	0	0	0	0	0	0	0	0	0	0	0	0	0	0
10	Russia		Baikel Lake	52.08	105.87	130	5291	0.2	0	0	0	0	0	0	0.8	0	0	0	0	0	0	0	0	0	0	4.97	0	0.2	0	0	11.43	0	0	0	0	0	0	0	0	0	0	0	0	0	0	0	0	0	0
10	Russia		Baikel Lake	52.08	105.87	130	5694.2	0.1	0	0	0	0	0	0	0.5	0	0	0	0	0	0	0	0	0	0	4.94	0	0.49	0	0	13.84	0	0	0	0	0	0	0	0	0	0	0	0	0	0	0	0.1	0	0
10	Russia		Baikel Lake	52.08	105.87	130	6213.1	0.1	0	0	0	0	0	0	0.59	0	0	0	0	0	0	0	0	0	0	4.87	0	0.1	0	0	11.68	0	0	0	0	0	0	0	0	0	0	0	0	0	0	0	0.1	0	0
10	Russia		Baikel Lake	52.08	105.87	130	6732	0.59	0	0	0	0	0	0	0.89	0	0	0	0	0	0	0	0	0	0	5.91	0	0.3	0	0	24.63	0	0	0	0	0.2	0	0	0	0	0	0	0	0	0	0	0.2	0	0
10	Russia		Baikel Lake	52.08	105.87	130	7311.6	0.29	0	0	0	0	0	0	1.53	0	0	0	0	0	0	0	0	0	0	9.07	0	0.48	0	0	29.61	0	0	0	0	0	0	0	0	0	0	0	0	0	0	0	0	0	0
10	Russia		Baikel Lake	52.08	105.87	130	7891.3	0.29	0	0	0	0	0	0	2.05	0	0	0	0	0	0	0	0	0	0	10.71	0	0.68	0	0	39.93	0	0	0	0	0.29	0	0	0	0	0	0	0	0	0	0	0.1	0	0
10	Russia		Baikel Lake	52.08	105.87	130	8589	0.48	0	0	0	0	0	0	2.67	0	0	0	0	0	0	0	0	0	0	9.04	0	0.57	0	0	30.44	0	0	0	0	0	0	0	0	0	0	0	0	0	0	0	0	0	0
10	Russia		Baikel Lake	52.08	105.87	130	9404.8	0.48	0	0	0	0	0	0	1.72	0	0	0	0	0	0	0	0	0	0	9.5	0	1	0	0	35.15	0	0	0	0	0.38	0	0	0	0	0	0	0	0	0	0	0.1	0	0
10	Russia		Baikel Lake	52.08	105.87	130	10220.6	0.48	0	0	0	0	0	0	1.34	0	0	0	0	0	0	0	0	0	0	11.52	0	1.15	0	0	37.43	0	0	0	0	0.19	0	0	0	0	0	0	0	0	0	0	0.1	0	0
10	Russia		Baikel Lake	52.08	105.87	130	11797.1	0.19	0	0	0	0	0	0	3.39	0	0	0	0	0	0	0	0	0	0	12.61	0	1.94	0	0	38.79	0	0	0	0	0.19	0	0	0	0	0	0	0	0	0	0	0.1	0	0
16	China	Xinjiang	Barkol Lake	43.62	92.8	1575	627	0	0	0	0	0	0	0	0	0	0	0	0	0	0	0	0	0	0	27.8	0	1.85	0	0	0.93	0	0	0	0	0	0	0	0	0	0	0	0	0	0	0	0	0	0
16	China	Xinjiang	Barkol Lake	43.62	92.8	1575	1608.5	0	0	0	0	0	0	0	0	0	0	0	0	0	0	0	0	0	0	30.81	0	2.33	0	0	0.93	0	0	0	0	0	0	0	0	0	0	0	0	0	0	0	0	0	0
16	China	Xinjiang	Barkol Lake	43.62	92.8	1575	1638.1	0	0	0	0	0	0	0	0	0	0	0	0	0	0	0	0	0	0	26.34	0	2.35	0	0	0.47	0	0	0	0	0	0	0	0	0	0	0	0	0	0	0	0	0	0
16	China	Xinjiang	Barkol Lake	43.62	92.8	1575	1661.8	0	0	0	0	0	0	0	0	0	0	0	0	0	0	0	0	0	0	26.58	0	2.37	0	0	1.9	0	0	0	0	0	0	0	0	0	0	0	0	0	0	0	0	0	0
16	China	Xinjiang	Barkol Lake	43.62	92.8	1575	1754.7	0	0	0	0	0	0	0	0	0	0	0	0	0	0	0	0	0	0	32.65	0	2.33	0	0	0.93	0	0	0	0	0	0	0	0	0	0	0	0	0	0	0	0	0	0
16	China	Xinjiang	Barkol Lake	43.62	92.8	1575	1928.9	0	0	0	0	0	0	0	0	0	0	0	0	0	0	0	0	0	0	35.15	0	2.64	0	0	0.88	0	0	0	0	0	0	0	0	0	0	0	0	0	0	0	0	0	0
16	China	Xinjiang	Barkol Lake	43.62	92.8	1575	2103.1	0	0	0	0	0	0	0	0	0	0	0	0	0	0	0	0	0	0	33	0	2.83	0	0	0.94	0	0	0	0	0	0	0	0	0	0	0	0	0	0	0	0	0	0
16	China	Xinjiang	Barkol Lake	43.62	92.8	1575	2144.6	0	0	0	0	0	0	0	0	0	0	0	0	0	0	0	0	0	0	26.24	0	3.62	0	0	0	0	0	0	0	0	0	0	0	0	0	0	0	0	0	0	0	0	0
16	China	Xinjiang	Barkol Lake	43.62	92.8	1575	2200	0	0	0	0	0	0	0	0	0	0	0	0	0	0	0	0	0	0	40	0	1.9	0	0	0	0	0	0	0	0	0	0	0	0	0	0	0	0	0	0	0	0	0
16	China	Xinjiang	Barkol Lake	43.62	92.8	1575	2241.5	0	0	0	0	0	0	0	0	0	0	0	0	0	0	0	0	0	0	32.94	0	1.88	0	0	0.94	0	0	0	0	0	0	0	0	0	0	0	0	0	0	0	0	0	0
16	China	Xinjiang	Barkol Lake	43.62	92.8	1575	2512.8	0	0	0	0	0	0	0	0	0	0	0	0	0	0	0	0	0	0	30.27	0	1.89	0	0	0	0	0	0	0	0	0	0	0	0	0	0	0	0	0	0	0	0	0
16	China	Xinjiang	Barkol Lake	43.62	92.8	1575	2648.4	0	0	0	0	0	0	0	0	0	0	0	0	0	0	0	0	0	0	31.46	0	2.38	0	0	0	0	0	0	0	0	0	0	0	0	0	0	0	0	0	0	0	0	0
16	China	Xinjiang	Barkol Lake	43.62	92.8	1575	2699.9	0	0	0	0	0	0	0	0	0	0	0	0	0	0	0	0	0	0	32.44	0	2.32	0	0	0.93	0	0	0	0	0	0	0	0	0	0	0	0	0	0	0	0	0	0
16	China	Xinjiang	Barkol Lake	43.62	92.8	1575	2709.2	0	0	0	0	0	0	0	0	0	0	0	0	0	0	0	0	0	0	37.54	0	2.89	0	0	0	0	0	0	0	0	0	0	0	0	0	0	0	0	0	0	0	0	0
16	China	Xinjiang	Barkol Lake	43.62	92.8	1575	2718.6	0	0	0	0	0	0	0	0	0	0	0	0	0	0	0	0	0	0	39.39	0	2.88	0	0	0	0	0	0	0	0	0	0	0	0	0	0	0	0	0	0	0	0	0
16	China	Xinjiang	Barkol Lake	43.62	92.8	1575	2724.8	0	0	0	0	0	0	0	0	0	0	0	0	0	0	0	0	0	0	28.85	0	2.88	0	0	1.44	0	0	0	0	0	0	0	0	0	0	0	0	0	0	0	0	0	0
16	China	Xinjiang	Barkol Lake	43.62	92.8	1575	2859.3	0	0	0	0	0	0	0	0	0	0	0	0	0	0	0	0	0	0	28.32	0	4.88	0	0	1.46	0	0	0	0	0	0	0	0	0	0	0	0	0	0	0	0	0	0
16	China	Xinjiang	Barkol Lake	43.62	92.8	1575	3195.6	0	0	0	0	0	0	0	0	0	0	0	0	0	0	0	0	0	0	27.7	0	2.47	0	0	0.99	0	0	0	0	0	0	0	0	0	0	0	0	0	0	0	0	0	0
16	China	Xinjiang	Barkol Lake	43.62	92.8	1575	3397.3	0	0	0	0	0	0	0	0	0	0	0	0	0	0	0	0	0	0	27.62	0	2.3	0	0	0.92	0	0	0	0	0	0	0	0	0	0	0	0	0	0	0	0	0	0
16	China	Xinjiang	Barkol Lake	43.62	92.8	1575	3422.1	0	0	0	0	0	0	0	0	0	0	0	0	0	0	0	0	0	0	27.24	0	7.91	0	0	0.44	0	0	0	0	0	0	0	0	0	0	0	0	0	0	0	0	0	0
16	China	Xinjiang	Barkol Lake	43.62	92.8	1575	3455.1	0	0	0	0	0	0	0	0	0	0	0	0	0	0	0	0	0	0	20.78	0	11.74	0	0	0.45	0	0	0	0	0	0	0	0	0	0	0	0	0	0	0	0	0	0
16	China	Xinjiang	Barkol Lake	43.62	92.8	1575	3479.8	0	0	0	0	0	0	0	0	0	0	0	0	0	0	0	0	0	0	18.92	0	2.37	0	0	0	0	0	0	0	0	0	0	0	0	0	0	0	0	0	0	0	0	0
16	China	Xinjiang	Barkol Lake	43.62	92.8	1575	3507.7	0	0	0	0	0	0	0	0	0	0	0	0	0	0	0	0	0	0	24.53	0	2.45	0	0	0	0	0	0	0	0	0	0	0	0	0	0	0	0	0	0	0	0	0
16	China	Xinjiang	Barkol Lake	43.62	92.8	1575	3535.6	0	0	0	0	0	0	0	0	0	0	0	0	0	0	0	0	0	0	21.41	0	2.85	0	0	0.48	0	0	0	0	0	0	0	0	0	0	0	0	0	0	0	0	0	0
16	China	Xinjiang	Barkol Lake	43.62	92.8	1575	3563.4	0	0	0	0	0	0	0	0	0	0	0	0	0	0	0	0	0	0	27.03	0	4.66	0	0	0.47	0	0	0	0	0	0	0	0	0	0	0	0	0	0	0	0	0	0
16	China	Xinjiang	Barkol Lake	43.62	92.8	1575	3595.3	0	0	0	0	0	0	0	0	0	0	0	0	0	0	0	0	0	0	20.09	0	2.87	0	0	0.48	0	0	0	0	0	0	0	0	0	0	0	0	0	0	0	0	0	0
16	China	Xinjiang	Barkol Lake	43.62	92.8	1575	3632.9	0	0	0	0	0	0	0	0	0	0	0	0	0	0	0	0	0	0	14.53	0	1.94	0	0	0.97	0	0	0	0	0	0	0	0	0	0	0	0	0	0	0	0	0	0
16	China	Xinjiang	Barkol Lake	43.62	92.8	1575	3648	0	0	0	0	0	0	0	0	0	0	0	0	0	0	0	0	0	0	14.1	0	2.35	0	0	0.94	0	0	0	0	0	0	0	0	0	0	0	0	0	0	0	0	0	0
16	China	Xinjiang	Barkol Lake	43.62	92.8	1575	3698.6	0	0	0	0	0	0	0	0	0	0	0	0	0	0	0	0	0	0	17.31	0	2.4	0	0	0.96	0	0	0	0	0	0	0	0	0	0	0	0	0	0	0	0	0	0
16	China	Xinjiang	Barkol Lake	43.62	92.8	1575	3774.5	0	0	0	0	0	0	0	0	0	0	0	0	0	0	0	0	0	0	16.28	0	2.87	0	0	1.44	0	0	0	0	0	0	0	0	0	0	0	0	0	0	0	0	0	0
16	China	Xinjiang	Barkol Lake	43.62	92.8	1575	3850.4	0	0	0	0	0	0	0	0	0	0	0	0	0	0	0	0	0	0	18.39	0	2.9	0	0	0.97	0	0	0	0	0	0	0	0	0	0	0	0	0	0	0	0	0	0
16	China	Xinjiang	Barkol Lake	43.62	92.8	1575	4001.7	0	0	0	0	0	0	0	0	0	0	0	0	0	0	0	0	0	0	19.7	0	1.88	0	0	1.41	0	0	0	0	0	0	0	0	0	0	0	0	0	0	0	0	0	0
16	China	Xinjiang	Barkol Lake	43.62	92.8	1575	4303.7	0	0	0	0	0	0	0	0	0	0	0	0	0	0	0	0	0	0	16.65	0	2.31	0	0	1.39	0	0	0	0	0	0	0	0	0	0	0	0	0	0	0	0	0	0
16	China	Xinjiang	Barkol Lake	43.62	92.8	1575	4807	0	0	0	0	0	0	0	0	0	0	0	0	0	0	0	0	0	0	13.39	0	2.39	0	0	1.43	0	0	0	0	0	0	0	0	0	0	0	0	0	0	0	0	0	0
16	China	Xinjiang	Barkol Lake	43.62	92.8	1575	5039.2	0	0	0	0	0	0	0	0	0	0	0	0	0	0	0	0	0	0	4.9	0	2.94	0	0	0	0	0	0	0	0	0	0	0	0	0	0	0	0	0	0	0	0	0
16	China	Xinjiang	Barkol Lake	43.62	92.8	1575	5203.7	0	0	0	0	0	0	0	0	0	0	0	0	0	0	0	0	0	0	1.86	0	0.93	0	0	0	0	0	0	0	0	0	0	0	0	0	0	0	0	0	0	0	0	0
16	China	Xinjiang	Barkol Lake	43.62	92.8	1575	5290.5	0	0	0	0	0	0	0	0	0	0	0	0	0	0	0	0	0	0	1.99	0	1.99	0	0	3.97	0	0	0	0	0	0	0	0	0	0	0	0	0	0	0	0	0	0
16	China	Xinjiang	Barkol Lake	43.62	92.8	1575	5344.5	0	0	0	0	0	0	0	0	0	0	0	0	0	0	0	0	0	0	16.29	0	2.44	0	0	5.7	0	0	0	0	0	0	0	0	0	0	0	0	0	0	0	0	0	0
16	China	Xinjiang	Barkol Lake	43.62	92.8	1575	5398.4	0	0	0	0	0	0	0	0	0	0	0	0	0	0	0	0	0	0	22.33	0	2.79	0	0	7.44	0	0	0	0	0	0	0	0	0	0	0	0	0	0	0	0	0	0
16	China	Xinjiang	Barkol Lake	43.62	92.8	1575	5416.3	0	0	0	0	0	0	0	0	0	0	0	0	0	0	0	0	0	0	26.84	0	2.98	0	0	6.96	0	0	0	0	0	0	0	0	0	0	0	0	0	0	0	0	0	0
16	China	Xinjiang	Barkol Lake	43.62	92.8	1575	5521.7	0	0	0	0	0	0	0	0	0	0	0	0	0	0	0	0	0	0	25.84	0	2.98	0	0	7.46	0	0	0	0	0	0	0	0	0	0	0	0	0	0	0	0	0	0
16	China	Xinjiang	Barkol Lake	43.62	92.8	1575	5679.8	0	0	0	0	0	0	0	0	0	0	0	0	0	0	0	0	0	0	32.31	0	2.62	0	0	4.8	0	0	0	0	0	0	0	0	0	0	0	0	0	0	0	0	0	0
16	China	Xinjiang	Barkol Lake	43.62	92.8	1575	6400.9	0	0	0	0	0	0	0	0	0	0	0	0	0	0	0	0	0	0	22.24	0	3.42	0	0	5.99	0	0	0	0	0	0	0	0	0	0	0	0	0	0	0	0	0	0
16	China	Xinjiang	Barkol Lake	43.62	92.8	1575	7121.9	0	0	0	0	0	0	0	0	0	0	0	0	0	0	0	0	0	0	21.67	0	2.46	0	0	14.78	0	0	0	0	0	0	0	0	0	0	0	0	0	0	0	0	0	0
16	China	Xinjiang	Barkol Lake	43.62	92.8	1575	7457.7	0	0	0	0	0	0	0	0	0	0	0	0	0	0	0	0	0	0	19.36	0	2.9	0	0	4.84	0	0	0	0	0	0	0	0	0	0	0	0	0	0	0	0	0	0
16	China	Xinjiang	Barkol Lake	43.62	92.8	1575	7793.5	0	0	0	0	0	0	0	0	0	0	0	0	0	0	0	0	0	0	25.99	0	2.41	0	0	8.66	0	0	0	0	0	0	0	0	0	0	0	0	0	0	0	0	0	0
16	China	Xinjiang	Barkol Lake	43.62	92.8	1575	7801.3	0	0	0	0	0	0	0	0	0	0	0	0	0	0	0	0	0	0	27.57	0	2.85	0	0	6.65	0	0	0	0	0	0	0	0	0	0	0	0	0	0	0	0	0	0
16	China	Xinjiang	Barkol Lake	43.62	92.8	1575	7809.2	0	0	0	0	0	0	0	0	0	0	0	0	0	0	0	0	0	0	24.79	0	2.75	0	0	5.97	0	0	0	0	0	0	0	0	0	0	0	0	0	0	0	0	0	0
16	China	Xinjiang	Barkol Lake	43.62	92.8	1575	7819.7	0	0	0	0	0	0	0	0	0	0	0	0	0	0	0	0	0	0	28.94	0	2.8	0	0	4.67	0	0	0	0	0	0	0	0	0	0	0	0	0	0	0	0	0	0
16	China	Xinjiang	Barkol Lake	43.62	92.8	1575	7948.6	0	0	0	0	0	0	0	0	0	0	0	0	0	0	0	0	0	0	24.11	0	2.89	0	0	6.75	0	0	0	0	0	0	0	0	0	0	0	0	0	0	0	0	0	0
16	China	Xinjiang	Barkol Lake	43.62	92.8	1575	8120.5	0	0	0	0	0	0	0	0	0	0	0	0	0	0	0	0	0	0	19.07	0	1.91	0	0	7.15	0	0	0	0	0	0	0	0	0	0	0	0	0	0	0	0	0	0
16	China	Xinjiang	Barkol Lake	43.62	92.8	1575	8249.5	0	0	0	0	0	0	0	0	0	0	0	0	0	0	0	0	0	0	21.97	0	1.91	0	0	6.69	0	0	0	0	0	0	0	0	0	0	0	0	0	0	0	0	0	0
16	China	Xinjiang	Barkol Lake	43.62	92.8	1575	8272.6	0	0	0	0	0	0	0	0	0	0	0	0	0	0	0	0	0	0	24.71	0	2.85	0	0	9.51	0	0	0	0	0	0	0	0	0	0	0	0	0	0	0	0	0	0
16	China	Xinjiang	Barkol Lake	43.62	92.8	1575	8318.7	0	0	0	0	0	0	0	0	0	0	0	0	0	0	0	0	0	0	19.68	0	1.87	0	0	5.62	0	0	0	0	0	0	0	0	0	0	0	0	0	0	0	0	0	0
16	China	Xinjiang	Barkol Lake	43.62	92.8	1575	8353.4	0	0	0	0	0	0	0	0	0	0	0	0	0	0	0	0	0	0	28.53	0	2.85	0	0	7.61	0	0	0	0	0	0	0	0	0	0	0	0	0	0	0	0	0	0
16	China	Xinjiang	Barkol Lake	43.62	92.8	1575	8377.5	0	0	0	0	0	0	0	0	0	0	0	0	0	0	0	0	0	0	16.47	0	2.42	0	0	8.24	0	0	0	0	0	0	0	0	0	0	0	0	0	0	0	0	0	0
16	China	Xinjiang	Barkol Lake	43.62	92.8	1575	8427.9	0	0	0	0	0	0	0	0	0	0	0	0	0	0	0	0	0	0	21.98	0	2	0	0	8.99	0	0	0	0	0	0	0	0	0	0	0	0	0	0	0	0	0	0
16	China	Xinjiang	Barkol Lake	43.62	92.8	1575	8498.2	0	0	0	0	0	0	0	0	0	0	0	0	0	0	0	0	0	0	27.37	0	2.93	0	0	7.33	0	0	0	0	0	0	0	0	0	0	0	0	0	0	0	0	0	0
16	China	Xinjiang	Barkol Lake	43.62	92.8	1575	8527.4	0	0	0	0	0	0	0	0	0	0	0	0	0	0	0	0	0	0	28.2	0	2.82	0	0	3.29	0	0	0	0	0	0	0	0	0	0	0	0	0	0	0	0	0	0
16	China	Xinjiang	Barkol Lake	43.62	92.8	1575	8556.6	0	0	0	0	0	0	0	0	0	0	0	0	0	0	0	0	0	0	16.81	0	2.97	0	0	3.95	0	0	0	0	0	0	0	0	0	0	0	0	0	0	0	0	0	0
16	China	Xinjiang	Barkol Lake	43.62	92.8	1575	8591.9	0	0	0	0	0	0	0	0	0	0	0	0	0	0	0	0	0	0	17.94	0	2.99	0	0	2.99	0	0	0	0	0	0	0	0	0	0	0	0	0	0	0	0	0	0
16	China	Xinjiang	Barkol Lake	43.62	92.8	1575	8703.9	0	0	0	0	0	0	0	0	0	0	0	0	0	0	0	0	0	0	16.63	0	3.91	0	0	2.94	0	0	0	0	0	0	0	0	0	0	0	0	0	0	0	0	0	0
16	China	Xinjiang	Barkol Lake	43.62	92.8	1575	8843.8	0	0	0	0	0	0	0	0	0	0	0	0	0	0	0	0	0	0	19.43	0	4.86	0	0	2.43	0	0	0	0	0	0	0	0	0	0	0	0	0	0	0	0	0	0
16	China	Xinjiang	Barkol Lake	43.62	92.8	1575	8967.5	0	0	0	0	0	0	0	0	0	0	0	0	0	0	0	0	0	0	13.02	0	3	0	0	2	0	0	0	0	0	0	0	0	0	0	0	0	0	0	0	0	0	0
16	China	Xinjiang	Barkol Lake	43.62	92.8	1575	9091.1	0	0	0	0	0	0	0	0	0	0	0	0	0	0	0	0	0	0	14.61	0	1.95	0	0	0.97	0	0	0	0	0	0	0	0	0	0	0	0	0	0	0	0	0	0
16	China	Xinjiang	Barkol Lake	43.62	92.8	1575	9152.9	0	0	0	0	0	0	0	0	0	0	0	0	0	0	0	0	0	0	9.78	0	2.44	0	0	0	0	0	0	0	0	0	0	0	0	0	0	0	0	0	0	0	0	0
16	China	Xinjiang	Barkol Lake	43.62	92.8	1575	9161.3	0	0	0	0	0	0	0	0	0	0	0	0	0	0	0	0	0	0	15.08	0	3.02	0	0	2.01	0	0	0	0	0	0	0	0	0	0	0	0	0	0	0	0	0	0
16	China	Xinjiang	Barkol Lake	43.62	92.8	1575	9170.9	0	0	0	0	0	0	0	0	0	0	0	0	0	0	0	0	0	0	8.84	0	0.98	0	0	0.98	0	0	0	0	0	0	0	0	0	0	0	0	0	0	0	0	0	0
16	China	Xinjiang	Barkol Lake	43.62	92.8	1575	9183	0	0	0	0	0	0	0	0	0	0	0	0	0	0	0	0	0	0	10.89	0	0.99	0	0	1.98	0	0	0	0	0	0	0	0	0	0	0	0	0	0	0	0	0	0
16	China	Xinjiang	Barkol Lake	43.62	92.8	1575	9203.2	0	0	0	0	0	0	0	0	0	0	0	0	0	0	0	0	0	0	7.11	0	1.52	0	0	1.02	0	0	0	0	0	0	0	0	0	0	0	0	0	0	0	0	0	0
16	China	Xinjiang	Barkol Lake	43.62	92.8	1575	9213.6	0	0	0	0	0	0	0	0	0	0	0	0	0	0	0	0	0	0	6.05	0	2.02	0	0	1.01	0	0	0	0	0	0	0	0	0	0	0	0	0	0	0	0	0	0
16	China	Xinjiang	Barkol Lake	43.62	92.8	1575	9229.4	0	0	0	0	0	0	0	0	0	0	0	0	0	0	0	0	0	0	7.28	0	2.43	0	0	0.97	0	0	0	0	0	0	0	0	0	0	0	0	0	0	0	0	0	0
16	China	Xinjiang	Barkol Lake	43.62	92.8	1575	9238.9	0	0	0	0	0	0	0	0	0	0	0	0	0	0	0	0	0	0	8.7	0	0.97	0	0	0.97	0	0	0	0	0	0	0	0	0	0	0	0	0	0	0	0	0	0
16	China	Xinjiang	Barkol Lake	43.62	92.8	1575	9293.4	0	0	0	0	0	0	0	0	0	0	0	0	0	0	0	0	0	0	6.88	0	0.98	0	0	0.98	0	0	0	0	0	0	0	0	0	0	0	0	0	0	0	0	0	0
16	China	Xinjiang	Barkol Lake	43.62	92.8	1575	9337.1	0	0	0	0	0	0	0	0	0	0	0	0	0	0	0	0	0	0	12.61	0	1.01	0	0	1.01	0	0	0	0	0	0	0	0	0	0	0	0	0	0	0	0	0	0
16	China	Xinjiang	Barkol Lake	43.62	92.8	1575	9359	0	0	0	0	0	0	0	0	0	0	0	0	0	0	0	0	0	0	11.1	0	1.01	0	0	2.02	0	0	0	0	0	0	0	0	0	0	0	0	0	0	0	0	0	0
16	China	Xinjiang	Barkol Lake	43.62	92.8	1575	9381	0	0	0	0	0	0	0	0	0	0	0	0	0	0	0	0	0	0	10.13	0	1.01	0	0	0	0	0	0	0	0	0	0	0	0	0	0	0	0	0	0	0	0	0
16	China	Xinjiang	Barkol Lake	43.62	92.8	1575	9403.1	0	0	0	0	0	0	0	0	0	0	0	0	0	0	0	0	0	0	14	0	1	0	0	0	0	0	0	0	0	0	0	0	0	0	0	0	0	0	0	0	0	0
16	China	Xinjiang	Barkol Lake	43.62	92.8	1575	9520.7	0	0	0	0	0	0	0	0	0	0	0	0	0	0	0	0	0	0	6.12	0	2.55	0	0	0	0	0	0	0	0	0	0	0	0	0	0	0	0	0	0	0	0	0
16	China	Xinjiang	Barkol Lake	43.62	92.8	1575	9579.5	0	0	0	0	0	0	0	0	0	0	0	0	0	0	0	0	0	0	6.6	0	1.02	0	0	1.02	0	0	0	0	0	0	0	0	0	0	0	0	0	0	0	0	0	0
16	China	Xinjiang	Barkol Lake	43.62	92.8	1575	9631.7	0	0	0	0	0	0	0	0	0	0	0	0	0	0	0	0	0	0	8.82	0	1.47	0	0	0.98	0	0	0	0	0	0	0	0	0	0	0	0	0	0	0	0	0	0
16	China	Xinjiang	Barkol Lake	43.62	92.8	1575	9651.2	0	0	0	0	0	0	0	0	0	0	0	0	0	0	0	0	0	0	7.48	0	2.49	0	0	0	0	0	0	0	0	0	0	0	0	0	0	0	0	0	0	0	0	0
16	China	Xinjiang	Barkol Lake	43.62	92.8	1575	9667	0	0	0	0	0	0	0	0	0	0	0	0	0	0	0	0	0	0	8.9	0	4.95	0	0	0	0	0	0	0	0	0	0	0	0	0	0	0	0	0	0	0	0	0
16	China	Xinjiang	Barkol Lake	43.62	92.8	1575	9672.5	0	0	0	0	0	0	0	0	0	0	0	0	0	0	0	0	0	0	9.82	0	1.47	0	0	0.98	0	0	0	0	0	0	0	0	0	0	0	0	0	0	0	0	0	0
16	China	Xinjiang	Barkol Lake	43.62	92.8	1575	9678	0	0	0	0	0	0	0	0	0	0	0	0	0	0	0	0	0	0	10	0	2.5	0	0	1	0	0	0	0	0	0	0	0	0	0	0	0	0	0	0	0	0	0
16	China	Xinjiang	Barkol Lake	43.62	92.8	1575	9706.1	0	0	0	0	0	0	0	0	0	0	0	0	0	0	0	0	0	0	6.18	0	4.41	0	0	1.77	0	0	0	0	0	0	0	0	0	0	0	0	0	0	0	0	0	0
16	China	Xinjiang	Barkol Lake	43.62	92.8	1575	9804.5	0	0	0	0	0	0	0	0	0	0	0	0	0	0	0	0	0	0	0	0	8.16	0	0	0	0	0	0	0	0	0	0	0	0	0	0	0	0	0	0	0	0	0
16	China	Xinjiang	Barkol Lake	43.62	92.8	1575	9821.2	0	0	0	0	0	0	0	0	0	0	0	0	0	0	0	0	0	0	0	0	8.16	0	0	0	0	0	0	0	0	0	0	0	0	0	0	0	0	0	0	0	0	0
16	China	Xinjiang	Barkol Lake	43.62	92.8	1575	9832	0	0	0	0	0	0	0	0	0	0	0	0	0	0	0	0	0	0	0	0	13.02	0	0	0	0	0	0	0	0	0	0	0	0	0	0	0	0	0	0	0	0	0
16	China	Xinjiang	Barkol Lake	43.62	92.8	1575	9842.7	0	0	0	0	0	0	0	0	0	0	0	0	0	0	0	0	0	0	0.99	0	9.9	0	0	0	0	0	0	0	0	0	0	0	0	0	0	0	0	0	0	0	0	0
16	China	Xinjiang	Barkol Lake	43.62	92.8	1575	9918.8	0	0	0	0	0	0	0	0	0	0	0	0	0	0	0	0	0	0	0.97	0	5.83	0	0	0	0	0	0	0	0	0	0	0	0	0	0	0	0	0	0	0	0	0
16	China	Xinjiang	Barkol Lake	43.62	92.8	1575	10041.1	0	0	0	0	0	0	0	0	0	0	0	0	0	0	0	0	0	0	0	0	7.73	0	0	0.97	0	0	0	0	0	0	0	0	0	0	0	0	0	0	0	0	0	0
16	China	Xinjiang	Barkol Lake	43.62	92.8	1575	10099.6	0	0	0	0	0	0	0	0	0	0	0	0	0	0	0	0	0	0	1.97	0	14.78	0	0	0	0	0	0	0	0	0	0	0	0	0	0	0	0	0	0	0	0	0
16	China	Xinjiang	Barkol Lake	43.62	92.8	1575	10137.9	0	0	0	0	0	0	0	0	0	0	0	0	0	0	0	0	0	0	1.02	0	9.14	0	0	0	0	0	0	0	0	0	0	0	0	0	0	0	0	0	0	0	0	0
17	China	Inner Mongolia	Bayanchagan Lake	41.65	115.21	1355	549.8	0	0	0	0	0	0	0	0	0	0	0	0	0	0	0	0	0	0	32.74	0	0	0	0	0.88	0	0	0	0	0	0	0	0	0	0	0	0	0	0.88	0	0	0	0
17	China	Inner Mongolia	Bayanchagan Lake	41.65	115.21	1355	1241.7	0	0	0	0	0	0	0	1.94	0	0	0	0	0	0	0	0	0	0	48.54	0	0	0	0	0.97	0	0	0	0	0	0	0	0	0	0	0	0	0	0	0	0.97	0	0
17	China	Inner Mongolia	Bayanchagan Lake	41.65	115.21	1355	1732.5	1	0	0	0	0	0	0	0	0	0	0	0	0	0	0	0	0	0	50	0	0	0	0	1	0	0	0	0	0	0	0	0	0	0	0	0	0	1	0	1	0	0
17	China	Inner Mongolia	Bayanchagan Lake	41.65	115.21	1355	1764.7	0	0	0	0	0	0	0	0	0	0	0	0	0	0	0	0	0	0	40	0	0	0	0	1	0	0	0	0	0	0	0	0	0	0	0	0	0	0	0	0	0	0
17	China	Inner Mongolia	Bayanchagan Lake	41.65	115.21	1355	1847.1	0	0	0	0	0	0	0	0	0	0	0	0	0	0	0	0	0	0	22	0	0	0	0	2	0	0	0	0	0	0	0	0	0	0	0	0	0	0	0	0	0	0
17	China	Inner Mongolia	Bayanchagan Lake	41.65	115.21	1355	1945.2	0.99	0	0	0	0	0	0	0	0	0	0	0	0	0	0	0	0	0	27.72	0	0	0	0	2.97	0	0	0	0	0	0	0	0	0	0	0	0	0	0	0	0	0	0
17	China	Inner Mongolia	Bayanchagan Lake	41.65	115.21	1355	2529.1	0	0	0	0	0	0	0	0	0	0	0	0	0	0	0	0	0	0	24	0	0	0	0	3	0	0	0	0	0	0	0	0	0	0	0	0	0	0	0	0	0	0
17	China	Inner Mongolia	Bayanchagan Lake	41.65	115.21	1355	3348.3	0.93	0	0	0	0	0	0	0	0	0	0	0	0	0	0	0	0	0	25.93	0	0	0	0	2.78	0	0	0	0	0	0	0	0	0	0	0	0	0	0	0	0	0	0
17	China	Inner Mongolia	Bayanchagan Lake	41.65	115.21	1355	3432.8	0	0	0	0	0	0	0	0	0	0	0	0	0	0	0	0	0	0	26.92	0	0	0	0	0.96	0	0	0	0	0	0	0	0	0	0	0	0	0	0	0	0	0	0
17	China	Inner Mongolia	Bayanchagan Lake	41.65	115.21	1355	3866.6	1.08	0	0	0	0	0	0	0	0	0	0	0	0	0	0	0	0	0	25.81	0	0	0	0	5.38	0	0	0	0	0	0	0	0	0	0	0	0	0	0	0	0	0	0
17	China	Inner Mongolia	Bayanchagan Lake	41.65	115.21	1355	5371.3	2.02	0	0	0	0	0	0	0	0	0	0	0	0	0	0	0	0	0	31.31	0	0	0	0	8.08	0	0	0	0	0	0	0	0	0	0	0	0	0	1.01	0	0	0	0
17	China	Inner Mongolia	Bayanchagan Lake	41.65	115.21	1355	6302.1	3	0	0	0	0	0	0	2	0	0	0	0	0	0	0	0	0	0	30	0	0	0	0	8	0	0	0	0	0	0	0	0	0	0	0	0	0	0	0	0	0	0
17	China	Inner Mongolia	Bayanchagan Lake	41.65	115.21	1355	6303.5	3	0	0	0	0	0	0	0	0	0	0	0	0	0	0	0	0	0	40	0	0	0	0	9	0	0	0	0	0	0	0	0	0	0	0	0	0	0	0	0	0	0
17	China	Inner Mongolia	Bayanchagan Lake	41.65	115.21	1355	6308.7	2.04	0	0	0	0	0	0	0	0	0	0	0	0	0	0	0	0	0	40.82	0	0	0	0	9.18	0	0	0	0	0	0	0	0	0	0	0	0	0	0	0	0	0	0
17	China	Inner Mongolia	Bayanchagan Lake	41.65	115.21	1355	6664.4	2.08	0	0	0	0	0	0	2.08	0	0	0	0	0	0	0	0	0	0	42.71	0	0	0	0	10.42	0	0	0	0	0	0	0	0	0	0	0	0	0	1.04	0	0	0	0
17	China	Inner Mongolia	Bayanchagan Lake	41.65	115.21	1355	6753.7	2.06	0	0	0	0	0	0	0	0	0	0	0	0	0	0	0	0	0	44.33	0	0	0	0	10.31	0	0	0	0	0	0	0	0	0	0	0	0	0	0	0	0	0	0
17	China	Inner Mongolia	Bayanchagan Lake	41.65	115.21	1355	7007.9	2.02	0	0	0	0	0	0	0	0	0	0	0	0	0	0	0	0	0	44.44	0	0	0	0	9.09	0	0	0	0	0	0	0	0	0	0	0	0	0	0	0	0	0	0
17	China	Inner Mongolia	Bayanchagan Lake	41.65	115.21	1355	7428	1.03	0	0	0	0	0	0	0	0	0	0	0	0	0	0	0	0	0	47.42	0	0	0	0	9.28	0	0	0	0	0	0	0	0	0	0	0	0	0	0	0	0	0	0
17	China	Inner Mongolia	Bayanchagan Lake	41.65	115.21	1355	7584.2	1.03	0	0	0	0	0	0	0	0	0	0	0	0	0	0	0	0	0	51.55	0	0	0	0	5.15	0	0	0	0	0	0	0	0	0	0	0	0	0	0	0	1.03	0	0
17	China	Inner Mongolia	Bayanchagan Lake	41.65	115.21	1355	7911.6	1.01	0	0	0	0	0	0	0	0	0	0	0	0	0	0	0	0	0	48.48	0	0	0	0	6.06	0	0	0	0	0	0	0	0	0	0	0	0	0	0	0	0	0	0
17	China	Inner Mongolia	Bayanchagan Lake	41.65	115.21	1355	8123.4	1.03	0	0	0	0	0	0	0	0	0	0	0	0	0	0	0	0	0	51.55	0	0	0	0	8.25	0	0	0	0	0	0	0	0	0	0	0	0	0	0	0	0	0	0
17	China	Inner Mongolia	Bayanchagan Lake	41.65	115.21	1355	8273.1	1	0	0	0	0	0	0	0	0	0	0	0	0	0	0	0	0	0	50	0	0	0	0	9	0	0	0	0	0	0	0	0	0	0	0	0	0	1	0	0	0	0
17	China	Inner Mongolia	Bayanchagan Lake	41.65	115.21	1355	8377.7	1.06	0	0	0	0	0	0	0	0	0	0	0	0	0	0	0	0	0	52.13	0	0	0	0	9.57	0	0	0	0	0	0	0	0	0	0	0	0	0	0	0	1.06	0	0
17	China	Inner Mongolia	Bayanchagan Lake	41.65	115.21	1355	8417.7	1.02	0	0	0	0	0	0	1.02	0	0	0	0	0	0	0	0	0	0	51.02	0	0	0	0	9.18	0	0	0	0	0	0	0	0	0	0	0	0	0	0	0	0	0	0
17	China	Inner Mongolia	Bayanchagan Lake	41.65	115.21	1355	8446.8	1.01	0	0	0	0	0	0	1.01	0	0	0	0	0	0	0	0	0	0	50.51	0	0	0	0	9.09	0	0	0	0	0	0	0	0	0	0	0	0	0	1.01	0	0	0	0
17	China	Inner Mongolia	Bayanchagan Lake	41.65	115.21	1355	8482.7	0.99	0	0	0	0	0	0	0.99	0	0	0	0	0	0	0	0	0	0	49.5	0	0	0	0	9.9	0	0	0	0	0	0	0	0	0	0	0	0	0	0	0	0.99	0	0
17	China	Inner Mongolia	Bayanchagan Lake	41.65	115.21	1355	8540.3	1	0	0	0	0	0	0	0	0	0	0	0	0	0	0	0	0	0	52.74	0	0	0	0	8.96	0	0	0	0	0	0	0	0	0	0	0	0	0	0	0	0	0	0
17	China	Inner Mongolia	Bayanchagan Lake	41.65	115.21	1355	8628.2	0.99	0	0	0	0	0	0	0	0	0	0	0	0	0	0	0	0	0	57.14	0	0	0	0	7.88	0	0	0	0	0	0	0	0	0	0	0	0	0	0.99	0	0	0	0
17	China	Inner Mongolia	Bayanchagan Lake	41.65	115.21	1355	8748.4	1.28	0	0	0	0	0	0	0	0	0	0	0	0	0	0	0	0	0	42.31	0	0	0	0	8.97	0	0	0	0	0	0	0	0	0	0	0	0	0	0	0	1.28	0	0
17	China	Inner Mongolia	Bayanchagan Lake	41.65	115.21	1355	8970	1.03	0	0	0	0	0	0	0	0	0	0	0	0	0	0	0	0	0	52.58	0	0	0	0	6.19	0	0	0	0	0	0	0	0	0	0	0	0	0	1.03	0	0	0	0
17	China	Inner Mongolia	Bayanchagan Lake	41.65	115.21	1355	9173.2	1.01	0	0	0	0	0	0	0	0	0	0	0	0	0	0	0	0	0	55.56	0	0	0	0	6.06	0	0	0	0	0	0	0	0	0	0	0	0	0	1.01	0	0	0	0
17	China	Inner Mongolia	Bayanchagan Lake	41.65	115.21	1355	9309.8	1.01	0	0	0	0	0	0	0	0	0	0	0	0	0	0	0	0	0	53.54	0	0	0	0	10.1	0	0	0	0	0	0	0	0	0	0	0	0	0	0	0	0	0	0
17	China	Inner Mongolia	Bayanchagan Lake	41.65	115.21	1355	9394.8	1.03	0	0	0	0	0	0	0	0	0	0	0	0	0	0	0	0	0	54.64	0	0	0	0	8.25	0	0	0	0	0	0	0	0	0	0	0	0	0	0	0	0	0	0
17	China	Inner Mongolia	Bayanchagan Lake	41.65	115.21	1355	9505.2	1.05	0	0	0	0	0	0	0	0	0	0	0	0	0	0	0	0	0	54.74	0	0	0	0	9.47	0	0	0	0	0	0	0	0	0	0	0	0	0	1.05	0	0	0	0
17	China	Inner Mongolia	Bayanchagan Lake	41.65	115.21	1355	9648.5	1	0	0	0	0	0	0	0	0	0	0	0	0	0	0	0	0	0	57	0	0	0	0	10	0	0	0	0	0	0	0	0	0	0	0	0	0	0	0	1	0	0
17	China	Inner Mongolia	Bayanchagan Lake	41.65	115.21	1355	9940.1	0	0	0	0	0	0	0	0	0	0	0	0	0	0	0	0	0	0	54.74	0	0	0	0	7.37	0	0	0	0	0	0	0	0	0	0	0	0	0	0	0	0	0	0
17	China	Inner Mongolia	Bayanchagan Lake	41.65	115.21	1355	10390.3	0	0	0	0	0	0	0	0	0	0	0	0	0	0	0	0	0	0	66.3	0	0	0	0	9.78	0	0	0	0	0	0	0	0	0	0	0	0	0	0	0	1.09	0	0
17	China	Inner Mongolia	Bayanchagan Lake	41.65	115.21	1355	10810	0	0	0	0	0	0	0	1.05	0	0	0	0	0	0	0	0	0	0	64.21	0	0	0	0	9.47	0	0	0	0	0	0	0	0	0	0	0	0	0	0	0	1.05	0	0
17	China	Inner Mongolia	Bayanchagan Lake	41.65	115.21	1355	10810.4	0	0	0	0	0	0	0	0	0	0	0	0	0	0	0	0	0	0	61.46	0	0	0	0	9.38	0	0	0	0	0	0	0	0	0	0	0	0	0	0	0	0	0	0
17	China	Inner Mongolia	Bayanchagan Lake	41.65	115.21	1355	11014.5	0	0	0	0	0	0	0	0	0	0	0	0	0	0	0	0	0	0	63.54	0	0	0	0	10.42	0	0	0	0	0	0	0	0	0	0	0	0	0	0	0	1.04	0	0
17	China	Inner Mongolia	Bayanchagan Lake	41.65	115.21	1355	11081.1	0	0	0	0	0	0	0	0	0	0	0	0	0	0	0	0	0	0	61.86	0	0	0	0	10.31	0	0	0	0	0	0	0	0	0	0	0	0	0	0	0	0	0	0
17	China	Inner Mongolia	Bayanchagan Lake	41.65	115.21	1355	11173.7	0	0	0	0	0	0	0	1.06	0	0	0	0	0	0	0	0	0	0	64.89	0	0	0	0	9.57	0	0	0	0	0	0	0	0	0	0	0	0	0	0	0	1.06	0	0
17	China	Inner Mongolia	Bayanchagan Lake	41.65	115.21	1355	11320.8	0	0	0	0	0	0	0	0	0	0	0	0	0	0	0	0	0	0	68.42	0	0	0	0	8.42	0	0	0	0	0	0	0	0	0	0	0	0	0	0	0	1.05	0	0
17	China	Inner Mongolia	Bayanchagan Lake	41.65	115.21	1355	11416.9	0	0	0	0	0	0	0	0	0	0	0	0	0	0	0	0	0	0	73.33	0	0	0	0	8.89	0	0	0	0	0	0	0	0	0	0	0	0	0	0	0	0	0	0
22	China	Xinjiang	Bosten Lake	41.97	86.55	1050	0	0	0	0	0	0	0	0	0	0	0	0	0	0	0	0	0	0	0	10.42	0	3.13	0	0	0	0	0	0	0	0	0	0	0	0	0	0	0	0	0	0	0	0	0
22	China	Xinjiang	Bosten Lake	41.97	86.55	1050	252.5	0	0	0	0	0	0	0	0	0	0	0	0	0	0	0	0	0	0	8.16	0	9.18	0	0	0	0	0	0	0	0	0	0	0	0	0	0	0	0	0	0	0	0	0
22	China	Xinjiang	Bosten Lake	41.97	86.55	1050	554.4	0	0	0	0	0	0	0	0	0	0	0	0	0	0	0	0	0	0	14.71	0	29.41	0	0	0	0	0	0	0	0	0	0	0	0	0	0	0	0	0	0	0	0	0
22	China	Xinjiang	Bosten Lake	41.97	86.55	1050	957.5	0	0	0	0	0	0	0	0	0	0	0	0	0	0	0	0	0	0	21.21	0	2.02	0	0	0	0	0	0	0	0	0	0	0	0	0	0	0	0	0	0	0	0	0
22	China	Xinjiang	Bosten Lake	41.97	86.55	1050	1297.6	0	0	0	0	0	0	0	0	0	0	0	0	0	0	0	0	0	0	9.78	0	4.35	0	0	0	0	0	0	0	0	0	0	0	0	0	0	0	0	0	0	0	0	0
22	China	Xinjiang	Bosten Lake	41.97	86.55	1050	1574.8	0	0	0	0	0	0	0	0	0	0	0	0	0	0	0	0	0	0	11.24	0	7.87	0	0	0	0	0	0	0	0	0	0	0	0	0	0	0	0	0	0	0	0	0
22	China	Xinjiang	Bosten Lake	41.97	86.55	1050	1916.2	0	0	0	0	0	0	0	0	0	0	0	0	0	0	0	0	0	0	9.09	0	4.55	0	0	0	0	0	0	0	0	0	0	0	0	0	0	0	0	0	0	0	0	0
22	China	Xinjiang	Bosten Lake	41.97	86.55	1050	2321.7	0	0	0	0	0	0	0	0	0	0	0	0	0	0	0	0	0	0	10.53	0	5.26	0	0	0	0	0	0	0	0	0	0	0	0	0	0	0	0	0	0	0	0	0
22	China	Xinjiang	Bosten Lake	41.97	86.55	1050	2619	0	0	0	0	0	0	0	0	0	0	0	0	0	0	0	0	0	0	11.7	0	5.32	0	0	0	0	0	0	0	0	0	0	0	0	0	0	0	0	0	0	0	0	0
22	China	Xinjiang	Bosten Lake	41.97	86.55	1050	2808.1	0	0	0	0	0	0	0	0	0	0	0	0	0	0	0	0	0	0	11.96	0	8.7	0	0	0	0	0	0	0	0	0	0	0	0	0	0	0	0	0	0	0	0	0
22	China	Xinjiang	Bosten Lake	41.97	86.55	1050	2980.2	0	0	0	0	0	0	0	0	0	0	0	0	0	0	0	0	0	0	15.15	0	20.2	0	0	0	0	0	0	0	0	0	0	0	0	0	0	0	0	0	0	0	0	0
22	China	Xinjiang	Bosten Lake	41.97	86.55	1050	3135.4	0	0	0	0	0	0	0	0	0	0	0	0	0	0	0	0	0	0	15.96	0	6.38	0	0	0	0	0	0	0	0	0	0	0	0	0	0	0	0	0	0	0	0	0
22	China	Xinjiang	Bosten Lake	41.97	86.55	1050	3364.6	0	0	0	0	0	0	0	0	0	0	0	0	0	0	0	0	0	0	15.15	0	10.1	0	0	0	0	0	0	0	0	0	0	0	0	0	0	0	0	0	0	0	0	0
22	China	Xinjiang	Bosten Lake	41.97	86.55	1050	3667.7	0	0	0	0	0	0	0	0	0	0	0	0	0	0	0	0	0	0	8.65	0	6.73	0	0	0	0	0	0	0	0	0	0	0	0	0	0	0	0	0	0	0	0	0
22	China	Xinjiang	Bosten Lake	41.97	86.55	1050	4113.5	0	0	0	0	0	0	0	0	0	0	0	0	0	0	0	0	0	0	6	0	5	0	0	0	0	0	0	0	0	0	0	0	0	0	0	0	0	0	0	0	0	0
22	China	Xinjiang	Bosten Lake	41.97	86.55	1050	4701.7	0	0	0	0	0	0	0	0	0	0	0	0	0	0	0	0	0	0	10.64	0	7.45	0	0	0	0	0	0	0	0	0	0	0	0	0	0	0	0	0	0	0	0	0
22	China	Xinjiang	Bosten Lake	41.97	86.55	1050	5350.4	0	0	0	0	0	0	0	0	0	0	0	0	0	0	0	0	0	0	24.72	0	6.74	0	0	0	0	0	0	0	2.25	0	0	0	0	0	0	0	0	0	0	0	0	0
22	China	Xinjiang	Bosten Lake	41.97	86.55	1050	6059.5	0	0	0	0	0	0	0	0	0	0	0	0	0	0	0	0	0	0	26.85	0	18.52	0	0	0	0	0	0	0	0	0	0	0	0	0	0	0	0	0	0	0	0	0
22	China	Xinjiang	Bosten Lake	41.97	86.55	1050	6780	0	0	0	0	0	0	0	0	0	0	0	0	0	0	0	0	0	0	10.1	0	8.08	0	0	0	0	0	0	0	0	0	0	0	0	0	0	0	0	0	0	0	0	0
22	China	Xinjiang	Bosten Lake	41.97	86.55	1050	7512.1	0	0	0	0	0	0	0	0	0	0	0	0	0	0	0	0	0	0	12.37	0	13.4	0	0	0	0	0	0	0	0	0	0	0	0	0	0	0	0	0	0	1.03	0	0
22	China	Xinjiang	Bosten Lake	41.97	86.55	1050	7998.4	0	0	0	0	0	0	0	0	0	0	0	0	0	0	0	0	0	0	19.23	0	3.85	0	0	0	0	0	0	0	0	0	0	0	0	0	0	0	0	0	0	0	0	0
22	China	Xinjiang	Bosten Lake	41.97	86.55	1050	8239	0	0	0	0	0	0	0	0	0	0	0	0	0	0	0	0	0	0	16.98	0	4.72	0	0	0	0	0	0	0	0	0	0	0	0	0	0	0	0	0	0	0	0	0
22	China	Xinjiang	Bosten Lake	41.97	86.55	1050	8460.7	0	0	0	0	0	0	0	0	0	0	0	0	0	0	0	0	0	0	21.11	0	8.89	0	0	0	0	0	0	0	0	0	0	0	0	0	0	0	0	0	0	0	0	0
22	China	Xinjiang	Bosten Lake	41.97	86.55	1050	8663.5	0	0	0	0	0	0	0	0	0	0	0	0	0	0	0	0	0	0	25	0	7.61	0	0	0	0	0	0	0	0	0	0	0	0	0	0	0	0	0	0	0	0	0
22	China	Xinjiang	Bosten Lake	41.97	86.55	1050	9327.4	0	0	0	0	0	0	0	0	0	0	0	0	0	0	0	0	0	0	13.46	0	14.42	0	0	0	0	0	0	0	0	0	0	0	0	0	0	0	0	0	0	0	0	0
22	China	Xinjiang	Bosten Lake	41.97	86.55	1050	10452.3	0	0	0	0	0	0	0	0	0	0	0	0	0	0	0	0	0	0	0	0	22.99	0	0	0	0	0	0	0	0	0	0	0	0	0	0	0	0	0	0	0	0	0
22	China	Xinjiang	Bosten Lake	41.97	86.55	1050	11295.5	0	0	0	0	0	0	0	0	0	0	0	0	0	0	0	0	0	0	10.99	0	17.58	0	0	0	0	0	0	0	0	0	0	0	0	0	0	0	0	0	0	0	0	0
22	China	Xinjiang	Bosten Lake	41.97	86.55	1050	11857	0	0	0	0	0	0	0	0	0	0	0	0	0	0	0	0	0	0	13.04	0	27.17	0	0	0	0	0	0	0	0	0	0	0	0	0	0	0	0	0	0	0	0	0
24	China	Qinghai	Bunan Lake	35.95	90.83	4876	756.2	0	0	0	0	0	0	0	1.32	0	0	0	0	0	0	0	0	0	0	13.16	0	1.32	0	0	1.32	0	0	0	0	0	0	0	0	0	0	0	0	0	0	0	2.63	0	0
24	China	Qinghai	Bunan Lake	35.95	90.83	4876	1842.9	0	0	0	0	0	0	0	3.16	0	0	0	0	0	0	0	0	0	0	12.63	0	0	0	0	0	0	0	0	0	0	0	0	0	0	0	0	0	0	0	0	6.32	0	0
24	China	Qinghai	Bunan Lake	35.95	90.83	4876	2929.6	0	0	0	0	0	0	0	4.08	0	0	0	0	0	0	0	0	0	0	22.45	0	0	0	0	0	0	0	0	0	0	0	0	0	0	0	0	0	0	0	0	4.08	0	0
24	China	Qinghai	Bunan Lake	35.95	90.83	4876	4288	0	0	0	0	0	0	0	1.46	0	0	0	0	0	0	0	0	0	0	24.82	0	0.73	0	0	0	0	0	0	0	0	0	0	0	0	0	0	0	0	0	0	3.65	0	0
24	China	Qinghai	Bunan Lake	35.95	90.83	4876	5374.7	1.28	0	0	0	0	0	0	0	0	0	0	0	0	0	0	0	0	0	32.05	0	0	0	0	1.28	0	0	0	0	0	0	0	0	0	0	0	0	0	0	0	3.85	0	0
24	China	Qinghai	Bunan Lake	35.95	90.83	4876	8407	0	0	0	0	0	0	0	0.88	0	0	0	0	0	0	0	0	0	0	32.89	0	0	0	0	1.75	0	0	0	0	0	0	0	0	0	0	0	0	0	0	0	3.07	0	0
24	China	Qinghai	Bunan Lake	35.95	90.83	4876	10213.4	0	0	0	0	0	0	0	0	0	0	0	0	0	0	0	0	0	0	24.12	0	0	0	0	0.59	0	0	0	0	0	0	0	0	0	0	0	0	0	0	0	5.88	0	0
28	China	Xinjiang	Chaiwopu Lake	43.55	87.78	1100	35.9	0	0	0	0	0	0	0	0	0	0	0	0	0	0	0	0	0	0	22.11	0	2.11	0	0	0	0	0	0	0	0	0	0	0	0	0	0	0	0	0	0	0	0	0
28	China	Xinjiang	Chaiwopu Lake	43.55	87.78	1100	314.6	0	0	0	0	0	0	0	0	0	0	0	0	2.5	0	0	0	0	0	30	0	2.5	0	0	2.5	0	0	0	0	0	0	0	0	0	0	0	0	0	0	0	0	0	0
28	China	Xinjiang	Chaiwopu Lake	43.55	87.78	1100	1136.2	0	0	0	0	0	0	0	0	0	0	0	0	0	0	0	0	0	0	53.65	0	0	0	0	0	0	0	0	0	0	0	0	0	0	0	0	0	0	0	0	0	0	0
28	China	Xinjiang	Chaiwopu Lake	43.55	87.78	1100	1940.1	0	0	0	0	0	0	0	0	0	0	0	0	0	0	0	0	0	0	38.66	0	1.65	0	0	0	0	0	0	0	0	0	0	0	0	0	0	0	0	0	0	0	0	0
28	China	Xinjiang	Chaiwopu Lake	43.55	87.78	1100	4110.4	0	0	0	0	0	0	0	0	0	0	0	0	0	0	0	0	0	0	25.3	0	0	0	0	0	0	0	0	0	0	0	0	0	0	0	0	0	0	0	0	0	0	0
28	China	Xinjiang	Chaiwopu Lake	43.55	87.78	1100	5112.7	0	0	0	0	0	0	0	0	0	0	0	0	0	0	0	0	0	0	10.27	0	1.08	0	0	1.62	0	0	0	0	0.54	0	0	0	3.24	0	0	0	0	0	0	0	0	0
28	China	Xinjiang	Chaiwopu Lake	43.55	87.78	1100	5940	0	0	0	0	0	0	0	0	0	0	0	0	0	0	0	0	0	0	37.73	0	0.64	0	0	0.64	0	0	0	0	0	0	0	0	1.29	0	0	0	0	0	0	0	0	0
28	China	Xinjiang	Chaiwopu Lake	43.55	87.78	1100	6361.6	0	0	0	0	0	0	0	0	0	0	0	0	0	0	0	0	0	0	37.5	0	0	0	0	0	0	0	0	0	10.04	0	0	0	0	0	0	0	0	0	0	0	0	0
28	China	Xinjiang	Chaiwopu Lake	43.55	87.78	1100	6881.3	0	0	0	0	0	0	0	0	0	0	0	0	0	0	0	0	0	0	39.1	0	0	0	0	0	0	0	0	0	0	0	0	0	0	0	0	0	0	0	0	0	0	0
28	China	Xinjiang	Chaiwopu Lake	43.55	87.78	1100	7402.5	0	0	0	0	0	0	0	0	0	0	0	0	0	0	0	0	0	0	27.16	0	1.85	0	0	0	0	0	0	0	0	0	0	0	0	0	0	0	0	0	0	0	0	0
28	China	Xinjiang	Chaiwopu Lake	43.55	87.78	1100	10104.7	0	0	0	0	0	0	0	0	0	0	0	0	0	0	0	0	0	0	20.28	0	1.6	0	0	0	0	0	0	0	0	0	0	0	0	0	0	0	0	0	0	0	0	0
29	China	Jiangsu	Changjiang River_1997	31.62	121.38	2	87	0	0	0	0	0	0	0	0	0	0	0	0	0	0	0	0	0	0	0	0	0	0	0	0	0	0	0	0	0	0	0	0	0	0	0	0	0	0	0	0	0	0
29	China	Jiangsu	Changjiang River_1997	31.62	121.38	2	147.9	0	0	0	0	0	0	0	0	0	0	0	0	0	0	0	0	0	0	0	0	2.5	0	0	0	0	0	0	0	0	0	0	0	0	0	0	0	0	0	0	0	0	0
29	China	Jiangsu	Changjiang River_1997	31.62	121.38	2	252.3	0	0	0	0	0	0	0	0	0	0	0	0	0	0	0	0	0	0	0	0	0	0	0	2.59	0	0	0	0	0	0	0	0	0	0	0	0	0	0	0	0	0	1.72
29	China	Jiangsu	Changjiang River_1997	31.62	121.38	2	356.7	0	0	0	0	0	0	0	0	0	0	0	0	0	0	0	0	0	0	0	0	0	0	0	0	0	0	0	0	0	0	0	0	0	0	0	0	0	0	0	0	0	0
29	China	Jiangsu	Changjiang River_1997	31.62	121.38	2	452.4	0	0	0	0	0	0	0	0	0	0	0	0	0	0	0	0	0	0	0	0	10.29	0	0	2.94	0	0	0	0	0	0	0	0	0	0	0	0	0	0	0	0	0	0
29	China	Jiangsu	Changjiang River_1997	31.62	121.38	2	556.8	0	0	0	0	0	0	0	0	0	0	0	0	0	0	0	0	0	0	0	0	0	0	0	2.86	0	0	0	0	0	0	0	0	0	0	0	0	0	0	0	0	1.43	10
29	China	Jiangsu	Changjiang River_1997	31.62	121.38	2	635.1	0	0	0	0	0	0	0	0	0	0	0	0	0	0	0	0	0	0	0	0	0	0	0	0	0	0	0	0	0	0	0	0	0	0	0	0	0	0	0	0	0	0
29	China	Jiangsu	Changjiang River_1997	31.62	121.38	2	722.1	0	0	0	0	0	0	0	0	0	0	0	0	0	0	0	0	0	0	0	0	3.13	0	0	0	0	0	0	0	0	0	0	0	0	0	0	0	0	0	0	0	0	3.13
29	China	Jiangsu	Changjiang River_1997	31.62	121.38	2	800.4	0	0	0	0	0	0	0	0	0	0	0	0	0	0	0	0	0	0	0	0	1.43	0	0	0	0	0	0	0	0	0	0	0	0	0	0	0	0	0	0	0	0	2.86
29	China	Jiangsu	Changjiang River_1997	31.62	121.38	2	878.7	0	0	0	0	0	0	0	0	0	0	0	0	0	0	0	0	0	0	0	0	5.71	0	0	0	0	0	0	0	0	0	0	0	0	0	0	0	0	0	0	0	0	2.86
29	China	Jiangsu	Changjiang River_1997	31.62	121.38	2	1000.5	0	0	0	0	0	0	0	0	0	0	0	0	0	0	0	0	0	0	0	0	0	0	0	0	0	0	0	0	0	0	0	0	0	0	0	0	0	0	0	0	0	0
29	China	Jiangsu	Changjiang River_1997	31.62	121.38	2	1070.1	0	0	0	0	0	0	0	0	0	0	0	0	0	0	0	0	0	0	0	0	0	0	0	3.51	0	0	0	0	0	0	0	0	0	0	0	0	0	0	0	0	0	5.26
29	China	Jiangsu	Changjiang River_1997	31.62	121.38	2	1287.6	0	0	0	0	0	0	0	0	0	0	0	0	0	0	0	0	0	0	0	0	2.82	0	0	4.23	0	0	0	0	0	0	0	0	0	0	0	0	0	0	0	0	2.82	5.63
29	China	Jiangsu	Changjiang River_1997	31.62	121.38	2	1348.5	0	0	0	0	0	0	0	0	0	0	0	0	0	0	0	0	0	0	0	0	0	0	0	2.9	0	0	0	0	0	0	0	0	0	0	0	0	0	0	0	0	4.35	5.8
29	China	Jiangsu	Changjiang River_1997	31.62	121.38	2	1435.5	0	0	0	0	0	0	0	0	0	0	0	0	0	0	0	0	0	0	0	0	0	0	0	3.7	0	0	0	0	0	0	0	0	0	0	0	0	0	0	0	0	3.7	12.96
29	China	Jiangsu	Changjiang River_1997	31.62	121.38	2	1574.7	0	0	0	0	0	0	0	0	0	0	0	0	0	0	0	0	0	0	0	0	0	0	0	13.7	0	0	0	0	0	0	0	0	0	0	0	0	0	0	0	0	2.74	39.73
29	China	Jiangsu	Changjiang River_1997	31.62	121.38	2	1670.4	0	0	0	0	0	0	0	0	0	0	0	0	0	0	0	0	0	0	0	0	3.23	0	0	0	0	0	0	0	0	0	0	0	0	0	0	0	0	0	0	0	0	7.53
29	China	Jiangsu	Changjiang River_1997	31.62	121.38	2	1740	0	0	0	0	0	0	0	0	0	0	0	0	0	0	0	0	0	0	0	0	0	0	0	0	0	0	0	0	0	0	0	0	0	0	0	0	0	0	0	0	0	0
29	China	Jiangsu	Changjiang River_1997	31.62	121.38	2	1855.98	0	0	0	0	0	0	0	0	0	0	0	0	0	0	0	0	0	0	0	0	5.97	0	0	0	0	0	0	0	0	0	0	0	0	0	0	0	0	0	0	0	0	0
29	China	Jiangsu	Changjiang River_1997	31.62	121.38	2	3678.24	0	0	0	0	0	0	0	0	0	0	0	0	0	0	0	0	0	0	0	0	0	0	0	0	0	0	0	0	0	0	0	0	0	0	0	0	0	0	0	0	0	0
29	China	Jiangsu	Changjiang River_1997	31.62	121.38	2	5075	0	0	0	0	0	0	0	0	0	0	0	0	0	0	0	0	0	0	0	0	0	0	0	0	0	0	0	0	0	0	0	0	0	0	0	0	0	0	0	0	4.05	10.81
29	China	Jiangsu	Changjiang River_1997	31.62	121.38	2	5747.03	0	0	0	0	0	0	0	0	0	0	0	0	0	0	0	0	0	0	0	0	3.17	0	0	0	0	0	0	0	0	0	0	0	0	0	0	0	0	0	0	0	0	6.35
29	China	Jiangsu	Changjiang River_1997	31.62	121.38	2	7304.04	0	0	0	0	0	0	0	0	0	0	0	0	0	0	0	0	0	0	0	0	0	0	0	2.94	0	0	0	0	0	0	0	0	0	0	0	0	0	0	0	0	4.41	7.35
29	China	Jiangsu	Changjiang River_1997	31.62	121.38	2	7853.07	0	0	0	0	0	0	0	0	0	0	0	0	0	0	0	0	0	0	0	0	0	0	0	3.37	0	0	0	0	0	0	0	0	0	0	0	0	0	0	0	0	2.25	6.74
29	China	Jiangsu	Changjiang River_1997	31.62	121.38	2	8813.12	0	0	0	0	0	0	0	0	0	0	0	0	0	0	0	0	0	0	0	0	0	0	0	1.37	0	0	0	0	0	0	0	0	0	0	0	0	0	0	0	0	1.37	1.37
29	China	Jiangsu	Changjiang River_1997	31.62	121.38	2	9318.32	0	0	0	0	0	0	0	0	0	0	0	0	0	0	0	0	0	0	0	0	0	0	0	1.75	0	0	0	0	0	0	0	0	0	0	0	0	0	0	0	0	3.51	1.75
29	China	Jiangsu	Changjiang River_1997	31.62	121.38	2	9765.77	0	0	0	0	0	0	0	0	0	0	0	0	0	0	0	0	0	0	0	0	0	0	0	1.39	0	0	0	0	0	0	0	0	0	0	0	0	0	0	0	0	1.39	5.56
29	China	Jiangsu	Changjiang River_1997	31.62	121.38	2	9991.17	0	0	0	0	0	0	0	0	0	0	0	0	0	0	0	0	0	0	0	0	4.26	0	0	4.26	0	0	0	0	0	0	0	0	0	0	0	0	0	0	0	0	4.26	4.26
29	China	Jiangsu	Changjiang River_1997	31.62	121.38	2	10152.17	0	0	0	0	0	0	0	0	0	0	0	0	0	0	0	0	0	0	0	0	0	0	0	1.49	0	0	0	0	0	0	0	0	0	0	0	0	0	0	0	0	2.99	8.96
29	China	Jiangsu	Changjiang River_1997	31.62	121.38	2	10313.17	0	0	0	0	0	0	0	0	0	0	0	0	0	0	0	0	0	0	0	0	0	0	0	1.85	0	0	0	0	0	0	0	0	0	0	0	0	0	0	0	0	0	1.85
29	China	Jiangsu	Changjiang River_1997	31.62	121.38	2	10474.17	0	0	0	0	0	0	0	0	0	0	0	0	0	0	0	0	0	0	0	0	0	0	0	1.32	0	0	0	0	0	0	0	0	0	0	0	0	0	0	0	0	1.32	1.32
29	China	Jiangsu	Changjiang River_1997	31.62	121.38	2	10635.17	0	0	0	0	0	0	0	0	0	0	0	0	0	0	0	0	0	0	0	0	0	0	0	4.11	0	0	0	0	0	0	0	0	0	0	0	0	0	0	0	0	0	5.48
29	China	Jiangsu	Changjiang River_1997	31.62	121.38	2	10796.17	0	0	0	0	0	0	0	0	0	0	0	0	0	0	0	0	0	0	0	0	0	0	0	1.29	0	0	0	0	0	0	0	0	0	0	0	0	0	0	0	0	0.65	3.87
29	China	Jiangsu	Changjiang River_1997	31.62	121.38	2	10957.17	0	0	0	0	0	0	0	0	0	0	0	0	0	0	0	0	0	0	0	0	0	0	0	0	0	0	0	0	0	0	0	0	0	0	0	0	0	0	0	0	0	6.58
29	China	Jiangsu	Changjiang River_1997	31.62	121.38	2	11102.07	0	0	0	0	0	0	0	0	0	0	0	0	0	0	0	0	0	0	0	0	0	0	0	1.45	0	0	0	0	0	0	0	0	0	0	0	0	0	0	0	0	2.9	7.25
29	China	Jiangsu	Changjiang River_1997	31.62	121.38	2	11246.97	0	0	0	0	0	0	0	0	0	0	0	0	0	0	0	0	0	0	5.97	0	0	0	0	0	0	0	0	0	0	0	0	0	0	0	0	0	0	0	0	0	2.99	4.48
29	China	Jiangsu	Changjiang River_1997	31.62	121.38	2	11311.37	0	0	0	0	0	0	0	0	0	0	0	0	0	0	0	0	0	0	5.56	0	0	0	0	0	0	0	0	0	0	0	0	0	0	0	0	0	0	0	0	0	1.39	4.17
29	China	Jiangsu	Changjiang River_1997	31.62	121.38	2	11518.36	0	0	0	0	0	0	0	0	0	0	0	0	0	0	0	0	0	0	1.75	0	0	0	0	0	0	0	0	0	0	0	0	0	0	0	0	0	0	0	0	0	0	0
29	China	Jiangsu	Changjiang River_1997	31.62	121.38	2	11670.36	0	0	0	0	0	0	0	0	0	0	0	0	0	0	0	0	0	0	13.51	0	0	0	0	2.7	0	0	0	0	0	0	0	0	0	0	0	0	0	0	0	0	0	4.05
29	China	Jiangsu	Changjiang River_1997	31.62	121.38	2	11746.36	0	0	0	0	0	0	0	0	0	0	0	0	0	0	0	0	0	0	13.79	0	0	0	0	0	0	0	0	0	0	0	0	0	0	0	0	0	0	0	0	0	0	5.17
29	China	Jiangsu	Changjiang River_1997	31.62	121.38	2	11822.36	0	0	0	0	0	0	0	0	0	0	0	0	0	0	0	0	0	0	13.89	0	0	0	0	2.78	0	0	0	0	0	0	0	0	0	0	0	0	0	0	0	0	1.39	11.11
29	China	Jiangsu	Changjiang River_1997	31.62	121.38	2	11883.16	0	0	0	0	0	0	0	0	0	0	0	0	0	0	0	0	0	0	21.31	0	0	0	0	4.92	0	0	0	0	0	0	0	0	0	0	0	0	0	0	0	0	1.64	1.64
29	China	Jiangsu	Changjiang River_1997	31.62	121.38	2	11981.96	0	0	0	0	0	0	0	0	0	0	0	0	0	0	0	0	0	0	35.29	0	1.96	0	0	0	0	0	0	0	0	0	0	0	0	0	0	0	0	0	0	0	1.96	0
30	China	Jiangsu	Changjiang River_1998	32.25	120.23	6	0	0	0	0	0	0	0	0	0	0	0	0	0	0	0	0	0	0	0	2.25	0	1.12	0	0	5.62	0	0	0	0	0	0	0	0	0	0	0	0	0	0	0	0	4.49	6.74
30	China	Jiangsu	Changjiang River_1998	32.25	120.23	6	643.25	0	0	0	0	0	0	0	0	0	0	0	0	0	0	0	0	0	0	1.98	0	0	0	0	4.95	0	0	0	0	0	0	0	0	0	0	0	0	0	0	0	0	4.95	6.93
30	China	Jiangsu	Changjiang River_1998	32.25	120.23	6	1974.05	0	0	0	0	0	0	0	0	0	0	0	0	0	0	0	0	0	0	0	0	0	0	0	6.41	0	0	0	0	0	0	0	0	0	0	0	0	0	0	0	0	5.13	8.97
30	China	Jiangsu	Changjiang River_1998	32.25	120.23	6	2528.55	0	0	0	0	0	0	0	0	0	0	0	0	0	0	0	0	0	0	1.16	0	1.16	0	0	6.98	0	0	0	0	0	0	0	0	0	0	0	0	0	0	0	0	6.98	10.47
30	China	Jiangsu	Changjiang River_1998	32.25	120.23	6	3083.05	0	0	0	0	0	0	0	0	0	0	0	0	0	0	0	0	0	0	2.41	0	0	0	0	7.23	0	0	0	0	0	0	0	0	0	0	0	0	0	0	0	0	3.61	8.43
30	China	Jiangsu	Changjiang River_1998	32.25	120.23	6	4413.85	0	0	0	0	0	0	0	0	0	0	0	0	0	0	0	0	0	0	1.12	0	0	0	0	5.62	0	0	0	0	0	0	0	0	0	0	0	0	0	0	0	0	6.74	7.87
30	China	Jiangsu	Changjiang River_1998	32.25	120.23	6	4963.98	0	0	0	0	0	0	0	0	0	0	0	0	0	0	0	0	0	0	1.18	0	0	0	0	7.06	0	0	0	0	0	0	0	0	0	0	0	0	0	0	0	0	5.88	10.59
30	China	Jiangsu	Changjiang River_1998	32.25	120.23	6	4978.38	0	0	0	0	0	0	0	0	0	0	0	0	0	0	0	0	0	0	0	0	0	0	0	7.06	0	0	0	0	0	0	0	0	0	0	0	0	0	0	0	0	4.71	10.59
30	China	Jiangsu	Changjiang River_1998	32.25	120.23	6	4996.38	0	0	0	0	0	0	0	0	0	0	0	0	0	0	0	0	0	0	1.15	0	1.15	0	0	4.6	0	0	0	0	0	0	0	0	0	0	0	0	0	0	0	0	5.75	9.2
30	China	Jiangsu	Changjiang River_1998	32.25	120.23	6	5008.98	0	0	0	0	0	0	0	0	0	0	0	0	0	0	0	0	0	0	3.85	0	0	0	0	3.85	0	0	0	0	0	0	0	0	0	0	0	0	0	0	0	0	3.85	12.82
30	China	Jiangsu	Changjiang River_1998	32.25	120.23	6	5032.38	0	0	0	0	0	0	0	0	0	0	0	0	0	0	0	0	0	0	0	0	0	0	0	5.88	0	0	0	0	0	0	0	0	0	0	0	0	0	0	0	0	4.71	10.59
30	China	Jiangsu	Changjiang River_1998	32.25	120.23	6	5044.98	0	0	0	0	0	0	0	0	0	0	0	0	0	0	0	0	0	0	2.6	0	0	0	0	6.49	0	0	0	0	0	0	0	0	0	0	0	0	0	0	0	0	6.49	11.69
30	China	Jiangsu	Changjiang River_1998	32.25	120.23	6	5062.98	0	0	0	0	0	0	0	0	0	0	0	0	0	0	0	0	0	0	1.2	0	1.2	0	0	7.23	0	0	0	0	0	0	0	0	0	0	0	0	0	0	0	0	8.43	12.05
30	China	Jiangsu	Changjiang River_1998	32.25	120.23	6	5082.78	0	0	0	0	0	0	0	0	0	0	0	0	0	0	0	0	0	0	0	0	0	0	0	9.41	0	0	0	0	0	0	0	0	0	0	0	0	0	0	0	0	4.71	14.12
30	China	Jiangsu	Changjiang River_1998	32.25	120.23	6	5095.38	0	0	0	0	0	0	0	0	0	0	0	0	0	0	0	0	0	0	0	0	0	0	0	8.99	0	0	0	0	0	0	0	0	0	0	0	0	0	0	0	0	5.62	11.24
30	China	Jiangsu	Changjiang River_1998	32.25	120.23	6	5124.63	0	0	0	0	0	0	0	0	0	0	0	0	0	0	0	0	0	0	1.9	0	0	0	0	6.67	0	0	0	0	0	0	0	0	0	0	0	0	0	0	0	0	5.71	9.52
30	China	Jiangsu	Changjiang River_1998	32.25	120.23	6	5279.43	0	0	0	0	0	0	0	0	0	0	0	0	0	0	0	0	0	0	1.2	0	0	0	0	7.23	0	0	0	0	0	0	0	0	0	0	0	0	0	0	0	0	3.61	21.69
30	China	Jiangsu	Changjiang River_1998	32.25	120.23	6	5369.73	0	0	0	0	0	0	0	0	0	0	0	0	0	0	0	0	0	0	0	0	0	0	0	5.56	0	0	0	0	0	0	0	0	0	0	0	0	0	0	0	0	4.17	20.83
30	China	Jiangsu	Changjiang River_1998	32.25	120.23	6	5472.93	0	0	0	0	0	0	0	0	0	0	0	0	0	0	0	0	0	0	1.45	0	0	0	0	5.8	0	0	0	0	0	0	0	0	0	0	0	0	0	0	0	0	5.8	17.39
30	China	Jiangsu	Changjiang River_1998	32.25	120.23	6	5576.13	0	0	0	0	0	0	0	0	0	0	0	0	0	0	0	0	0	0	0	0	0	0	0	2.47	0	0	0	0	0	0	0	0	0	0	0	0	0	0	0	0	3.7	20.99
30	China	Jiangsu	Changjiang River_1998	32.25	120.23	6	5653.53	0	0	0	0	0	0	0	0	0	0	0	0	0	0	0	0	0	0	0	0	0	0	0	6.98	0	0	0	0	0	0	0	0	0	0	0	0	0	0	0	0	6.98	22.09
30	China	Jiangsu	Changjiang River_1998	32.25	120.23	6	5782.53	0	0	0	0	0	0	0	0	0	0	0	0	0	0	0	0	0	0	0	0	0	0	0	6.76	0	0	0	0	0	0	0	0	0	0	0	0	0	0	0	0	5.41	21.62
30	China	Jiangsu	Changjiang River_1998	32.25	120.23	6	5834.13	0	0	0	0	0	0	0	0	0	0	0	0	0	0	0	0	0	0	0	0	0	0	0	5.41	0	0	0	0	0	0	0	0	0	0	0	0	0	0	0	0	5.41	18.92
30	China	Jiangsu	Changjiang River_1998	32.25	120.23	6	5937.33	0	0	0	0	0	0	0	0	0	0	0	0	0	0	0	0	0	0	0	0	0	0	0	8	0	0	0	0	0	0	0	0	0	0	0	0	0	0	0	0	5.33	17.33
30	China	Jiangsu	Changjiang River_1998	32.25	120.23	6	5988.93	0	0	0	0	0	0	0	0	0	0	0	0	0	0	0	0	0	0	1.15	0	0	0	0	5.75	0	0	0	0	0	0	0	0	0	0	0	0	0	0	0	0	3.45	18.39
30	China	Jiangsu	Changjiang River_1998	32.25	120.23	6	6117.93	0	0	0	0	0	0	0	0	0	0	0	0	0	0	0	0	0	0	0	0	0	0	0	4.76	0	0	0	0	0	0	0	0	0	0	0	0	0	0	0	0	4.76	22.62
30	China	Jiangsu	Changjiang River_1998	32.25	120.23	6	6497.43	0	0	0	0	0	0	0	0	0	0	0	0	0	0	0	0	0	0	2.38	0	0	0	0	7.14	0	0	0	0	0	0	0	0	0	0	0	0	0	0	0	0	5.95	21.43
30	China	Jiangsu	Changjiang River_1998	32.25	120.23	6	6649.43	0	0	0	0	0	0	0	0	0	0	0	0	0	0	0	0	0	0	0	0	1.15	0	0	4.6	0	0	0	0	0	0	0	0	0	0	0	0	0	0	0	0	6.9	20.69
30	China	Jiangsu	Changjiang River_1998	32.25	120.23	6	6862.23	0	0	0	0	0	0	0	0	0	0	0	0	0	0	0	0	0	0	0	0	0	0	0	5.81	0	0	0	0	0	0	0	0	0	0	0	0	0	0	0	0	4.65	20.93
30	China	Jiangsu	Changjiang River_1998	32.25	120.23	6	7135.83	0	0	0	0	0	0	0	0	0	0	0	0	0	0	0	0	0	0	1.11	0	1.11	0	0	5.56	0	0	0	0	0	0	0	0	0	0	0	0	0	0	0	0	4.44	20
30	China	Jiangsu	Changjiang River_1998	32.25	120.23	6	7409.43	0	0	0	0	0	0	0	0	0	0	0	0	0	0	0	0	0	0	1.33	0	1.33	0	0	8	0	0	0	0	0	0	0	0	0	0	0	0	0	0	0	0	9.33	16
30	China	Jiangsu	Changjiang River_1998	32.25	120.23	6	7561.43	0	0	0	0	0	0	0	0	0	0	0	0	0	0	0	0	0	0	0	0	0	0	0	7.41	0	0	0	0	0	0	0	0	0	0	0	0	0	0	0	0	7.41	13.58
30	China	Jiangsu	Changjiang River_1998	32.25	120.23	6	7895.83	0	0	0	0	0	0	0	0	0	0	0	0	0	0	0	0	0	0	1.23	0	0	0	0	11.11	0	0	0	0	0	0	0	0	0	0	0	0	0	0	0	0	8.64	17.28
30	China	Jiangsu	Changjiang River_1998	32.25	120.23	6	8271.91	0	0	0	0	0	0	0	0	0	0	0	0	0	0	0	0	0	0	0	0	0	0	0	3.79	0	0	0	0	0	0	0	0	0	0	0	0	0	0	0	0	6.06	6.06
30	China	Jiangsu	Changjiang River_1998	32.25	120.23	6	8917.61	0	0	0	0	0	0	0	0	0	0	0	0	0	0	0	0	0	0	0	0	0	0	0	4.55	0	0	0	0	0	0	0	0	0	0	0	0	0	0	0	0	2.27	13.64
30	China	Jiangsu	Changjiang River_1998	32.25	120.23	6	9015.29	0	0	0	0	0	0	0	0	0	0	0	0	0	0	0	0	0	0	0	0	0	0	0	5.81	0	0	0	0	0	0	0	0	0	0	0	0	0	0	0	0	2.33	10.47
30	China	Jiangsu	Changjiang River_1998	32.25	120.23	6	9082.49	0	0	0	0	0	0	0	0	0	0	0	0	0	0	0	0	0	0	0	0	0	0	0	2.7	0	0	0	0	0	0	0	0	0	0	0	0	0	0	0	0	1.35	12.16
30	China	Jiangsu	Changjiang River_1998	32.25	120.23	6	9168.89	0	0	0	0	0	0	0	0	0	0	0	0	0	0	0	0	0	0	2.78	0	0	0	0	4.17	0	0	0	0	0	0	0	0	0	0	0	0	0	0	0	0	5.56	12.5
30	China	Jiangsu	Changjiang River_1998	32.25	120.23	6	9245.69	0	0	0	0	0	0	0	0	0	0	0	0	0	0	0	0	0	0	2.78	0	0	0	0	4.17	0	0	0	0	0	0	0	0	0	0	0	0	0	0	0	0	2.78	9.72
30	China	Jiangsu	Changjiang River_1998	32.25	120.23	6	9341.69	0	0	0	0	0	0	0	0	0	0	0	0	0	0	0	0	0	0	0	0	0	0	0	2.7	0	0	0	0	0	0	0	0	0	0	0	0	0	0	0	0	1.35	10.81
30	China	Jiangsu	Changjiang River_1998	32.25	120.23	6	9418.49	0	0	0	0	0	0	0	0	0	0	0	0	0	0	0	0	0	0	0	0	0	0	0	2.56	0	0	0	0	0	0	0	0	0	0	0	0	0	0	0	0	0	10.26
30	China	Jiangsu	Changjiang River_1998	32.25	120.23	6	9504.89	0	0	0	0	0	0	0	0	0	0	0	0	0	0	0	0	0	0	0	0	0	0	0	4.55	0	0	0	0	0	0	0	0	0	0	0	0	0	0	0	0	0	7.58
30	China	Jiangsu	Changjiang River_1998	32.25	120.23	6	9658.49	0	0	0	0	0	0	0	0	0	0	0	0	0	0	0	0	0	0	1.56	0	1.56	0	0	4.69	0	0	0	0	0	0	0	0	0	0	0	0	0	0	0	0	1.56	15.63
30	China	Jiangsu	Changjiang River_1998	32.25	120.23	6	9754.49	0	0	0	0	0	0	0	0	0	0	0	0	0	0	0	0	0	0	0	0	0	0	0	4.23	0	0	0	0	0	0	0	0	0	0	0	0	0	0	0	0	2.82	5.63
30	China	Jiangsu	Changjiang River_1998	32.25	120.23	6	9812.09	0	0	0	0	0	0	0	0	0	0	0	0	0	0	0	0	0	0	1.69	0	0	0	0	0	0	0	0	0	0	0	0	0	0	0	0	0	0	0	0	0	0	13.56
30	China	Jiangsu	Changjiang River_1998	32.25	120.23	6	9908.09	0	0	0	0	0	0	0	0	0	0	0	0	0	0	0	0	0	0	0	0	0	0	0	3.8	0	0	0	0	0	0	0	0	0	0	0	0	0	0	0	0	1.27	5.06
30	China	Jiangsu	Changjiang River_1998	32.25	120.23	6	9975.29	0	0	0	0	0	0	0	0	0	0	0	0	0	0	0	0	0	0	1.43	0	0	0	0	5.71	0	0	0	0	0	0	0	0	0	0	0	0	0	0	0	0	0	5.71
30	China	Jiangsu	Changjiang River_1998	32.25	120.23	6	10042.49	0	0	0	0	0	0	0	0	0	0	0	0	0	0	0	0	0	0	1.27	0	0	0	0	6.33	0	0	0	0	0	0	0	0	0	0	0	0	0	0	0	0	1.27	10.13
30	China	Jiangsu	Changjiang River_1998	32.25	120.23	6	10442.02	0	0	0	0	0	0	0	0	0	0	0	0	0	0	0	0	0	0	7.25	0	1.45	0	0	8.7	0	0	0	0	0	0	0	0	0	0	0	0	0	0	0	0	2.9	7.25
30	China	Jiangsu	Changjiang River_1998	32.25	120.23	6	11057.02	0	0	0	0	0	0	0	0	0	0	0	0	0	0	0	0	0	0	10.75	0	0	0	0	5.38	0	0	0	0	0	0	0	0	0	0	0	0	0	0	0	0	2.15	9.68
30	China	Jiangsu	Changjiang River_1998	32.25	120.23	6	11631.02	0	0	0	0	0	0	0	0	0	0	0	0	0	0	0	0	0	0	13.89	0	2.78	0	0	0	0	0	0	0	0	0	0	0	0	0	0	0	0	0	0	0	2.78	23.61
41	Mongolia	NA	Daba Nur Lake	48.2	98.79	2465	0	0	0	0	0	0	0	0	0	0	0	0	0	0	0	0	0	0	0	54.87	0	0	0	0	3.11	0	0	0	0	3.11	0	0	0	0	0	0	0	0	0	0	2.07	0	0
41	Mongolia	NA	Daba Nur Lake	48.2	98.79	2465	355.6	0	0	0	0	0	0	0	0	0	0	0	0	0	0	0	0	0	0	52.3	0	0	0	0	4.18	0	0	0	0	2.09	0	0	0	0	0	0	0	0	0	0	0	0	0
41	Mongolia	NA	Daba Nur Lake	48.2	98.79	2465	896.3	0	0	0	0	0	0	0	0	0	0	0	0	0	0	0	0	0	0	64.29	0	0	0	0	2.13	0	0	0	0	2.13	0	0	0	0	0	0	0	0	0	0	0	0	0
41	Mongolia	NA	Daba Nur Lake	48.2	98.79	2465	1512.1	0	0	0	0	0	0	0	0	0	0	0	0	0	0	0	0	0	0	51.23	0	1.54	0	0	7.17	0	0	0	0	1.54	0	0	0	0	0	0	0	0	0	0	2.05	0	0
41	Mongolia	NA	Daba Nur Lake	48.2	98.79	2465	2984.5	0	0	0	0	0	0	0	0	0	0	0	0	0	0	0	0	0	0	57.51	0	2.13	0	0	3.19	0	0	0	0	0.11	0	0	0	0	0	0	0	0	0	0	2.66	0	0
41	Mongolia	NA	Daba Nur Lake	48.2	98.79	2465	3828.8	0	0	0	0	0	0	0	0	0	0	0	0	0	0	0	0	0	0	57.49	0	0.31	0	0	3.08	0	0	0	0	0.41	0	0	0	0	0	0	0	0	0	0	0	0	0
41	Mongolia	NA	Daba Nur Lake	48.2	98.79	2465	3901	0	0	0	0	0	0	0	0	0	0	0	0	0	0	0	0	0	0	58.33	0	0	0	0	3.13	0	0	0	0	0	0	0	0	0	0.52	0	0	0	0	0	1.04	0	0
41	Mongolia	NA	Daba Nur Lake	48.2	98.79	2465	4030.4	0	0	0	0	0	0	0	0	0	0	0	0	0	0	0	0	0	0	43.98	0	2.09	0	0	8.38	0	0	0	0	0	0	0	0	0	0	0	0	0	0	0	0	0	0
41	Mongolia	NA	Daba Nur Lake	48.2	98.79	2465	4647.3	0	0	0	0	0	0	0	0	0	0	0	0	0	0	0	0	0	0	34.55	0	0.52	0	0	7.85	0	0	0	0	2.09	0	0	0	0	0	0	0	0	0	0	0	0	0
41	Mongolia	NA	Daba Nur Lake	48.2	98.79	2465	4867.1	0	0	0	0	0	0	0	0	0	0	0	0	0	0	0	0	0	0	46.63	0	0	0	0	10.36	0	0	0	0	2.07	0	0	0	0	0	0	0	0	0	0	0	0	0
41	Mongolia	NA	Daba Nur Lake	48.2	98.79	2465	6141.5	0	0	0	0	0	0	0	0	0	0	0	0	0	0	0	0	0	0	34.39	0	0	0	0	7.19	0	0	0	0	0	0	0	0	0	0	0	0	0	0	0	0.41	0	0
41	Mongolia	NA	Daba Nur Lake	48.2	98.79	2465	6683.2	0	0	0	0	0	0	0	0	0	0	0	0	0	0	0	0	0	0	31.06	0	0	0	0	17.6	0	0	0	0	1.55	0	0	0	0	0	0	0	0	0	0	0	0	0
41	Mongolia	NA	Daba Nur Lake	48.2	98.79	2465	6968	0	0	0	0	0	0	0	0.83	0	0	0	0	0.21	0	0	0	0	0	41.58	0	0	0	0	9.04	0	0	0	0	1.56	0	0	0	0	0	0	0	0	0	0	0	0	0
41	Mongolia	NA	Daba Nur Lake	48.2	98.79	2465	7874.8	0	0	0	0	0	0	0	0	0	0	0	0	0	0	0	0	0	0	55.61	0	0	0	0	7.28	0	0	0	0	0	0	0	0	0	0	0	0	0	0	0	0	0	0
41	Mongolia	NA	Daba Nur Lake	48.2	98.79	2465	8532	0	0	0	0	0	0	0	0	0	0	0	0	0	0	0	0	0	0	40.44	0	0	0	0	16.81	0	0	0	0	0	0	0	0	0	0	0	0	0	0	0	0	0	0
41	Mongolia	NA	Daba Nur Lake	48.2	98.79	2465	8722	0	0	0	0	0	0	0	1.58	0	0	0	0	0	0	0	0	0	0	37.45	0	0.11	0	0	15.3	0	0	0	0	0	0	0	0	0	0	0	0	0	0	0	0	0	0
41	Mongolia	NA	Daba Nur Lake	48.2	98.79	2465	10302.5	0	0	0	0	0	0	0	2.15	0	0	0	0	0	0	0	0	0	0	40.9	0	1.08	0	0	14.53	0	0	0	0	1.72	0	0	0	0	0	0	0	0	0	0	0.43	0	0
42	China	Qinghai	Dabsan Lake	37.1	95.5	2675	330	0	0	0	0	0	0	0	0	0	0	0	0	0	0	0	0	0	0	20.45	0	2.27	0	0	0	0	0	0	0	0	0	0	0	0	0	0	0	0	0	0	0	0	0
42	China	Qinghai	Dabsan Lake	37.1	95.5	2675	1593.8	0	0	0	0	0	0	0	0	0	0	0	0	0	0	0	0	0	0	2.5	0	0	0	0	0	0	0	0	0	0	0	0	0	0	0	0	0	0	0	0	0	0	0
42	China	Qinghai	Dabsan Lake	37.1	95.5	2675	2135.5	0	0	0	0	0	0	0	0	0	0	0	0	0	0	0	0	0	0	70.31	0	1.02	0	0	0.34	0	0	0	0	0	0	0	0	0	0	0	0	0	0	0	0	0	0
42	China	Qinghai	Dabsan Lake	37.1	95.5	2675	5204.7	0	0	0	0	0	0	0	0	0	0	0	0	0	0	0	0	0	0	49.66	0	8.58	0	0	0.45	0	0	0	0	0.9	0	0	0	0	0	0	0	0	0	0	0.68	0	0
42	China	Qinghai	Dabsan Lake	37.1	95.5	2675	7190.7	0	0	0	0	0	0	0	0	0	0	0	0	1.47	0	0	0	0	0	60.29	0	0	0	0	0	0	0	0	0	0	0	0	0	0	0	0	0	0	0	0	0	0	0
42	China	Qinghai	Dabsan Lake	37.1	95.5	2675	9768.9	0	0	0	0	0	0	0	0	0	0	0	0	0	0	0	0	0	0	10.81	0	0	0	0	0	0	0	0	0	0	0	0	0	0	0	0	0	0	0	0	0	0	0
42	China	Qinghai	Dabsan Lake	37.1	95.5	2675	11829.5	0	0	0	0	0	0	0	0	0	0	0	0	0	0	0	0	0	0	7.43	0	0	0	0	0.68	0	0	0	0	0	0	0	0	0	0	0	0	0	0	0	0	0	0
45	China	Sichuan	Dahaizi Lake	27.83	102.67	3660	546.6	6.83	0	0	0	0	0	0	3.9	0	0	0	0	0	0	0	0	0	0	0	0	0	0	0	1.95	0	0	0	0	0	0	0	0	0	0	0	0	0	0	0	0	0	0
45	China	Sichuan	Dahaizi Lake	27.83	102.67	3660	1192.3	5.69	0	0	0	0	0	0	0.95	0	0	0	0	0	0	0	0	0	0	0	0	0	0	0	0.95	0	0	0	0	0	0	0	0	0	0	0	0	0	0	0	0	0	0
45	China	Sichuan	Dahaizi Lake	27.83	102.67	3660	1542.3	7.8	0	0	0	0	0	0	1.46	0	0	0	0	0	0	0	0	0	0	0.49	0	0	0	0	1.95	0	0	0	0	0	0	0	0	0	0	0	0	0	0	0	0	0	0
45	China	Sichuan	Dahaizi Lake	27.83	102.67	3660	1839.8	4.59	0	0	0	0	0	0	4.59	0	0	0	0	0	0	0	0	0	0	0	0	0	0	0	1.83	0	0	0	0	0	0	0	0	0	0	0	0	0	0	0	0	0	0
45	China	Sichuan	Dahaizi Lake	27.83	102.67	3660	2129.3	4.93	0	0	0	0	0	0	1.97	0	0	0	0	0	0	0	0	0	0	0	0	0	0	0	2.96	0	0	0	0	0	0	0	0	0	0	0	0	0	0	0	0	0	0
45	China	Sichuan	Dahaizi Lake	27.83	102.67	3660	2663.2	4.74	0	0	0	0	0	0	1.9	0	0	0	0	0	0	0	0	0	0	0	0	0	0	0	1.9	0	0	0	0	0	0	0	0	0	0	0	0	0	0	0	0	0	0
45	China	Sichuan	Dahaizi Lake	27.83	102.67	3660	3195.6	4.65	0	0	0	0	0	0	1.86	0	0	0	0	0	0	0	0	0	0	0	0	0	0	0	1.4	0	0	0	0	0	0	0	0	0	0	0	0	0	0	0	0	0	0
45	China	Sichuan	Dahaizi Lake	27.83	102.67	3660	3436.2	4.81	0	0	0	0	0	0	0.96	0	0	0	0	0	0	0	0	0	0	0	0	0	0	0	2.88	0	0	0	0	0	0	0	0	0	0	0	0	0	0	0	0	0	0
45	China	Sichuan	Dahaizi Lake	27.83	102.67	3660	3753.6	7.51	0	0	0	0	0	0	0.94	0	0	0	0	0	0	0	0	0	0	0	0	0	0	0	6.57	0	0	0	0	0	0	0	0	0	0	0	0	0	0	0	0	0	0
45	China	Sichuan	Dahaizi Lake	27.83	102.67	3660	4635.4	4.65	0	0	0	0	0	0	0.93	0	0	0	0	0	0	0	0	0	0	0	0	0	0	0	3.72	0	0	0	0	0	0	0	0	0	0	0	0	0	0	0	0	0	0
45	China	Sichuan	Dahaizi Lake	27.83	102.67	3660	5391.5	8.57	0	0	0	0	0	0	1.9	0	0	0	0	0	0	0	0	0	0	0	0	0	0	0	5.71	0	0	0	0	0	0	0	0	0	0	0	0	0	0	0	0	0	0
45	China	Sichuan	Dahaizi Lake	27.83	102.67	3660	5846.2	4.65	0	0	0	0	0	0	0.93	0	0	0	0	0	0	0	0	0	0	0	0	0	0	0	5.58	0	0	0	0	0	0	0	0	0	0	0	0	0	0	0	0	0	0
45	China	Sichuan	Dahaizi Lake	27.83	102.67	3660	6284.8	3.77	0	0	0	0	0	0	0.94	0	0	0	0	0	0	0	0	0	0	0	0	0	0	0	4.72	0	0	0	0	0	0	0	0	0	0	0	0	0	0	0	0	0	0
45	China	Sichuan	Dahaizi Lake	27.83	102.67	3660	6950.2	4.61	0	0	0	0	0	0	1.84	0	0	0	0	0	0	0	0	0	0	0	0	0	0	0	3.69	0	0	0	0	0	0	0	0	0	0	0	0	0	0	0	0	0	0
45	China	Sichuan	Dahaizi Lake	27.83	102.67	3660	7298.9	4.61	0	0	0	0	0	0	1.84	0	0	0	0	0	0	0	0	0	0	0	0	0	0	0	3.69	0	0	0	0	0	0	0	0	0	0	0	0	0	0	0	0	0	0
45	China	Sichuan	Dahaizi Lake	27.83	102.67	3660	7599.1	5.63	0	0	0	0	0	0	2.35	0	0	0	0	0	0	0	0	0	0	0	0	0	0	0	4.69	0	0	0	0	0	0	0	0	0	0	0	0	0	0	0	0	0	0
45	China	Sichuan	Dahaizi Lake	27.83	102.67	3660	8216	4.69	0	0	0	0	0	0	2.82	0	0	0	0	0	0	0	0	0	0	0	0	0	0	0	8.45	0	0	0	0	0	0	0	0	0	0	0	0	0	0	0	0	0	0
45	China	Sichuan	Dahaizi Lake	27.83	102.67	3660	8865.3	4.87	0	0	0	0	0	0	2.92	0	0	0	0	0	0	0	0	0	0	0	0	0	0	0	5.84	0	0	0	0	0	0	0	0	0	0	0	0	0	0.19	0	0	0	0
45	China	Sichuan	Dahaizi Lake	27.83	102.67	3660	9270.7	6	0	0	0	0	0	0	1	0	0	0	0	0	0	0	0	0	0	0	0	0	0	0	8	0	0	0	0	0	0	0	0	0	0	0	0	0	0.5	0	0	0	0
45	China	Sichuan	Dahaizi Lake	27.83	102.67	3660	9440	6.64	0	0	0	0	0	0	0.95	0	0	0	0	0	0	0	0	0	0	0	0	0	0	0	5.69	0	0	0	0	0	0	0	0	0	0	0	0	0	0.47	0	0	0	0
45	China	Sichuan	Dahaizi Lake	27.83	102.67	3660	9767.6	9.76	0	0	0	0	0	0	1.95	0	0	0	0	0	0	0	0	0	0	0.49	0	0	0	0	3.9	0	0	0	0	0	0	0	0	0	0	0	0	0	0.49	0	0	0	0
45	China	Sichuan	Dahaizi Lake	27.83	102.67	3660	10143.1	7.77	0	0	0	0	0	0	1.94	0	0	0	0	0	0	0	0	0	0	0.49	0	0	0	0	4.85	0	0	0	0	0	0	0	0	0	0	0	0	0	0.97	0	0	0	0
45	China	Sichuan	Dahaizi Lake	27.83	102.67	3660	10708.4	8.87	0	0	0	0	0	0	1.97	0	0	0	0	0	0	0	0	0	0	0.49	0	0	0	0	4.93	0	0	0	0	0	0	0	0	0	0	0	0	0	1.48	0	0	0	0
45	China	Sichuan	Dahaizi Lake	27.83	102.67	3660	11102.9	7.8	0	0	0	0	0	0	1.95	0	0	0	0	0	0	0	0	0	0	0.98	0	0	0	0	5.85	0	0	0	0	0	0	0	0	0	0	0	0	0	1.46	0	0	0	0
45	China	Sichuan	Dahaizi Lake	27.83	102.67	3660	11765.1	4.69	0	0	0	0	0	0	0.94	0	0	0	0	0	0	0	0	0	0	0.94	0	0	0	0	3.76	0	0	0	0	0	0	0	0	0	0	0	0	0	1.41	0	0	0	0
46	China	Jiangxi	Dahu Lake	24.25	115.03	250	1861.4	0	0	0	0	0	0	0	0	0	0	0	0	2.6	0	0	0	0	0	0	0	0	0	0	0	0	0	0	0	0	0	0	0	0	0	0	0	0	0	0	0	0	0
46	China	Jiangxi	Dahu Lake	24.25	115.03	250	1963	0	0	0	0	0	0	0	9.52	0	0	0	0	2.38	0	0	0	0	0	0	0	0	0	0	0	0	0	0	0	0	0	0	0	0	0	0	0	0	0	0	0	0	7.14
46	China	Jiangxi	Dahu Lake	24.25	115.03	250	2147	0	0	0	0	0	0	0	13.89	0	0	0	0	1.39	0	0	0	0	0	0	0	0	0	0	0	0	0	0	0	0	0	0	0	0	0	0	0	0	0	0	0	0	13.89
46	China	Jiangxi	Dahu Lake	24.25	115.03	250	2589.8	0	0	0	0	0	0	0	17.65	0	0	0	0	3.92	0	0	0	0	0	0	0	0	0	0	0	0	0	0	0	0	0	0	0	0	0	0	0	0	0	0	0	0	13.73
46	China	Jiangxi	Dahu Lake	24.25	115.03	250	4085.1	0	0	0	0	0	0	0	22.5	0	0	0	0	2.5	0	0	0	0	0	0	0	0	0	0	0	0	0	0	0	0	0	0	0	0	0	0	0	0	0	0	0	0	12.5
46	China	Jiangxi	Dahu Lake	24.25	115.03	250	4421.7	0	0	0	0	0	0	0	79.78	0	0	0	0	1.12	0	0	0	0	0	0	0	0	0	0	0	0	0	0	0	0	0	0	0	0	0	0	0	0	0	0	0	0	4.49
46	China	Jiangxi	Dahu Lake	24.25	115.03	250	4773.6	0	0	0	0	0	0	0	20.83	0	0	0	0	2.08	0	0	0	0	0	0	0	0	0	0	0	0	0	0	0	0	0	0	0	0	0	0	0	0	0	0	0	0	8.33
46	China	Jiangxi	Dahu Lake	24.25	115.03	250	5556.8	0	0	0	0	0	0	0	50.85	0	0	0	0	0	0	0	0	0	0	0	0	0	0	0	0	0	0	0	0	0	0	0	0	0	0	0	0	0	0	0	0	0	16.95
46	China	Jiangxi	Dahu Lake	24.25	115.03	250	5863.2	0	0	0	0	0	0	0	48.39	0	0	0	0	3.23	0	0	0	0	0	0	0	0	0	0	0	0	0	0	0	0	0	0	0	0	0	0	0	0	0	0	0	0	16.13
46	China	Jiangxi	Dahu Lake	24.25	115.03	250	5945.6	0	0	0	0	0	0	0	37.04	0	0	0	0	0	0	0	0	0	0	0	0	0	0	0	0	0	0	0	0	0	0	0	0	0	0	0	0	0	0	0	0	0	22.22
46	China	Jiangxi	Dahu Lake	24.25	115.03	250	6163.1	0	0	0	0	0	0	0	16.13	0	0	0	0	3.23	0	0	0	0	0	0	0	0	0	0	0	0	0	0	0	0	0	0	0	0	0	0	0	0	0	0	0	0	32.26
46	China	Jiangxi	Dahu Lake	24.25	115.03	250	6420.1	0	0	0	0	0	0	0	39.51	0	0	0	0	4.94	0	0	0	0	0	0	0	0	0	0	0	0	0	0	0	0	0	0	0	0	0	0	0	0	0	0	0	0	32.1
46	China	Jiangxi	Dahu Lake	24.25	115.03	250	7312.8	0	0	0	0	0	0	0	39.08	0	0	0	0	5.75	0	0	0	0	0	0	0	0	0	0	0	0	0	0	0	0	0	0	0	0	0	0	0	0	0	0	0	0	35.63
46	China	Jiangxi	Dahu Lake	24.25	115.03	250	7735.1	0	0	0	0	0	0	0	39.08	0	0	0	0	2.3	0	0	0	0	0	0	0	0	0	0	0	0	0	0	0	0	0	0	0	0	0	0	0	0	0	0	0	0	33.33
46	China	Jiangxi	Dahu Lake	24.25	115.03	250	8334.9	0	0	0	0	0	0	0	47.37	0	0	0	0	3.95	0	0	0	0	0	0	0	0	0	0	0	0	0	0	0	0	0	0	0	0	0	0	0	0	0	0	0	0	26.32
46	China	Jiangxi	Dahu Lake	24.25	115.03	250	8946.3	0	0	0	0	0	0	0	45.16	0	0	0	0	2.15	0	0	0	0	0	0	0	0	0	0	0	0	0	0	0	0	0	0	0	0	0	0	0	0	0	0	0	0	32.26
46	China	Jiangxi	Dahu Lake	24.25	115.03	250	9691.9	0	0	0	0	0	0	0	50.51	0	0	0	0	2.02	0	0	0	0	0	0	0	0	0	0	0	0	0	0	0	0	0	0	0	0	0	0	0	0	0	0	0	0	28.28
46	China	Jiangxi	Dahu Lake	24.25	115.03	250	10528	0	0	0	0	0	0	0	66.67	0	0	0	0	0.95	0	0	0	0	0	0	0	0	0	0	0	0	0	0	0	0	0	0	0	0	0	0	0	0	0	0	0	0	17.14
46	China	Jiangxi	Dahu Lake	24.25	115.03	250	10864.2	0	0	0	0	0	0	0	78.95	0	0	0	0	1.05	0	0	0	0	0	0	0	0	0	0	0	0	0	0	0	0	0	0	0	0	0	0	0	0	0	0	0	0	4.21
46	China	Jiangxi	Dahu Lake	24.25	115.03	250	11543	0	0	0	0	0	0	0	77.78	0	0	0	0	1.01	0	0	0	0	0	0	0	0	0	0	0	0	0	0	0	0	0	0	0	0	0	0	0	0	0	0	0	0	4.04
46	China	Jiangxi	Dahu Lake	24.25	115.03	250	11818.2	0	0	0	0	0	0	0	79.59	0	0	0	0	1.02	0	0	0	0	0	0	0	0	0	0	0	0	0	0	0	0	0	0	0	0	0	0	0	0	0	0	0	0	5.1
47	China	Inner Mongolia	Daihai Lake_2004	40.58	112.67	1220	0	0	0	0	0	0	0	0	0	0	0	0	0	0	0	0	0	0	0	57.7	0	1.71	0	0	1.41	0	0	0	0	0	0	0	0	0	0	0	0	0	0	0	0	0	0
47	China	Inner Mongolia	Daihai Lake_2004	40.58	112.67	1220	33.9	0	0	0	0	0	0	0	0	0	0	0	0	0.3	0	0	0	0	0	63.18	0	0.6	0	0	1.41	0	0	0	0	0	0	0	0	0	0	0	0	0	0	0	0	0	0
47	China	Inner Mongolia	Daihai Lake_2004	40.58	112.67	1220	67.7	0	0	0	0	0	0	0	0	0	0	0	0	0	0	0	0	0	0	58.5	0	0.6	0	0	1.3	0	0	0	0	0	0	0	0	0	0	0	0	0	0	0	0	0	0
47	China	Inner Mongolia	Daihai Lake_2004	40.58	112.67	1220	101.6	0	0	0	0	0	0	0	0	0	0	0	0	0	0	0	0	0	0	57.63	0	0.9	0	0	1.81	0	0	0	0	0	0	0	0	0	0	0	0	0	0	0	0	0	0
47	China	Inner Mongolia	Daihai Lake_2004	40.58	112.67	1220	135.5	0	0	0	0	0	0	0	0	0	0	0	0	0.5	0	0	0	0	0	48.65	0	2.01	0	0	0.8	0	0	0	0	0	0	0	0	0	0	0	0	0	0	0	0	0	0
47	China	Inner Mongolia	Daihai Lake_2004	40.58	112.67	1220	169.4	0	0	0	0	0	0	0	0	0	0	0	0	0	0	0	0	0	0	39.6	0	4.08	0	0	1.04	0	0	0	0	0	0	0	0	0	0	0	0	0	0	0	0	0	0
47	China	Inner Mongolia	Daihai Lake_2004	40.58	112.67	1220	203.2	0	0	0	0	0	0	0	0	0	0	0	0	0.3	0	0	0	0	0	61.91	0	1.51	0	0	0.6	0	0	0	0	0	0	0	0	0	0	0	0	0	0	0	0	0	0
47	China	Inner Mongolia	Daihai Lake_2004	40.58	112.67	1220	237.1	0	0	0	0	0	0	0	0	0	0	0	0	0	0	0	0	0	0	62.56	0	0.3	0	0	0.91	0	0	0	0	0	0	0	0	0	0	0	0	0	0	0	0	0	0
47	China	Inner Mongolia	Daihai Lake_2004	40.58	112.67	1220	271	0	0	0	0	0	0	0	0	0	0	0	0	0.6	0	0	0	0	0	68.51	0	0.6	0	0	0.6	0	0	0	0	0	0	0	0	0	0	0	0	0	0	0	0	0	0
47	China	Inner Mongolia	Daihai Lake_2004	40.58	112.67	1220	304.9	0	0	0	0	0	0	0	0	0	0	0	0	0	0	0	0	0	0	73.03	0	0.61	0	0	0.91	0	0	0	0	0	0	0	0	0	0	0	0	0	0	0	0	0	0
47	China	Inner Mongolia	Daihai Lake_2004	40.58	112.67	1220	338.7	0	0	0	0	0	0	0	0	0	0	0	0	0	0	0	0	0	0	64.28	0	1.61	0	0	0	0	0	0	0	0	0	0	0	0	0	0	0	0	0	0	0	0	0
47	China	Inner Mongolia	Daihai Lake_2004	40.58	112.67	1220	372.6	0	0	0	0	0	0	0	0	0	0	0	0	0	0	0	0	0	0	64.31	0	0.6	0	0	0.6	0	0	0	0	0	0	0	0	0	0	0	0	0	0	0	0	0	0
47	China	Inner Mongolia	Daihai Lake_2004	40.58	112.67	1220	406.5	0	0	0	0	0	0	0	0	0	0	0	0	0.6	0	0	0	0	0	63.15	0	0.9	0	0	0.9	0	0	0	0	0	0	0	0	0	0	0	0	0	0	0	0	0	0
47	China	Inner Mongolia	Daihai Lake_2004	40.58	112.67	1220	440.4	0	0	0	0	0	0	0	0	0	0	0	0	0	0	0	0	0	0	32.72	0	1.83	0	0	0.41	0	0	0	0	0	0	0	0	0	0	0	0	0	0	0	0	0	0
47	China	Inner Mongolia	Daihai Lake_2004	40.58	112.67	1220	474.2	0	0	0	0	0	0	0	0	0	0	0	0	0	0	0	0	0	0	60.28	0	1.8	0	0	0.9	0	0	0	0	0	0	0	0	0	0	0	0	0	0	0	0	0	0
47	China	Inner Mongolia	Daihai Lake_2004	40.58	112.67	1220	508.1	0	0	0	0	0	0	0	0	0	0	0	0	0	0	0	0	0	0	57.82	0	0.6	0	0	0.6	0	0	0	0	0	0	0	0	0	0	0	0	0	0	0	0	0	0
47	China	Inner Mongolia	Daihai Lake_2004	40.58	112.67	1220	542	0	0	0	0	0	0	0	0	0	0	0	0	0	0	0	0	0	0	64.3	0	1	0	0	0.6	0	0	0	0	0	0	0	0	0	0	0	0	0	0	0	0	0	0
47	China	Inner Mongolia	Daihai Lake_2004	40.58	112.67	1220	575.8	0	0	0	0	0	0	0	0	0	0	0	0	0	0	0	0	0	0	62.29	0	0.62	0	0	0	0	0	0	0	0	0	0	0	0	0	0	0	0	0	0	0	0	0
47	China	Inner Mongolia	Daihai Lake_2004	40.58	112.67	1220	609.7	0	0	0	0	0	0	0	0	0	0	0	0	0	0	0	0	0	0	59.98	0	2.01	0	0	0.7	0	0	0	0	0	0	0	0	0	0	0	0	0	0	0	0	0	0
47	China	Inner Mongolia	Daihai Lake_2004	40.58	112.67	1220	643.6	0	0	0	0	0	0	0	0	0	0	0	0	1.21	0	0	0	0	0	72.26	0	0.9	0	0	0	0	0	0	0	0	0	0	0	0	0	0	0	0	0	0	0	0	0
47	China	Inner Mongolia	Daihai Lake_2004	40.58	112.67	1220	677.5	0	0	0	0	0	0	0	0	0	0	0	0	0.6	0	0	0	0	0	60.58	0	0.9	0	0	0	0	0	0	0	0	0	0	0	0	0	0	0	0	0	0	0	0	0
47	China	Inner Mongolia	Daihai Lake_2004	40.58	112.67	1220	711.3	0	0	0	0	0	0	0	0	0	0	0	0	0	0	0	0	0	0	65.15	0	0	0	0	0	0	0	0	0	0	0	0	0	0	0	0	0	0	0	0	0	0	0
47	China	Inner Mongolia	Daihai Lake_2004	40.58	112.67	1220	745.2	0	0	0	0	0	0	0	0	0	0	0	0	0.6	0	0	0	0	0	56.87	0	0	0	0	0	0	0	0	0	0	0	0	0	0	0	0	0	0	0	0	0	0	0
47	China	Inner Mongolia	Daihai Lake_2004	40.58	112.67	1220	779.1	0	0	0	0	0	0	0	0	0	0	0	0	0	0	0	0	0	0	60.58	0	0.6	0	0	0.3	0	0	0	0	0	0	0	0	0	0	0	0	0	0	0	0	0	0
47	China	Inner Mongolia	Daihai Lake_2004	40.58	112.67	1220	813	0	0	0	0	0	0	0	0	0	0	0	0	0.3	0	0	0	0	0	58.82	0	0	0	0	0.6	0	0	0	0	0	0	0	0	0	0	0	0	0	0	0	0	0	0
47	China	Inner Mongolia	Daihai Lake_2004	40.58	112.67	1220	846.8	0	0	0	0	0	0	0	0	0	0	0	0	0.6	0	0	0	0	0	58.98	0	2	0	0	0.6	0	0	0	0	0	0	0	0	0	0	0	0	0	0	0	0	0	0
47	China	Inner Mongolia	Daihai Lake_2004	40.58	112.67	1220	880.7	0	0	0	0	0	0	0	0	0	0	0	0	0.6	0	0	0	0	0	59.92	0	0.9	0	0	0	0	0	0	0	0	0	0	0	0	0	0	0	0	0	0	0	0	0
47	China	Inner Mongolia	Daihai Lake_2004	40.58	112.67	1220	914.6	0	0	0	0	0	0	0	0	0	0	0	0	0.6	0	0	0	0	0	63.89	0	0	0	0	0.6	0	0	0	0	0	0	0	0	0	0	0	0	0	0	0	0	0	0
47	China	Inner Mongolia	Daihai Lake_2004	40.58	112.67	1220	948.5	0	0	0	0	0	0	0	0	0	0	0	0	0.71	0	0	0	0	0	68.65	0	1.01	0	0	0	0	0	0	0	0	0	0	0	0	0	0	0	0	0	0	0	0	0
47	China	Inner Mongolia	Daihai Lake_2004	40.58	112.67	1220	982.3	0	0	0	0	0	0	0	0	0	0	0	0	0	0	0	0	0	0	77.45	0	1.1	0	0	0	0	0	0	0	0	0	0	0	0	0	0	0	0	0	0	0	0	0
47	China	Inner Mongolia	Daihai Lake_2004	40.58	112.67	1220	1016.2	0	0	0	0	0	0	0	0	0	0	0	0	0	0	0	0	0	0	67.04	0	0.91	0	0	0	0	0	0	0	0	0	0	0	0	0	0	0	0	0	0	0	0	0
47	China	Inner Mongolia	Daihai Lake_2004	40.58	112.67	1220	1050.1	0	0	0	0	0	0	0	0	0	0	0	0	0.61	0	0	0	0	0	64.09	0	2.14	0	0	0.31	0	0	0	0	0	0	0	0	0	0	0	0	0	0	0	0	0	0
47	China	Inner Mongolia	Daihai Lake_2004	40.58	112.67	1220	1083.9	0	0	0	0	0	0	0	0	0	0	0	0	0	0	0	0	0	0	58.43	0	3.92	0	0	0.9	0	0	0	0	0	0	0	0	0	0	0	0	0	0	0	0	0	0
47	China	Inner Mongolia	Daihai Lake_2004	40.58	112.67	1220	1117.8	0	0	0	0	0	0	0	0	0	0	0	0	0	0	0	0	0	0	55.58	0	1.81	0	0	0.6	0	0	0	0	0	0	0	0	0	0	0	0	0	0	0	0	0	0
47	China	Inner Mongolia	Daihai Lake_2004	40.58	112.67	1220	1151.7	0	0	0	0	0	0	0	0	0	0	0	0	0.3	0	0	0	0	0	53.44	0	1.72	0	0	0.91	0	0	0	0	0	0	0	0	0	0	0	0	0	0	0	0	0	0
47	China	Inner Mongolia	Daihai Lake_2004	40.58	112.67	1220	1185.6	0	0	0	0	0	0	0	0	0	0	0	0	0	0	0	0	0	0	59.74	0	0.6	0	0	0.3	0	0	0	0	0	0	0	0	0	0	0	0	0	0	0	0	0	0
47	China	Inner Mongolia	Daihai Lake_2004	40.58	112.67	1220	1219.4	0	0	0	0	0	0	0	0	0	0	0	0	0.3	0	0	0	0	0	60.82	0	0.6	0	0	0.6	0	0	0	0	0	0	0	0	0	0	0	0	0	0	0	0	0	0
47	China	Inner Mongolia	Daihai Lake_2004	40.58	112.67	1220	1253.3	0	0	0	0	0	0	0	0	0	0	0	0	0	0	0	0	0	0	62.36	0	1.01	0	0	0	0	0	0	0	0	0	0	0	0	0	0	0	0	0	0	0	0	0
47	China	Inner Mongolia	Daihai Lake_2004	40.58	112.67	1220	1287.2	0	0	0	0	0	0	0	0	0	0	0	0	0.7	0	0	0	0	0	77.28	0	0.7	0	0	0	0	0	0	0	0	0	0	0	0	0	0	0	0	0	0	0	0	0
47	China	Inner Mongolia	Daihai Lake_2004	40.58	112.67	1220	1321.1	0	0	0	0	0	0	0	0	0	0	0	0	0	0	0	0	0	0	66.06	0	1.31	0	0	1.01	0	0	0	0	0	0	0	0	0	0	0	0	0	0	0	0	0	0
47	China	Inner Mongolia	Daihai Lake_2004	40.58	112.67	1220	1350	0	0	0	0	0	0	0	0	0	0	0	0	0.6	0	0	0	0	0	61.31	0	0.6	0	0	1.51	0	0	0	0	0	0	0	0	0	0	0	0	0	0	0	0	0	0
47	China	Inner Mongolia	Daihai Lake_2004	40.58	112.67	1220	1373.9	0	0	0	0	0	0	0	0	0	0	0	0	0.3	0	0	0	0	0	59.82	0	0.6	0	0	1.1	0	0	0	0	0	0	0	0	0	0	0	0	0	0	0	0	0	0
47	China	Inner Mongolia	Daihai Lake_2004	40.58	112.67	1220	1397.8	0	0	0	0	0	0	0	0	0	0	0	0	0.6	0	0	0	0	0	55.16	0	0.3	0	0	1.1	0	0	0	0	0	0	0	0	0	0	0	0	0	0	0	0	0	0
47	China	Inner Mongolia	Daihai Lake_2004	40.58	112.67	1220	1421.8	0	0	0	0	0	0	0	0	0	0	0	0	0	0	0	0	0	0	61.45	0	0	0	0	1.21	0	0	0	0	0	0	0	0	0	0	0	0	0	0	0	0	0	0
47	China	Inner Mongolia	Daihai Lake_2004	40.58	112.67	1220	1445.7	0	0	0	0	0	0	0	0	0	0	0	0	0	0	0	0	0	0	52.42	0	0.6	0	0	0.6	0	0	0	0	0	0	0	0	0	0	0	0	0	0	0	0	0	0
47	China	Inner Mongolia	Daihai Lake_2004	40.58	112.67	1220	1469.6	0	0	0	0	0	0	0	0	0	0	0	0	0	0	0	0	0	0	64.66	0	0	0	0	0	0	0	0	0	0	0	0	0	0	0	0	0	0	0	0	0	0	0
47	China	Inner Mongolia	Daihai Lake_2004	40.58	112.67	1220	1493.6	0	0	0	0	0	0	0	0	0	0	0	0	0	0	0	0	0	0	38.83	0	0.91	0	0	0.91	0	0	0	0	0	0	0	0	0	0	0	0	0	0	0	0	0	0
47	China	Inner Mongolia	Daihai Lake_2004	40.58	112.67	1220	1517.5	0	0	0	0	0	0	0	0	0	0	0	0	0	0	0	0	0	0	51.07	0	0.61	0	0	0.61	0	0	0	0	0	0	0	0	0	0	0	0	0	0	0	0	0	0
47	China	Inner Mongolia	Daihai Lake_2004	40.58	112.67	1220	1541.4	0	0	0	0	0	0	0	0	0	0	0	0	0	0	0	0	0	0	54.22	0	0.31	0	0	0.61	0	0	0	0	0	0	0	0	0	0	0	0	0	0	0	0	0	0
47	China	Inner Mongolia	Daihai Lake_2004	40.58	112.67	1220	1565.4	0	0	0	0	0	0	0	0	0	0	0	0	0	0	0	0	0	0	52.99	0	0.61	0	0	4.16	0	0	0	0	0	0	0	0	0	0	0	0	0	0	0	0	0	0
47	China	Inner Mongolia	Daihai Lake_2004	40.58	112.67	1220	1589.3	0	0	0	0	0	0	0	0	0	0	0	0	0	0	0	0	0	0	62.67	0	0.31	0	0	3.46	0	0	0	0	0	0	0	0	0	0	0	0	0	0	0	0	0	0
47	China	Inner Mongolia	Daihai Lake_2004	40.58	112.67	1220	1613.2	0	0	0	0	0	0	0	0	0	0	0	0	0	0	0	0	0	0	57.09	0	0.81	0	0	3.64	0	0	0	0	0	0	0	0	0	0	0	0	0	0	0	0	0	0
47	China	Inner Mongolia	Daihai Lake_2004	40.58	112.67	1220	1637.2	0	0	0	0	0	0	0	0	0	0	0	0	0.52	0	0	0	0	0	54.44	0	1.36	0	0	3.76	0	0	0	0	0	0	0	0	0	0	0	0	0	0	0	0	0	0
47	China	Inner Mongolia	Daihai Lake_2004	40.58	112.67	1220	1661.1	0	0	0	0	0	0	0	0	0	0	0	0	0.31	0	0	0	0	0	51.73	0	1.32	0	0	2.65	0	0	0	0	0	0	0	0	0	0	0	0	0	0	0	0	0	0
47	China	Inner Mongolia	Daihai Lake_2004	40.58	112.67	1220	1685	0	0	0	0	0	0	0	0	0	0	0	0	0	0	0	0	0	0	58.69	0	1.41	0	0	0.3	0	0	0	0	0	0	0	0	0	0	0	0	0	0	0	0	0	0
47	China	Inner Mongolia	Daihai Lake_2004	40.58	112.67	1220	1709	0	0	0	0	0	0	0	0	0	0	0	0	0.7	0	0	0	0	0	66.4	0	0.7	0	0	1.3	0	0	0	0	0	0	0	0	0	0	0	0	0	0	0	0	0	0
47	China	Inner Mongolia	Daihai Lake_2004	40.58	112.67	1220	1732.9	0	0	0	0	0	0	0	0	0	0	0	0	0	0	0	0	0	0	70.53	0	0.6	0	0	0	0	0	0	0	0	0	0	0	0	0	0	0	0	0	0	0	0	0
47	China	Inner Mongolia	Daihai Lake_2004	40.58	112.67	1220	1756.9	0	0	0	0	0	0	0	0	0	0	0	0	0	0	0	0	0	0	65.67	0	0.3	0	0	1	0	0	0	0	0	0	0	0	0	0	0	0	0	0	0	0	0	0
47	China	Inner Mongolia	Daihai Lake_2004	40.58	112.67	1220	1780.8	0	0	0	0	0	0	0	0	0	0	0	0	0	0	0	0	0	0	67.37	0	0.3	0	0	0.7	0	0	0	0	0	0	0	0	0	0	0	0	0	0	0	0	0	0
47	China	Inner Mongolia	Daihai Lake_2004	40.58	112.67	1220	1804.7	0	0	0	0	0	0	0	0	0	0	0	0	0	0	0	0	0	0	70.44	0	0	0	0	0.7	0	0	0	0	0	0	0	0	0	0	0	0	0	0	0	0	0	0
47	China	Inner Mongolia	Daihai Lake_2004	40.58	112.67	1220	1828.7	0	0	0	0	0	0	0	0	0	0	0	0	0	0	0	0	0	0	70.37	0	0.3	0	0	1.6	0	0	0	0	0	0	0	0	0	0	0	0	0	0	0	0	0	0
47	China	Inner Mongolia	Daihai Lake_2004	40.58	112.67	1220	1852.6	0	0	0	0	0	0	0	0	0	0	0	0	0	0	0	0	0	0	70.8	0	0.3	0	0	0.3	0	0	0	0	0	0	0	0	0	0	0	0	0	0	0	0	0	0
47	China	Inner Mongolia	Daihai Lake_2004	40.58	112.67	1220	1876.5	0	0	0	0	0	0	0	0	0	0	0	0	0.3	0	0	0	0	0	66.33	0	0	0	0	1.92	0	0	0	0	0	0	0	0	0	0	0	0	0	0	0	0	0	0
47	China	Inner Mongolia	Daihai Lake_2004	40.58	112.67	1220	1900.5	0	0	0	0	0	0	0	0	0	0	0	0	0	0	0	0	0	0	67.51	0	0.7	0	0	0.7	0	0	0	0	0	0	0	0	0	0	0	0	0	0	0	0	0	0
47	China	Inner Mongolia	Daihai Lake_2004	40.58	112.67	1220	1924.4	0	0	0	0	0	0	0	0	0	0	0	0	0.3	0	0	0	0	0	63.53	0	0.6	0	0	0.6	0	0	0	0	0	0	0	0	0	0	0	0	0	0	0	0	0	0
47	China	Inner Mongolia	Daihai Lake_2004	40.58	112.67	1220	1948.3	0	0	0	0	0	0	0	0	0	0	0	0	0	0	0	0	0	0	68.61	0	0.3	0	0	0.7	0	0	0	0	0	0	0	0	0	0	0	0	0	0	0	0	0	0
47	China	Inner Mongolia	Daihai Lake_2004	40.58	112.67	1220	1972.3	0	0	0	0	0	0	0	0	0	0	0	0	0.3	0	0	0	0	0	68.34	0	0	0	0	1.3	0	0	0	0	0	0	0	0	0	0	0	0	0	0	0	0	0	0
47	China	Inner Mongolia	Daihai Lake_2004	40.58	112.67	1220	1996.2	0	0	0	0	0	0	0	0	0	0	0	0	0	0	0	0	0	0	66.6	0	0.3	0	0	0.7	0	0	0	0	0	0	0	0	0	0	0	0	0	0	0	0	0	0
47	China	Inner Mongolia	Daihai Lake_2004	40.58	112.67	1220	2020.1	0	0	0	0	0	0	0	0	0	0	0	0	0	0	0	0	0	0	62.82	0	1.01	0	0	0.71	0	0	0	0	0	0	0	0	0	0	0	0	0	0	0	0	0	0
47	China	Inner Mongolia	Daihai Lake_2004	40.58	112.67	1220	2044.1	0	0	0	0	0	0	0	0	0	0	0	0	0	0	0	0	0	0	57.7	0	1.3	0	0	0.7	0	0	0	0	0	0	0	0	0	0	0	0	0	0	0	0	0	0
47	China	Inner Mongolia	Daihai Lake_2004	40.58	112.67	1220	2068	0	0	0	0	0	0	0	0	0	0	0	0	0	0	0	0	0	0	60.06	0	0.3	0	0	0.7	0	0	0	0	0	0	0	0	0	0	0	0	0	0	0	0	0	0
47	China	Inner Mongolia	Daihai Lake_2004	40.58	112.67	1220	2091.9	0	0	0	0	0	0	0	0	0	0	0	0	0	0	0	0	0	0	67.23	0	0.3	0	0	0	0	0	0	0	0	0	0	0	0	0	0	0	0	0	0	0	0	0
47	China	Inner Mongolia	Daihai Lake_2004	40.58	112.67	1220	2115.9	0	0	0	0	0	0	0	0	0	0	0	0	0	0	0	0	0	0	56.34	0	0.7	0	0	1	0	0	0	0	0	0	0	0	0	0	0	0	0	0	0	0	0	0
47	China	Inner Mongolia	Daihai Lake_2004	40.58	112.67	1220	2139.8	0	0	0	0	0	0	0	0	0	0	0	0	0.3	0	0	0	0	0	68.2	0	0.7	0	0	0	0	0	0	0	0	0	0	0	0	0	0	0	0	0	0	0	0	0
47	China	Inner Mongolia	Daihai Lake_2004	40.58	112.67	1220	2163.7	0	0	0	0	0	0	0	0	0	0	0	0	0	0	0	0	0	0	66.73	0	0	0	0	0.7	0	0	0	0	0	0	0	0	0	0	0	0	0	0	0	0	0	0
47	China	Inner Mongolia	Daihai Lake_2004	40.58	112.67	1220	2187.7	0	0	0	0	0	0	0	0	0	0	0	0	0	0	0	0	0	0	67.94	0	0	0	0	0.7	0	0	0	0	0	0	0	0	0	0	0	0	0	0	0	0	0	0
47	China	Inner Mongolia	Daihai Lake_2004	40.58	112.67	1220	2211.6	0	0	0	0	0	0	0	0	0	0	0	0	0	0	0	0	0	0	69.1	0	0.4	0	0	0.4	0	0	0	0	0	0	0	0	0	0	0	0	0	0	0	0	0	0
47	China	Inner Mongolia	Daihai Lake_2004	40.58	112.67	1220	2235.5	0	0	0	0	0	0	0	0	0	0	0	0	0	0	0	0	0	0	65.17	0	1	0	0	0.7	0	0	0	0	0	0	0	0	0	0	0	0	0	0	0	0	0	0
47	China	Inner Mongolia	Daihai Lake_2004	40.58	112.67	1220	2259.5	0	0	0	0	0	0	0	0	0	0	0	0	0	0	0	0	0	0	71.63	0	0.7	0	0	0.7	0	0	0	0	0	0	0	0	0	0	0	0	0	0	0	0	0	0
47	China	Inner Mongolia	Daihai Lake_2004	40.58	112.67	1220	2283.4	0	0	0	0	0	0	0	0	0	0	0	0	0	0	0	0	0	0	64.22	0	0.7	0	0	0.7	0	0	0	0	0	0	0	0	0	0	0	0	0	0	0	0	0	0
47	China	Inner Mongolia	Daihai Lake_2004	40.58	112.67	1220	2307.3	0	0	0	0	0	0	0	0	0	0	0	0	0	0	0	0	0	0	60.74	0	1.51	0	0	0.9	0	0	0	0	0	0	0	0	0	0	0	0	0	0	0	0	0	0
47	China	Inner Mongolia	Daihai Lake_2004	40.58	112.67	1220	2331.3	0	0	0	0	0	0	0	0	0	0	0	0	0.3	0	0	0	0	0	63.83	0	1.01	0	0	0.61	0	0	0	0	0	0	0	0	0	0	0	0	0	0	0	0	0	0
47	China	Inner Mongolia	Daihai Lake_2004	40.58	112.67	1220	2355.2	0	0	0	0	0	0	0	0	0	0	0	0	0	0	0	0	0	0	66.84	0	0.71	0	0	0.71	0	0	0	0	0	0	0	0	0	0	0	0	0	0	0	0	0	0
47	China	Inner Mongolia	Daihai Lake_2004	40.58	112.67	1220	2379.1	0	0	0	0	0	0	0	0	0	0	0	0	0	0	0	0	0	0	71.07	0	1.11	0	0	1.11	0	0	0	0	0	0	0	0	0	0	0	0	0	0	0	0	0	0
47	China	Inner Mongolia	Daihai Lake_2004	40.58	112.67	1220	2403.1	0	0	0	0	0	0	0	0	0	0	0	0	0	0	0	0	0	0	71.53	0	0.7	0	0	0.7	0	0	0	0	0	0	0	0	0	0	0	0	0	0	0	0	0	0
47	China	Inner Mongolia	Daihai Lake_2004	40.58	112.67	1220	2427	0	0	0	0	0	0	0	0	0	0	0	0	0.3	0	0	0	0	0	66.4	0	0.7	0	0	1	0	0	0	0	0	0	0	0	0	0	0	0	0	0	0	0	0	0
47	China	Inner Mongolia	Daihai Lake_2004	40.58	112.67	1220	2451	0	0	0	0	0	0	0	0	0	0	0	0	0.4	0	0	0	0	0	69.8	0	1.4	0	0	0	0	0	0	0	0	0	0	0	0	0	0	0	0	0	0	0	0	0
47	China	Inner Mongolia	Daihai Lake_2004	40.58	112.67	1220	2474.9	0	0	0	0	0	0	0	0	0	0	0	0	0	0	0	0	0	0	70.81	0	0	0	0	0.7	0	0	0	0	0	0	0	0	0	0	0	0	0	0	0	0	0	0
47	China	Inner Mongolia	Daihai Lake_2004	40.58	112.67	1220	2498.8	0	0	0	0	0	0	0	0	0	0	0	0	0	0	0	0	0	0	64.52	0	1.51	0	0	0.3	0	0	0	0	0	0	0	0	0	0	0	0	0	0	0	0	0	0
47	China	Inner Mongolia	Daihai Lake_2004	40.58	112.67	1220	2522.8	0	0	0	0	0	0	0	0	0	0	0	0	0.3	0	0	0	0	0	61.38	0	0.6	0	0	0.6	0	0	0	0	0	0	0	0	0	0	0	0	0	0	0	0	0	0
47	China	Inner Mongolia	Daihai Lake_2004	40.58	112.67	1220	2546.7	0	0	0	0	0	0	0	0	0	0	0	0	0	0	0	0	0	0	58.08	0	0	0	0	1.1	0	0	0	0	0	0	0	0	0	0	0	0	0	0	0	0	0	0
47	China	Inner Mongolia	Daihai Lake_2004	40.58	112.67	1220	2570.6	0	0	0	0	0	0	0	0	0	0	0	0	0	0	0	0	0	0	59.32	0	0.6	0	0	0	0	0	0	0	0	0	0	0	0	0	0	0	0	0	0	0	0	0
47	China	Inner Mongolia	Daihai Lake_2004	40.58	112.67	1220	2594.6	0	0	0	0	0	0	0	0	0	0	0	0	0.3	0	0	0	0	0	55.87	0	0.3	0	0	0	0	0	0	0	0	0	0	0	0	0	0	0	0	0	0	0	0	0
47	China	Inner Mongolia	Daihai Lake_2004	40.58	112.67	1220	2618.5	0	0	0	0	0	0	0	0	0	0	0	0	0.6	0	0	0	0	0	59.7	0	0.6	0	0	1.01	0	0	0	0	0	0	0	0	0	0	0	0	0	0	0	0	0	0
47	China	Inner Mongolia	Daihai Lake_2004	40.58	112.67	1220	2642.4	0	0	0	0	0	0	0	0	0	0	0	0	0	0	0	0	0	0	64.76	0	1.61	0	0	1	0	0	0	0	0	0	0	0	0	0	0	0	0	0	0	0	0	0
47	China	Inner Mongolia	Daihai Lake_2004	40.58	112.67	1220	2666.4	0	0	0	0	0	0	0	0	0	0	0	0	0.3	0	0	0	0	0	59.52	0	1	0	0	0.7	0	0	0	0	0	0	0	0	0	0	0	0	0	0	0	0	0	0
47	China	Inner Mongolia	Daihai Lake_2004	40.58	112.67	1220	2690.3	0	0	0	0	0	0	0	0	0	0	0	0	0	0	0	0	0	0	52.95	0	0.6	0	0	0.6	0	0	0	0	0	0	0	0	0	0	0	0	0	0	0	0	0	0
47	China	Inner Mongolia	Daihai Lake_2004	40.58	112.67	1220	2714.2	0	0	0	0	0	0	0	0	0	0	0	0	0.3	0	0	0	0	0	52.5	0	0.3	0	0	1.9	0	0	0	0	0	0	0	0	0	0	0	0	0	0	0	0	0	0
47	China	Inner Mongolia	Daihai Lake_2004	40.58	112.67	1220	2738.2	0	0	0	0	0	0	0	0	0	0	0	0	0.3	0	0	0	0	0	64.62	0	0.3	0	0	1.91	0	0	0	0	0	0	0	0	0	0	0	0	0	0	0	0	0	0
47	China	Inner Mongolia	Daihai Lake_2004	40.58	112.67	1220	2762.1	0	0	0	0	0	0	0	0	0	0	0	0	0.3	0	0	0	0	0	57.8	0	0.3	0	0	0.8	0	0	0	0	0	0	0	0	0	0	0	0	0	0	0	0	0	0
47	China	Inner Mongolia	Daihai Lake_2004	40.58	112.67	1220	2786	0	0	0	0	0	0	0	0	0	0	0	0	0	0	0	0	0	0	55.42	0	1.11	0	0	0.81	0	0	0	0	0	0	0	0	0	0	0	0	0	0	0	0	0	0
47	China	Inner Mongolia	Daihai Lake_2004	40.58	112.67	1220	2817.9	0	0	0	0	0	0	0	0	0	0	0	0	0.6	0	0	0	0	0	51.7	0	0.6	0	0	1.4	0	0	0	0	0	0	0	0	0	0	0	0	0	0	0	0	0	0
47	China	Inner Mongolia	Daihai Lake_2004	40.58	112.67	1220	2857.7	0	0	0	0	0	0	0	0	0	0	0	0	0	0	0	0	0	0	53.19	0	0.3	0	0	0.3	0	0	0	0	0	0	0	0	0	0	0	0	0	0	0	0	0	0
47	China	Inner Mongolia	Daihai Lake_2004	40.58	112.67	1220	2897.5	0	0	0	0	0	0	0	0	0	0	0	0	0.3	0	0	0	0	0	57.78	0	0	0	0	0.6	0	0	0	0	0	0	0	0	0	0	0	0	0	0	0	0	0	0
47	China	Inner Mongolia	Daihai Lake_2004	40.58	112.67	1220	2937.3	0	0	0	0	0	0	0	0	0	0	0	0	0	0	0	0	0	0	54.62	0	0	0	0	0.6	0	0	0	0	0	0	0	0	0	0	0	0	0	0	0	0	0	0
47	China	Inner Mongolia	Daihai Lake_2004	40.58	112.67	1220	2977.1	0	0	0	0	0	0	0	0	0	0	0	0	0.6	0	0	0	0	0	53.8	0	0.6	0	0	0.9	0	0	0	0	0	0	0	0	0	0	0	0	0	0	0	0	0	0
47	China	Inner Mongolia	Daihai Lake_2004	40.58	112.67	1220	3016.9	0	0	0	0	0	0	0	0	0	0	0	0	0.3	0	0	0	0	0	53.99	0	0.3	0	0	0.81	0	0	0	0	0	0	0	0	0	0	0	0	0	0	0	0	0	0
47	China	Inner Mongolia	Daihai Lake_2004	40.58	112.67	1220	3056.7	0	0	0	0	0	0	0	0	0	0	0	0	0	0	0	0	0	0	54.12	0	0.9	0	0	0.6	0	0	0	0	0	0	0	0	0	0	0	0	0	0	0	0	0	0
47	China	Inner Mongolia	Daihai Lake_2004	40.58	112.67	1220	3096.5	0	0	0	0	0	0	0	0	0	0	0	0	0.8	0	0	0	0	0	57.04	0	0.3	0	0	0.5	0	0	0	0	0	0	0	0	0	0	0	0	0	0	0	0	0	0
47	China	Inner Mongolia	Daihai Lake_2004	40.58	112.67	1220	3136.3	0	0	0	0	0	0	0	0	0	0	0	0	0.3	0	0	0	0	0	64.26	0	0.3	0	0	1.6	0	0	0	0	0	0	0	0	0	0	0	0	0	0	0	0	0	0
47	China	Inner Mongolia	Daihai Lake_2004	40.58	112.67	1220	3176.1	0	0	0	0	0	0	0	0	0	0	0	0	0.3	0	0	0	0	0	63.24	0	1.5	0	0	0.6	0	0	0	0	0	0	0	0	0	0	0	0	0	0	0	0	0	0
47	China	Inner Mongolia	Daihai Lake_2004	40.58	112.67	1220	3215.9	0	0	0	0	0	0	0	0	0	0	0	0	0.3	0	0	0	0	0	57.44	0	0.3	0	0	1.41	0	0	0	0	0	0	0	0	0	0	0	0	0	0	0	0	0	0
47	China	Inner Mongolia	Daihai Lake_2004	40.58	112.67	1220	3255.7	0	0	0	0	0	0	0	0	0	0	0	0	0	0	0	0	0	0	54.27	0	0.5	0	0	0.8	0	0	0	0	0	0	0	0	0	0	0	0	0	0	0	0	0	0
47	China	Inner Mongolia	Daihai Lake_2004	40.58	112.67	1220	3295.5	0	0	0	0	0	0	0	0	0	0	0	0	0	0	0	0	0	0	54.48	0	0.2	0	0	2.01	0	0	0	0	0	0	0	0	0	0	0	0	0	0	0	0	0	0
47	China	Inner Mongolia	Daihai Lake_2004	40.58	112.67	1220	3335.3	0	0	0	0	0	0	0	0	0	0	0	0	0.3	0	0	0	0	0	49.65	0	0.8	0	0	0.8	0	0	0	0	0	0	0	0	0	0	0	0	0	0	0	0	0	0
47	China	Inner Mongolia	Daihai Lake_2004	40.58	112.67	1220	3375.1	0	0	0	0	0	0	0	0	0	0	0	0	0.6	0	0	0	0	0	58.42	0	0.3	0	0	1.6	0	0	0	0	0	0	0	0	0	0	0	0	0	0	0	0	0	0
47	China	Inner Mongolia	Daihai Lake_2004	40.58	112.67	1220	3414.9	0	0	0	0	0	0	0	0	0	0	0	0	0.3	0	0	0	0	0	57.4	0	0	0	0	0.8	0	0	0	0	0	0	0	0	0	0	0	0	0	0	0	0	0	0
47	China	Inner Mongolia	Daihai Lake_2004	40.58	112.67	1220	3454.7	0	0	0	0	0	0	0	0	0	0	0	0	0	0	0	0	0	0	67.03	0	0.6	0	0	0.6	0	0	0	0	0	0	0	0	0	0	0	0	0	0	0	0	0	0
47	China	Inner Mongolia	Daihai Lake_2004	40.58	112.67	1220	3494.5	0	0	0	0	0	0	0	0	0	0	0	0	0.3	0	0	0	0	0	56.87	0	0	0	0	0.8	0	0	0	0	0	0	0	0	0	0	0	0	0	0	0	0	0	0
47	China	Inner Mongolia	Daihai Lake_2004	40.58	112.67	1220	3534.3	0	0	0	0	0	0	0	0	0	0	0	0	0	0	0	0	0	0	31.24	0	0.3	0	0	1.83	0	0	0	0	0	0	0	0	0	0	0	0	0	0	0	0	0	0
47	China	Inner Mongolia	Daihai Lake_2004	40.58	112.67	1220	3574.1	0	0	0	0	0	0	0	0	0	0	0	0	0.2	0	0	0	0	0	38.14	0	0	0	0	0.7	0	0	0	0	0	0	0	0	0	0	0	0	0	0	0	0	0	0
47	China	Inner Mongolia	Daihai Lake_2004	40.58	112.67	1220	3613.9	0	0	0	0	0	0	0	0	0	0	0	0	0	0	0	0	0	0	29.56	0	0	0	0	0.6	0	0	0	0	0	0	0	0	0	0	0	0	0	0	0	0	0	0
47	China	Inner Mongolia	Daihai Lake_2004	40.58	112.67	1220	3653.7	0	0	0	0	0	0	0	0	0	0	0	0	0	0	0	0	0	0	46.68	0	0.5	0	0	1.31	0	0	0	0	0	0	0	0	0	0	0	0	0	0	0	0	0	0
47	China	Inner Mongolia	Daihai Lake_2004	40.58	112.67	1220	3693.5	0	0	0	0	0	0	0	0	0	0	0	0	0	0	0	0	0	0	35.49	0	0.3	0	0	1.82	0	0	0	0	0	0	0	0	0	0	0	0	0	0	0	0	0	0
47	China	Inner Mongolia	Daihai Lake_2004	40.58	112.67	1220	3733.3	0	0	0	0	0	0	0	0	0	0	0	0	0.2	0	0	0	0	0	45.2	0	0.51	0	0	0.71	0	0	0	0	0	0	0	0	0	0	0	0	0	0	0	0	0	0
47	China	Inner Mongolia	Daihai Lake_2004	40.58	112.67	1220	3773.1	0	0	0	0	0	0	0	0	0	0	0	0	0	0	0	0	0	0	45.13	0	0.5	0	0	1.21	0	0	0	0	0	0	0	0	0	0	0	0	0	0	0	0	0	0
47	China	Inner Mongolia	Daihai Lake_2004	40.58	112.67	1220	3809.6	0	0	0	0	0	0	0	0	0	0	0	0	0	0	0	0	0	0	59.28	0	0.9	0	0	0.9	0	0	0	0	0	0	0	0	0	0	0	0	0	0	0	0	0	0
47	China	Inner Mongolia	Daihai Lake_2004	40.58	112.67	1220	3842.9	0	0	0	0	0	0	0	0	0	0	0	0	0	0	0	0	0	0	46.59	0	0.8	0	0	0.5	0	0	0	0	0	0	0	0	0	0	0	0	0	0	0	0	0	0
47	China	Inner Mongolia	Daihai Lake_2004	40.58	112.67	1220	3876.1	0	0	0	0	0	0	0	0	0	0	0	0	0.3	0	0	0	0	0	45.29	0	0.8	0	0	1.4	0	0	0	0	0	0	0	0	0	0	0	0	0	0	0	0	0	0
47	China	Inner Mongolia	Daihai Lake_2004	40.58	112.67	1220	3909.3	0	0	0	0	0	0	0	0	0	0	0	0	0.5	0	0	0	0	0	56.21	0	0.5	0	0	1.1	0	0	0	0	0	0	0	0	0	0	0	0	0	0	0	0	0	0
47	China	Inner Mongolia	Daihai Lake_2004	40.58	112.67	1220	3942.6	0	0	0	0	0	0	0	0	0	0	0	0	0	0	0	0	0	0	43.39	0	0.3	0	0	1.1	0	0	0	0	0	0	0	0	0	0	0	0	0	0	0	0	0	0
47	China	Inner Mongolia	Daihai Lake_2004	40.58	112.67	1220	3975.8	0	0	0	0	0	0	0	0	0	0	0	0	0	0	0	0	0	0	61.45	0	0	0	0	1.82	0	0	0	0	0	0	0	0	0	0	0	0	0	0	0	0	0	0
47	China	Inner Mongolia	Daihai Lake_2004	40.58	112.67	1220	4009.1	0	0	0	0	0	0	0	0	0	0	0	0	0	0	0	0	0	0	57.14	0	0	0	0	0.6	0	0	0	0	0	0	0	0	0	0	0	0	0	0	0	0	0	0
47	China	Inner Mongolia	Daihai Lake_2004	40.58	112.67	1220	4042.3	0	0	0	0	0	0	0	0	0	0	0	0	0	0	0	0	0	0	55.3	0	0.92	0	0	0.61	0	0	0	0	0	0	0	0	0	0	0	0	0	0	0	0	0	0
47	China	Inner Mongolia	Daihai Lake_2004	40.58	112.67	1220	4075.5	0	0	0	0	0	0	0	0	0	0	0	0	0	0	0	0	0	0	53.56	0	0.61	0	0	1.43	0	0	0	0	0	0	0	0	0	0	0	0	0	0	0	0	0	0
47	China	Inner Mongolia	Daihai Lake_2004	40.58	112.67	1220	4108.8	0	0	0	0	0	0	0	0	0	0	0	0	0.3	0	0	0	0	0	50.5	0	0	0	0	1.11	0	0	0	0	0	0	0	0	0	0	0	0	0	0	0	0	0	0
47	China	Inner Mongolia	Daihai Lake_2004	40.58	112.67	1220	4142	0	0	0	0	0	0	0	0	0	0	0	0	1.21	0	0	0	0	0	54.33	0	0.3	0	0	1.41	0	0	0	0	0	0	0	0	0	0	0	0	0	0	0	0	0	0
47	China	Inner Mongolia	Daihai Lake_2004	40.58	112.67	1220	4175.3	0	0	0	0	0	0	0	0	0	0	0	0	0	0	0	0	0	0	51.88	0	0	0	0	1.42	0	0	0	0	0	0	0	0	0	0	0	0	0	0	0	0	0	0
47	China	Inner Mongolia	Daihai Lake_2004	40.58	112.67	1220	4208.5	0	0	0	0	0	0	0	0	0	0	0	0	0	0	0	0	0	0	54.88	0	0.6	0	0	0.6	0	0	0	0	0	0	0	0	0	0	0	0	0	0	0	0	0	0
47	China	Inner Mongolia	Daihai Lake_2004	40.58	112.67	1220	4241.7	0	0	0	0	0	0	0	0	0	0	0	0	0.3	0	0	0	0	0	60.75	0	0.3	0	0	0.91	0	0	0	0	0	0	0	0	0	0	0	0	0	0	0	0	0	0
47	China	Inner Mongolia	Daihai Lake_2004	40.58	112.67	1220	4275	0	0	0	0	0	0	0	0	0	0	0	0	0	0	0	0	0	0	74.37	0	0	0	0	0.6	0	0	0	0	0	0	0	0	0	0	0	0	0	0	0	0	0	0
47	China	Inner Mongolia	Daihai Lake_2004	40.58	112.67	1220	4308.2	0	0	0	0	0	0	0	0	0	0	0	0	0.9	0	0	0	0	0	69.18	0	0.3	0	0	0.9	0	0	0	0	0	0	0	0	0	0	0	0	0	0	0	0	0	0
47	China	Inner Mongolia	Daihai Lake_2004	40.58	112.67	1220	4341.5	0	0	0	0	0	0	0	0	0	0	0	0	0.6	0	0	0	0	0	68.17	0	0	0	0	1.31	0	0	0	0	0	0	0	0	0	0	0	0	0	0	0	0	0	0
47	China	Inner Mongolia	Daihai Lake_2004	40.58	112.67	1220	4374.7	0	0	0	0	0	0	0	0	0	0	0	0	0.3	0	0	0	0	0	73.37	0	0	0	0	1.01	0	0	0	0	0	0	0	0	0	0	0	0	0	0	0	0	0	0
47	China	Inner Mongolia	Daihai Lake_2004	40.58	112.67	1220	4407.9	0	0	0	0	0	0	0	0	0	0	0	0	0.3	0	0	0	0	0	64.06	0	0	0	0	1.8	0	0	0	0	0	0	0	0	0	0	0	0	0	0	0	0	0	0
47	China	Inner Mongolia	Daihai Lake_2004	40.58	112.67	1220	4441.2	0	0	0	0	0	0	0	0	0	0	0	0	0.6	0	0	0	0	0	49	0	0.3	0	0	4.2	0	0	0	0	0	0	0	0	0	0	0	0	0	0	0	0	0	0
47	China	Inner Mongolia	Daihai Lake_2004	40.58	112.67	1220	4474.4	0	0	0	0	0	0	0	0	0	0	0	0	0.3	0	0	0	0	0	48.2	0	0.6	0	0	2.71	0	0	0	0	0	0	0	0	0	0	0	0	0	0	0	0	0	0
47	China	Inner Mongolia	Daihai Lake_2004	40.58	112.67	1220	4507.7	0	0	0	0	0	0	0	0	0	0	0	0	0.7	0	0	0	0	0	33.1	0	0.3	0	0	1.7	0	0	0	0	0	0	0	0	0	0	0	0	0	0	0	0	0	0
47	China	Inner Mongolia	Daihai Lake_2004	40.58	112.67	1220	4540.9	0	0	0	0	0	0	0	0	0	0	0	0	0	0	0	0	0	0	47.7	0	0	0	0	0.7	0	0	0	0	0	0	0	0	0	0	0	0	0	0	0	0	0	0
47	China	Inner Mongolia	Daihai Lake_2004	40.58	112.67	1220	4574.1	0	0	0	0	0	0	0	0	0	0	0	0	0.4	0	0	0	0	0	38.66	0	0	0	0	1.5	0	0	0	0	0	0	0	0	0	0	0	0	0	0	0	0	0	0
47	China	Inner Mongolia	Daihai Lake_2004	40.58	112.67	1220	4607.4	0	0	0	0	0	0	0	0	0	0	0	0	0.3	0	0	0	0	0	56.07	0	0	0	0	1.2	0	0	0	0	0	0	0	0	0	0	0	0	0	0	0	0	0	0
47	China	Inner Mongolia	Daihai Lake_2004	40.58	112.67	1220	4640.6	0	0	0	0	0	0	0	0	0	0	0	0	0	0	0	0	0	0	53.21	0	0	0	0	2.11	0	0	0	0	0	0	0	0	0	0	0	0	0	0	0	0	0	0
47	China	Inner Mongolia	Daihai Lake_2004	40.58	112.67	1220	4673.9	0	0	0	0	0	0	0	0	0	0	0	0	0	0	0	0	0	0	55.8	0	0	0	0	1.6	0	0	0	0	0	0	0	0	0	0	0	0	0	0	0	0	0	0
47	China	Inner Mongolia	Daihai Lake_2004	40.58	112.67	1220	4707.1	0	0	0	0	0	0	0	0	0	0	0	0	0	0	0	0	0	0	48.8	0	0	0	0	1.61	0	0	0	0	0	0	0	0	0	0	0	0	0	0	0	0	0	0
47	China	Inner Mongolia	Daihai Lake_2004	40.58	112.67	1220	4740.3	0	0	0	0	0	0	0	0	0	0	0	0	0.6	0	0	0	0	0	41.67	0	0.3	0	0	2.11	0	0	0	0	0	0	0	0	0	0	0	0	0	0	0	0	0	0
47	China	Inner Mongolia	Daihai Lake_2004	40.58	112.67	1220	4773.6	0	0	0	0	0	0	0	0	0	0	0	0	0.6	0	0	0	0	0	41.63	0	0.6	0	0	1.81	0	0	0	0	0	0	0	0	0	0	0	0	0	0	0	0	0	0
47	China	Inner Mongolia	Daihai Lake_2004	40.58	112.67	1220	4806.8	0	0	0	0	0	0	0	0	0	0	0	0	0	0	0	0	0	0	57.69	0	0.3	0	0	3.02	0	0	0	0	0	0	0	0	0	0	0	0	0	0	0	0	0	0
47	China	Inner Mongolia	Daihai Lake_2004	40.58	112.67	1220	4840.1	0	0	0	0	0	0	0	0	0	0	0	0	0.3	0	0	0	0	0	60.16	0	0.3	0	0	1.4	0	0	0	0	0	0	0	0	0	0	0	0	0	0	0	0	0	0
47	China	Inner Mongolia	Daihai Lake_2004	40.58	112.67	1220	4873.3	0	0	0	0	0	0	0	0	0	0	0	0	0.3	0	0	0	0	0	51.9	0	0	0	0	1.6	0	0	0	0	0	0	0	0	0	0	0	0	0	0	0	0	0	0
47	China	Inner Mongolia	Daihai Lake_2004	40.58	112.67	1220	4906.5	0	0	0	0	0	0	0	0	0	0	0	0	0.2	0	0	0	0	0	48	0	0	0	0	2.1	0	0	0	0	0	0	0	0	0	0	0	0	0	0	0	0	0	0
47	China	Inner Mongolia	Daihai Lake_2004	40.58	112.67	1220	4939.8	0	0	0	0	0	0	0	0	0	0	0	0	0.4	0	0	0	0	0	51.91	0	0	0	0	1.2	0	0	0	0	0	0	0	0	0	0	0	0	0	0	0	0	0	0
47	China	Inner Mongolia	Daihai Lake_2004	40.58	112.67	1220	4973	0	0	0	0	0	0	0	0	0	0	0	0	0.4	0	0	0	0	0	51.36	0	0	0	0	2.61	0	0	0	0	0	0	0	0	0	0	0	0	0	0	0	0	0	0
47	China	Inner Mongolia	Daihai Lake_2004	40.58	112.67	1220	5006.3	0	0	0	0	0	0	0	0	0	0	0	0	0.3	0	0	0	0	0	54.09	0	0.5	0	0	2.32	0	0	0	0	0	0	0	0	0	0	0	0	0	0	0	0	0	0
47	China	Inner Mongolia	Daihai Lake_2004	40.58	112.67	1220	5039.5	0	0	0	0	0	0	0	0	0	0	0	0	0.6	0	0	0	0	0	51.01	0	0.3	0	0	1.81	0	0	0	0	0	0	0	0	0	0	0	0	0	0	0	0	0	0
47	China	Inner Mongolia	Daihai Lake_2004	40.58	112.67	1220	5072.7	0	0	0	0	0	0	0	0	0	0	0	0	0.6	0	0	0	0	0	54.22	0	1.1	0	0	1.91	0	0	0	0	0	0	0	0	0	0	0	0	0	0	0	0	0	0
47	China	Inner Mongolia	Daihai Lake_2004	40.58	112.67	1220	5106	0	0	0	0	0	0	0	0	0	0	0	0	0	0	0	0	0	0	38.8	0	0	0	0	0.31	0	0	0	0	0	0	0	0	0	0	0	0	0	0	0	0	0	0
47	China	Inner Mongolia	Daihai Lake_2004	40.58	112.67	1220	5139.2	0	0	0	0	0	0	0	0	0	0	0	0	0	0	0	0	0	0	31.29	0	0	0	0	0.8	0	0	0	0	0	0	0	0	0	0	0	0	0	0	0	0	0	0
47	China	Inner Mongolia	Daihai Lake_2004	40.58	112.67	1220	5172.5	0	0	0	0	0	0	0	0	0	0	0	0	0.3	0	0	0	0	0	34.24	0	0.3	0	0	0.5	0	0	0	0	0	0	0	0	0	0	0	0	0	0	0	0	0	0
47	China	Inner Mongolia	Daihai Lake_2004	40.58	112.67	1220	5205.7	0	0	0	0	0	0	0	0	0	0	0	0	0	0	0	0	0	0	33.2	0	0.3	0	0	0.8	0	0	0	0	0	0	0	0	0	0	0	0	0	0	0	0	0	0
47	China	Inner Mongolia	Daihai Lake_2004	40.58	112.67	1220	5238.9	0	0	0	0	0	0	0	0	0	0	0	0	0	0	0	0	0	0	30.57	0	0	0	0	0.3	0	0	0	0	0	0	0	0	0	0	0	0	0	0	0	0	0	0
47	China	Inner Mongolia	Daihai Lake_2004	40.58	112.67	1220	5272.2	0	0	0	0	0	0	0	0	0	0	0	0	0	0	0	0	0	0	29.63	0	0.8	0	0	0.8	0	0	0	0	0	0	0	0	0	0	0	0	0	0	0	0	0	0
47	China	Inner Mongolia	Daihai Lake_2004	40.58	112.67	1220	5305.4	0	0	0	0	0	0	0	0	0	0	0	0	0.3	0	0	0	0	0	28.3	0	0	0	0	0.51	0	0	0	0	0	0	0	0	0	0	0	0	0	0	0	0	0	0
47	China	Inner Mongolia	Daihai Lake_2004	40.58	112.67	1220	5338.7	0	0	0	0	0	0	0	0	0	0	0	0	0	0	0	0	0	0	24.6	0	0	0	0	0.6	0	0	0	0	0	0	0	0	0	0	0	0	0	0	0	0	0	0
47	China	Inner Mongolia	Daihai Lake_2004	40.58	112.67	1220	5371.9	0	0	0	0	0	0	0	0	0	0	0	0	0	0	0	0	0	0	31.73	0	0.51	0	0	0.31	0	0	0	0	0	0	0	0	0	0	0	0	0	0	0	0	0	0
47	China	Inner Mongolia	Daihai Lake_2004	40.58	112.67	1220	5405.1	0	0	0	0	0	0	0	0	0	0	0	0	0	0	0	0	0	0	24.1	0	0.3	0	0	1.6	0	0	0	0	0	0	0	0	0	0	0	0	0	0	0	0	0	0
47	China	Inner Mongolia	Daihai Lake_2004	40.58	112.67	1220	5438.4	0	0	0	0	0	0	0	0	0	0	0	0	0	0	0	0	0	0	30.43	0	0	0	0	0.8	0	0	0	0	0	0	0	0	0	0	0	0	0	0	0	0	0	0
47	China	Inner Mongolia	Daihai Lake_2004	40.58	112.67	1220	5467.3	0	0	0	0	0	0	0	0	0	0	0	0	0.5	0	0	0	0	0	33.5	0	0	0	0	1.3	0	0	0	0	0	0	0	0	0	0	0	0	0	0	0	0	0	0
47	China	Inner Mongolia	Daihai Lake_2004	40.58	112.67	1220	5491.9	0	0	0	0	0	0	0	0	0	0	0	0	0	0	0	0	0	0	26.73	0	0	0	0	0.8	0	0	0	0	0	0	0	0	0	0	0	0	0	0	0	0	0	0
47	China	Inner Mongolia	Daihai Lake_2004	40.58	112.67	1220	5516.4	0	0	0	0	0	0	0	0	0	0	0	0	0	0	0	0	0	0	27.64	0	0	0	0	0.8	0	0	0	0	0	0	0	0	0	0	0	0	0	0	0	0	0	0
47	China	Inner Mongolia	Daihai Lake_2004	40.58	112.67	1220	5541	0	0	0	0	0	0	0	0	0	0	0	0	0	0	0	0	0	0	27.82	0	0.3	0	0	0.51	0	0	0	0	0	0	0	0	0	0	0	0	0	0	0	0	0	0
47	China	Inner Mongolia	Daihai Lake_2004	40.58	112.67	1220	5565.6	0	0	0	0	0	0	0	0	0	0	0	0	0	0	0	0	0	0	21.85	0	0	0	0	0.31	0	0	0	0	0	0	0	0	0	0	0	0	0	0	0	0	0	0
47	China	Inner Mongolia	Daihai Lake_2004	40.58	112.67	1220	5590.2	0	0	0	0	0	0	0	0	0	0	0	0	0	0	0	0	0	0	17.72	0	0.3	0	0	1.1	0	0	0	0	0	0	0	0	0	0	0	0	0	0	0	0	0	0
47	China	Inner Mongolia	Daihai Lake_2004	40.58	112.67	1220	5614.7	0	0	0	0	0	0	0	0	0	0	0	0	0	0	0	0	0	0	32.04	0	0	0	0	1.64	0	0	0	0	0	0	0	0	0	0	0	0	0	0	0	0	0	0
47	China	Inner Mongolia	Daihai Lake_2004	40.58	112.67	1220	5639.3	0	0	0	0	0	0	0	0	0	0	0	0	0	0	0	0	0	0	33.78	0	0	0	0	2.14	0	0	0	0	0	0	0	0	0	0	0	0	0	0	0	0	0	0
47	China	Inner Mongolia	Daihai Lake_2004	40.58	112.67	1220	5663.9	0	0	0	0	0	0	0	0	0	0	0	0	0	0	0	0	0	0	28.67	0	0.3	0	0	1.11	0	0	0	0	0	0	0	0	0	0	0	0	0	0	0	0	0	0
47	China	Inner Mongolia	Daihai Lake_2004	40.58	112.67	1220	5688.5	0	0	0	0	0	0	0	0	0	0	0	0	0	0	0	0	0	0	32.16	0	0.5	0	0	1.51	0	0	0	0	0	0	0	0	0	0	0	0	0	0	0	0	0	0
47	China	Inner Mongolia	Daihai Lake_2004	40.58	112.67	1220	5713	0	0	0	0	0	0	0	0	0	0	0	0	0.2	0	0	0	0	0	36.99	0	0.91	0	0	1.83	0	0	0	0	0	0	0	0	0	0	0	0	0	0	0	0	0	0
47	China	Inner Mongolia	Daihai Lake_2004	40.58	112.67	1220	5737.6	0	0	0	0	0	0	0	0	0	0	0	0	0	0	0	0	0	0	38.66	0	0.3	0	0	1.1	0	0	0	0	0	0	0	0	0	0	0	0	0	0	0	0	0	0
47	China	Inner Mongolia	Daihai Lake_2004	40.58	112.67	1220	5762.2	0	0	0	0	0	0	0	0	0	0	0	0	0	0	0	0	0	0	23.89	0	0	0	0	4.23	0	0	0	0	0	0	0	0	0	0	0	0	0	0	0	0	0	0
47	China	Inner Mongolia	Daihai Lake_2004	40.58	112.67	1220	5786.8	0	0	0	0	0	0	0	0	0	0	0	0	0	0	0	0	0	0	30	0	0.51	0	0	4.14	0	0	0	0	0	0	0	0	0	0	0	0	0	0	0	0	0	0
47	China	Inner Mongolia	Daihai Lake_2004	40.58	112.67	1220	5811.3	0	0	0	0	0	0	0	0	0	0	0	0	0	0	0	0	0	0	33.54	0	0.61	0	0	4.34	0	0	0	0	0	0	0	0	0	0	0	0	0	0	0	0	0	0
47	China	Inner Mongolia	Daihai Lake_2004	40.58	112.67	1220	5835.9	0	0	0	0	0	0	0	0	0	0	0	0	0	0	0	0	0	0	39.06	0	0.5	0	0	3.3	0	0	0	0	0	0	0	0	0	0	0	0	0	0	0	0	0	0
47	China	Inner Mongolia	Daihai Lake_2004	40.58	112.67	1220	5860.5	0	0	0	0	0	0	0	0	0	0	0	0	0	0	0	0	0	0	23.55	0	0.6	0	0	3.21	0	0	0	0	0	0	0	0	0	0	0	0	0	0	0	0	0	0
47	China	Inner Mongolia	Daihai Lake_2004	40.58	112.67	1220	5885.1	0	0	0	0	0	0	0	0	0	0	0	0	0.5	0	0	0	0	0	25.43	0	0	0	0	6.91	0	0	0	0	0	0	0	0	0	0	0	0	0	0	0	0	0	0
47	China	Inner Mongolia	Daihai Lake_2004	40.58	112.67	1220	5909.6	0	0	0	0	0	0	0	0	0	0	0	0	0.4	0	0	0	0	0	29.2	0	0	0	0	3.83	0	0	0	0	0	0	0	0	0	0	0	0	0	0	0	0	0	0
47	China	Inner Mongolia	Daihai Lake_2004	40.58	112.67	1220	5934.2	0	0	0	0	0	0	0	0	0	0	0	0	0.5	0	0	0	0	0	43.75	0	0	0	0	4.64	0	0	0	0	0	0	0	0	0	0	0	0	0	0	0	0	0	0
47	China	Inner Mongolia	Daihai Lake_2004	40.58	112.67	1220	5958.8	0	0	0	0	0	0	0	0	0	0	0	0	0	0	0	0	0	0	32.7	0	0	0	0	4.12	0	0	0	0	0	0	0	0	0	0	0	0	0	0	0	0	0	0
47	China	Inner Mongolia	Daihai Lake_2004	40.58	112.67	1220	5983.4	0	0	0	0	0	0	0	0	0	0	0	0	0	0	0	0	0	0	43.23	0	0.61	0	0	8.08	0	0	0	0	0	0	0	0	0	0	0	0	0	0	0	0	0	0
47	China	Inner Mongolia	Daihai Lake_2004	40.58	112.67	1220	6007.9	0	0	0	0	0	0	0	0	0	0	0	0	0	0	0	0	0	0	37.39	0	0.51	0	0	9.02	0	0	0	0	0	0	0	0	0	0	0	0	0	0	0	0	0	0
47	China	Inner Mongolia	Daihai Lake_2004	40.58	112.67	1220	6032.5	0	0	0	0	0	0	0	0	0	0	0	0	0	0	0	0	0	0	35.35	0	0	0	0	6.27	0	0	0	0	0	0	0	0	0	0	0	0	0	0	0	0	0	0
47	China	Inner Mongolia	Daihai Lake_2004	40.58	112.67	1220	6057.1	0	0	0	0	0	0	0	0	0	0	0	0	0	0	0	0	0	0	45.71	0	0.61	0	0	1.72	0	0	0	0	0	0	0	0	0	0	0	0	0	0	0	0	0	0
47	China	Inner Mongolia	Daihai Lake_2004	40.58	112.67	1220	6081.6	0	0	0	0	0	0	0	0	0	0	0	0	0	0	0	0	0	0	50.8	0	0	0	0	1.2	0	0	0	0	0	0	0	0	0	0	0	0	0	0	0	0	0	0
47	China	Inner Mongolia	Daihai Lake_2004	40.58	112.67	1220	6106.2	0	0	0	0	0	0	0	0	0	0	0	0	0	0	0	0	0	0	69.55	0	0.3	0	0	0	0	0	0	0	0	0	0	0	0	0	0	0	0	0	0	0	0	0
47	China	Inner Mongolia	Daihai Lake_2004	40.58	112.67	1220	6130.8	0	0	0	0	0	0	0	0	0	0	0	0	0	0	0	0	0	0	54.24	0	0	0	0	0.81	0	0	0	0	0	0	0	0	0	0	0	0	0	0	0	0	0	0
47	China	Inner Mongolia	Daihai Lake_2004	40.58	112.67	1220	6155.4	0	0	0	0	0	0	0	0	0	0	0	0	0	0	0	0	0	0	43.57	0	0	0	0	1.11	0	0	0	0	0	0	0	0	0	0	0	0	0	0	0	0	0	0
47	China	Inner Mongolia	Daihai Lake_2004	40.58	112.67	1220	6179.9	0	0	0	0	0	0	0	0	0	0	0	0	0.2	0	0	0	0	0	43.41	0	0.2	0	0	3.65	0	0	0	0	0	0	0	0	0	0	0	0	0	0	0	0	0	0
47	China	Inner Mongolia	Daihai Lake_2004	40.58	112.67	1220	6204.5	0	0	0	0	0	0	0	0	0	0	0	0	0	0	0	0	0	0	45.44	0	0.2	0	0	1.72	0	0	0	0	0	0	0	0	0	0	0	0	0	0	0	0	0	0
47	China	Inner Mongolia	Daihai Lake_2004	40.58	112.67	1220	6229.1	0	0	0	0	0	0	0	0	0	0	0	0	0	0	0	0	0	0	43.92	0	0.51	0	0	1.02	0	0	0	0	0	0	0	0	0	0	0	0	0	0	0	0	0	0
47	China	Inner Mongolia	Daihai Lake_2004	40.58	112.67	1220	6253.7	0	0	0	0	0	0	0	0	0	0	0	0	0.2	0	0	0	0	0	42.54	0	0.5	0	0	2.02	0	0	0	0	0	0	0	0	0	0	0	0	0	0	0	0	0	0
47	China	Inner Mongolia	Daihai Lake_2004	40.58	112.67	1220	6278.2	0	0	0	0	0	0	0	0	0	0	0	0	0.5	0	0	0	0	0	48.89	0	0	0	0	3.83	0	0	0	0	0	0	0	0	0	0	0	0	0	0	0	0	0	0
47	China	Inner Mongolia	Daihai Lake_2004	40.58	112.67	1220	6302.8	0	0	0	0	0	0	0	0	0	0	0	0	0	0	0	0	0	0	37.25	0	0.3	0	0	4.02	0	0	0	0	0	0	0	0	0	0	0	0	0	0	0	0	0	0
47	China	Inner Mongolia	Daihai Lake_2004	40.58	112.67	1220	6327.4	0	0	0	0	0	0	0	0	0	0	0	0	0.3	0	0	0	0	0	45.6	0	0	0	0	1.52	0	0	0	0	0	0	0	0	0	0	0	0	0	0	0	0	0	0
47	China	Inner Mongolia	Daihai Lake_2004	40.58	112.67	1220	6352	0	0	0	0	0	0	0	0	0	0	0	0	0	0	0	0	0	0	49	0	0.3	0	0	1.6	0	0	0	0	0	0	0	0	0	0	0	0	0	0	0	0	0	0
47	China	Inner Mongolia	Daihai Lake_2004	40.58	112.67	1220	6376.5	0	0	0	0	0	0	0	0	0	0	0	0	0	0	0	0	0	0	44.38	0	0.3	0	0	0.3	0	0	0	0	0	0	0	0	0	0	0	0	0	0	0	0	0	0
47	China	Inner Mongolia	Daihai Lake_2004	40.58	112.67	1220	6401.1	0	0	0	0	0	0	0	0	0	0	0	0	0	0	0	0	0	0	40.86	0	0.3	0	0	2.31	0	0	0	0	0	0	0	0	0	0	0	0	0	0	0	0	0	0
47	China	Inner Mongolia	Daihai Lake_2004	40.58	112.67	1220	6425.7	0	0	0	0	0	0	0	0	0	0	0	0	0	0	0	0	0	0	38.31	0	0.3	0	0	1.91	0	0	0	0	0	0	0	0	0	0	0	0	0	0	0	0	0	0
47	China	Inner Mongolia	Daihai Lake_2004	40.58	112.67	1220	6450.3	0	0	0	0	0	0	0	0	0	0	0	0	0	0	0	0	0	0	39.61	0	0.2	0	0	7.23	0	0	0	0	0	0	0	0	0	0	0	0	0	0	0	0	0	0
47	China	Inner Mongolia	Daihai Lake_2004	40.58	112.67	1220	6474.8	0	0	0	0	0	0	0	0	0	0	0	0	0	0	0	0	0	0	42.71	0	0	0	0	3.51	0	0	0	0	0	0	0	0	0	0	0	0	0	0	0	0	0	0
47	China	Inner Mongolia	Daihai Lake_2004	40.58	112.67	1220	6499.4	0	0	0	0	0	0	0	0	0	0	0	0	0	0	0	0	0	0	40.06	0	0.5	0	0	3.33	0	0	0	0	0	0	0	0	0	0	0	0	0	0	0	0	0	0
47	China	Inner Mongolia	Daihai Lake_2004	40.58	112.67	1220	6524	0	0	0	0	0	0	0	0	0	0	0	0	0.3	0	0	0	0	0	40.12	0	0.5	0	0	3.02	0	0	0	0	0	0	0	0	0	0	0	0	0	0	0	0	0	0
47	China	Inner Mongolia	Daihai Lake_2004	40.58	112.67	1220	6548.6	0	0	0	0	0	0	0	0	0	0	0	0	0	0	0	0	0	0	39.88	0	0.3	0	0	5.91	0	0	0	0	0	0	0	0	0	0	0	0	0	0	0	0	0	0
47	China	Inner Mongolia	Daihai Lake_2004	40.58	112.67	1220	6573.1	0	0	0	0	0	0	0	0	0	0	0	0	0	0	0	0	0	0	36.6	0	0	0	0	3.36	0	0	0	0	0	0	0	0	0	0	0	0	0	0	0	0	0	0
47	China	Inner Mongolia	Daihai Lake_2004	40.58	112.67	1220	6597.7	0	0	0	0	0	0	0	0	0	0	0	0	0	0	0	0	0	0	42.89	0	0	0	0	2.74	0	0	0	0	0	0	0	0	0	0	0	0	0	0	0	0	0	0
47	China	Inner Mongolia	Daihai Lake_2004	40.58	112.67	1220	6630.2	0	0	0	0	0	0	0	0	0	0	0	0	0	0	0	0	0	0	45.02	0	0	0	0	2.54	0	0	0	0	0	0	0	0	0	0	0	0	0	0	0	0	0	0
47	China	Inner Mongolia	Daihai Lake_2004	40.58	112.67	1220	6670.5	0	0	0	0	0	0	0	0	0	0	0	0	0.33	0	0	0	0	0	61.37	0	0	0	0	7.51	0	0	0	0	0	0	0	0	0	0	0	0	0	0	0	0	0	0
47	China	Inner Mongolia	Daihai Lake_2004	40.58	112.67	1220	6710.9	0	0	0	0	0	0	0	0	0	0	0	0	0.34	0	0	0	0	0	68.22	0	0.34	0	0	0.8	0	0	0	0	0	0	0	0	0	0	0	0	0	0	0	0	0	0
47	China	Inner Mongolia	Daihai Lake_2004	40.58	112.67	1220	6751.3	0	0	0	0	0	0	0	0	0	0	0	0	0.3	0	0	0	0	0	55.61	0	0.3	0	0	5.46	0	0	0	0	0	0	0	0	0	0	0	0	0	0	0	0	0	0
47	China	Inner Mongolia	Daihai Lake_2004	40.58	112.67	1220	6791.6	0	0	0	0	0	0	0	0	0	0	0	0	0.3	0	0	0	0	0	52.46	0	0	0	0	5.13	0	0	0	0	0	0	0	0	0	0	0	0	0	0	0	0	0	0
47	China	Inner Mongolia	Daihai Lake_2004	40.58	112.67	1220	6832	0	0	0	0	0	0	0	0	0	0	0	0	0.3	0	0	0	0	0	58.44	0	0	0	0	3.9	0	0	0	0	0	0	0	0	0	0	0	0	0	0	0	0	0	0
47	China	Inner Mongolia	Daihai Lake_2004	40.58	112.67	1220	6872.4	0	0	0	0	0	0	0	0	0	0	0	0	0	0	0	0	0	0	57.4	0	0.32	0	0	0.21	0	0	0	0	0	0	0	0	0	0	0	0	0	0	0	0	0	0
47	China	Inner Mongolia	Daihai Lake_2004	40.58	112.67	1220	6912.7	0	0	0	0	0	0	0	0	0	0	0	0	0	0	0	0	0	0	51.59	0	0.3	0	0	7.27	0	0	0	0	0	0	0	0	0	0	0	0	0	0	0	0	0	0
47	China	Inner Mongolia	Daihai Lake_2004	40.58	112.67	1220	6953.1	0	0	0	0	0	0	0	0	0	0	0	0	0	0	0	0	0	0	51.76	0	0.2	0	0	4.72	0	0	0	0	0	0	0	0	0	0	0	0	0	0	0	0	0	0
47	China	Inner Mongolia	Daihai Lake_2004	40.58	112.67	1220	6993.5	0	0	0	0	0	0	0	0	0	0	0	0	0	0	0	0	0	0	56.01	0	0.3	0	0	4.71	0	0	0	0	0	0	0	0	0	0	0	0	0	0	0	0	0	0
47	China	Inner Mongolia	Daihai Lake_2004	40.58	112.67	1220	7033.8	0	0	0	0	0	0	0	0	0	0	0	0	0	0	0	0	0	0	51.25	0	0.3	0	0	4.1	0	0	0	0	0	0	0	0	0	0	0	0	0	0	0	0	0	0
47	China	Inner Mongolia	Daihai Lake_2004	40.58	112.67	1220	7074.2	0	0	0	0	0	0	0	0	0	0	0	0	0.5	0	0	0	0	0	57.09	0	0.5	0	0	5.53	0	0	0	0	0	0	0	0	0	0	0	0	0	0	0	0	0	0
47	China	Inner Mongolia	Daihai Lake_2004	40.58	112.67	1220	7114.5	0	0	0	0	0	0	0	0	0	0	0	0	0	0	0	0	0	0	55.13	0	0.5	0	0	3.79	0	0	0	0	0	0	0	0	0	0	0	0	0	0	0	0	0	0
47	China	Inner Mongolia	Daihai Lake_2004	40.58	112.67	1220	7154.9	0	0	0	0	0	0	0	0	0	0	0	0	0	0	0	0	0	0	51.55	0	0.8	0	0	5.72	0	0	0	0	0	0	0	0	0	0	0	0	0	0	0	0	0	0
47	China	Inner Mongolia	Daihai Lake_2004	40.58	112.67	1220	7195.3	0	0	0	0	0	0	0	0	0	0	0	0	0	0	0	0	0	0	48.45	0	0.2	0	0	5.71	0	0	0	0	0	0	0	0	0	0	0	0	0	0	0	0	0	0
47	China	Inner Mongolia	Daihai Lake_2004	40.58	112.67	1220	7235.6	0	0	0	0	0	0	0	0	0	0	0	0	0	0	0	0	0	0	40.04	0	0.2	0	0	4.6	0	0	0	0	0	0	0	0	0	0	0	0	0	0	0	0	0	0
47	China	Inner Mongolia	Daihai Lake_2004	40.58	112.67	1220	7276	0	0	0	0	0	0	0	0	0	0	0	0	1.1	0	0	0	0	0	36.19	0	0	0	0	4.59	0	0	0	0	0	0	0	0	0	0	0	0	0	0	0	0	0	0
47	China	Inner Mongolia	Daihai Lake_2004	40.58	112.67	1220	7316.4	0	0	0	0	0	0	0	0	0	0	0	0	0	0	0	0	0	0	26.05	0	0	0	0	3.49	0	0	0	0	0	0	0	0	0	0	0	0	0	0	0	0	0	0
47	China	Inner Mongolia	Daihai Lake_2004	40.58	112.67	1220	7356.7	0	0	0	0	0	0	0	0	0	0	0	0	0	0	0	0	0	0	25.85	0	0.6	0	0	3.19	0	0	0	0	0	0	0	0	0	0	0	0	0	0	0	0	0	0
47	China	Inner Mongolia	Daihai Lake_2004	40.58	112.67	1220	7397.1	0	0	0	0	0	0	0	0	0	0	0	0	0	0	0	0	0	0	23.01	0	0	0	0	4.94	0	0	0	0	0	0	0	0	0	0	0	0	0	0	0	0	0	0
47	China	Inner Mongolia	Daihai Lake_2004	40.58	112.67	1220	7437.5	0	0	0	0	0	0	0	0	0	0	0	0	0	0	0	0	0	0	23.76	0	0	0	0	2.63	0	0	0	0	0	0	0	0	0	0	0	0	0	0	0	0	0	0
47	China	Inner Mongolia	Daihai Lake_2004	40.58	112.67	1220	7477.8	0	0	0	0	0	0	0	0	0	0	0	0	0	0	0	0	0	0	30.47	0	0	0	0	4.1	0	0	0	0	0	0	0	0	0	0	0	0	0	0	0	0	0	0
47	China	Inner Mongolia	Daihai Lake_2004	40.58	112.67	1220	7582	0	0	0	0	0	0	0	0	0	0	0	0	0.5	0	0	0	0	0	37.65	0	0	0	0	2.81	0	0	0	0	0	0	0	0	0	0	0	0	0	0	0	0	0	0
47	China	Inner Mongolia	Daihai Lake_2004	40.58	112.67	1220	7749.9	0	0	0	0	0	0	0	0	0	0	0	0	0	0	0	0	0	0	37.04	0	0.5	0	0	4.3	0	0	0	0	0	0	0	0	0	0	0	0	0	0	0	0	0	0
47	China	Inner Mongolia	Daihai Lake_2004	40.58	112.67	1220	7917.9	0	0	0	0	0	0	0	0	0	0	0	0	0.3	0	0	0	0	0	53.85	0	0	0	0	9.31	0	0	0	0	0	0	0	0	0	0	0	0	0	0	0	0	0	0
47	China	Inner Mongolia	Daihai Lake_2004	40.58	112.67	1220	8085.8	0	0	0	0	0	0	0	0	0	0	0	0	0.3	0	0	0	0	0	64.31	0	0	0	0	6.77	0	0	0	0	0	0	0	0	0	0	0	0	0	0	0	0	0	0
47	China	Inner Mongolia	Daihai Lake_2004	40.58	112.67	1220	8253.7	0	0	0	0	0	0	0	0	0	0	0	0	0	0	0	0	0	0	63.41	0	0	0	0	4.33	0	0	0	0	0	0	0	0	0	0	0	0	0	0	0	0	0	0
47	China	Inner Mongolia	Daihai Lake_2004	40.58	112.67	1220	8421.7	0	0	0	0	0	0	0	0	0	0	0	0	0.3	0	0	0	0	0	61.04	0	0.5	0	0	4.2	0	0	0	0	0	0	0	0	0	0	0	0	0	0	0	0	0	0
47	China	Inner Mongolia	Daihai Lake_2004	40.58	112.67	1220	8589.6	0	0	0	0	0	0	0	0	0	0	0	0	0	0	0	0	0	0	66.47	0	0.6	0	0	5.59	0	0	0	0	0	0	0	0	0	0	0	0	0	0	0	0	0	0
47	China	Inner Mongolia	Daihai Lake_2004	40.58	112.67	1220	8757.6	0	0	0	0	0	0	0	0	0	0	0	0	0	0	0	0	0	0	66.7	0	0.3	0	0	3.61	0	0	0	0	0	0	0	0	0	0	0	0	0	0	0	0	0	0
47	China	Inner Mongolia	Daihai Lake_2004	40.58	112.67	1220	8925.5	0	0	0	0	0	0	0	0	0	0	0	0	0	0	0	0	0	0	65.63	0	0.3	0	0	2.61	0	0	0	0	0	0	0	0	0	0	0	0	0	0	0	0	0	0
47	China	Inner Mongolia	Daihai Lake_2004	40.58	112.67	1220	9093.4	0	0	0	0	0	0	0	0	0	0	0	0	0	0	0	0	0	0	75.73	0	0	0	0	6.42	0	0	0	0	0	0	0	0	0	0	0	0	0	0	0	0	0	0
47	China	Inner Mongolia	Daihai Lake_2004	40.58	112.67	1220	9261.4	0	0	0	0	0	0	0	0	0	0	0	0	0.2	0	0	0	0	0	54.52	0	0.2	0	0	5.42	0	0	0	0	0	0	0	0	0	0	0	0	0	0	0	0	0	0
47	China	Inner Mongolia	Daihai Lake_2004	40.58	112.67	1220	9429.3	0	0	0	0	0	0	0	0	0	0	0	0	0	0	0	0	0	0	66.97	0	0.9	0	0	3.31	0	0	0	0	0	0	0	0	0	0	0	0	0	0	0	0	0	0
47	China	Inner Mongolia	Daihai Lake_2004	40.58	112.67	1220	9597.3	0	0	0	0	0	0	0	0	0	0	0	0	0.2	0	0	0	0	0	61.59	0	0.71	0	0	7.06	0	0	0	0	0	0	0	0	0	0	0	0	0	0	0	0	0	0
47	China	Inner Mongolia	Daihai Lake_2004	40.58	112.67	1220	9765.2	0	0	0	0	0	0	0	0	0	0	0	0	0	0	0	0	0	0	64.22	0	0.3	0	0	5.33	0	0	0	0	0	0	0	0	0	0	0	0	0	0	0	0	0	0
47	China	Inner Mongolia	Daihai Lake_2004	40.58	112.67	1220	9933.1	0	0	0	0	0	0	0	0	0	0	0	0	0	0	0	0	0	0	75	0	0.32	0	0	0.64	0	0	0	0	0	0	0	0	0	0	0	0	0	0	0	0	0	0
47	China	Inner Mongolia	Daihai Lake_2004	40.58	112.67	1220	10101.1	0	0	0	0	0	0	0	0	0	0	0	0	0.3	0	0	0	0	0	67.6	0	0	0	0	5.62	0	0	0	0	0	0	0	0	0	0	0	0	0	0	0	0	0	0
47	China	Inner Mongolia	Daihai Lake_2004	40.58	112.67	1220	10269	0	0	0	0	0	0	0	0	0	0	0	0	0	0	0	0	0	0	69.66	0	0.3	0	0	2.79	0	0	0	0	0	0	0	0	0	0	0	0	0	0	0	0	0	0
47	China	Inner Mongolia	Daihai Lake_2004	40.58	112.67	1220	10432.1	0	0	0	0	0	0	0	0	0	0	0	0	0.2	0	0	0	0	0	70.59	0	0.2	0	0	4.63	0	0	0	0	0	0	0	0	0	0	0	0	0	0	0	0	0	0
47	China	Inner Mongolia	Daihai Lake_2004	40.58	112.67	1220	10590.3	0	0	0	0	0	0	0	0	0	0	0	0	0.3	0	0	0	0	0	67.27	0	0	0	0	8.11	0	0	0	0	0	0	0	0	0	0	0	0	0	0	0	0	0	0
47	China	Inner Mongolia	Daihai Lake_2004	40.58	112.67	1220	10748.5	0	0	0	0	0	0	0	0	0	0	0	0	0.3	0	0	0	0	0	72.44	0	0	0	0	8.92	0	0	0	0	0	0	0	0	0	0	0	0	0	0	0	0	0	0
47	China	Inner Mongolia	Daihai Lake_2004	40.58	112.67	1220	10906.7	0	0	0	0	0	0	0	0	0	0	0	0	0.3	0	0	0	0	0	68.08	0	0.3	0	0	11.08	0	0	0	0	0	0	0	0	0	0	0	0	0	0	0	0	0	0
47	China	Inner Mongolia	Daihai Lake_2004	40.58	112.67	1220	11064.9	0	0	0	0	0	0	0	0	0	0	0	0	0	0	0	0	0	0	62	0	0	0	0	20.3	0	0	0	0	0	0	0	0	0	0	0	0	0	0	0	0	0	0
47	China	Inner Mongolia	Daihai Lake_2004	40.58	112.67	1220	11223.1	0	0	0	0	0	0	0	0	0	0	0	0	0	0	0	0	0	0	69.99	0	1	0	0	2.62	0	0	0	0	0	0	0	0	0	0	0	0	0	0	0	0	0	0
47	China	Inner Mongolia	Daihai Lake_2004	40.58	112.67	1220	11381.3	0	0	0	0	0	0	0	0	0	0	0	0	0	0	0	0	0	0	57.87	0	0	0	0	20.56	0	0	0	0	0	0	0	0	0	0	0	0	0	0	0	0	0	0
47	China	Inner Mongolia	Daihai Lake_2004	40.58	112.67	1220	11539.5	0	0	0	0	0	0	0	0	0	0	0	0	0	0	0	0	0	0	43.41	0	0.51	0	0	28.5	0	0	0	0	0	0	0	0	0	0	0	0	0	0	0	0	0	0
47	China	Inner Mongolia	Daihai Lake_2004	40.58	112.67	1220	11697.7	0	0	0	0	0	0	0	0	0	0	0	0	0.5	0	0	0	0	0	41.6	0	0	0	0	18.5	0	0	0	0	0	0	0	0	0	0	0	0	0	0	0	0	0	0
49	China	Hubei	Dajiuhu Lake	31.75	110.67	1700	134.4	0	0	0	0	0	0	0	0	0	0	0	0	0	0	0	0	0	0	0	0	0	0	0	10.17	0	0	0	0	0	0	0	0	0	0	0	0	0	1.69	0	0	0	1.69
49	China	Hubei	Dajiuhu Lake	31.75	110.67	1700	145.3	0	0	0	0	0	0	0	0	0	0	0	0	0	0	0	0	0	0	0	0	0	0	0	11.86	0	0	0	0	0	0	0	0	0	0	0	0	0	6.78	0	0	0	0
49	China	Hubei	Dajiuhu Lake	31.75	110.67	1700	180.1	0	0	0	0	0	0	0	0	0	0	0	0	0	0	0	0	0	0	0	0	0	0	0	11.29	0	0	0	0	0	0	0	0	0	0	0	0	0	6.45	0	0	0	0
49	China	Hubei	Dajiuhu Lake	31.75	110.67	1700	512.8	0	0	0	0	0	0	0	0	0	0	0	0	0	0	0	0	0	0	0	0	0	0	0	11.59	0	0	0	0	0	0	0	0	0	0	0	0	0	4.35	1.45	0	0	1.45
49	China	Hubei	Dajiuhu Lake	31.75	110.67	1700	615.7	0	0	0	0	0	0	0	0	0	0	0	0	0	0	0	0	0	0	0	0	0	0	0	16.36	0	0	0	0	0	0	0	0	0	0	0	0	0	1.82	5.45	0	0	5.45
49	China	Hubei	Dajiuhu Lake	31.75	110.67	1700	988.1	0	0	0	0	0	0	0	0	0	0	0	0	0	0	0	0	0	0	0	0	0	0	0	19.23	0	0	0	0	0	0	0	0	0	0	0	0	0	0	7.69	0	0	5.77
49	China	Hubei	Dajiuhu Lake	31.75	110.67	1700	1241.5	0	0	0	0	0	0	0	0	0	0	0	0	0	0	0	0	0	0	0	0	0	0	0	16.98	0	0	0	0	0	0	0	0	0	0	0	0	0	0	9.43	0	0	7.55
49	China	Hubei	Dajiuhu Lake	31.75	110.67	1700	2000	0	0	0	0	0	0	0	0	0	0	0	0	0	0	0	0	0	0	0	0	0	0	0	17.86	0	0	0	0	0	0	0	0	0	0	0	0	0	0	7.14	0	0	5.36
49	China	Hubei	Dajiuhu Lake	31.75	110.67	1700	2018.6	0	0	0	0	0	0	0	0	0	0	0	0	0	0	0	0	0	0	0	0	0	0	0	20.37	0	0	0	0	0	0	0	0	0	0	0	0	0	0	3.7	0	0	1.85
49	China	Hubei	Dajiuhu Lake	31.75	110.67	1700	2026.1	0	0	0	0	0	0	0	0	0	0	0	0	0	0	0	0	0	0	0	0	0	0	0	15.52	0	0	0	0	0	0	0	0	0	0	0	0	0	0	0	0	0	3.45
49	China	Hubei	Dajiuhu Lake	31.75	110.67	1700	2188.9	0	0	0	0	0	0	0	0	0	0	0	0	0	0	0	0	0	0	0	0	0	0	0	16.36	0	0	0	0	0	0	0	0	0	0	0	0	0	0	0	0	1.82	1.82
49	China	Hubei	Dajiuhu Lake	31.75	110.67	1700	2328.6	0	0	0	0	0	0	0	0	0	0	0	0	0	0	0	0	0	0	0	0	0	0	0	15.63	0	0	0	0	0	0	0	0	0	0	0	0	0	3.13	0	0	4.69	7.81
49	China	Hubei	Dajiuhu Lake	31.75	110.67	1700	2385.8	0	0	0	0	0	0	0	0	0	0	0	0	0	0	0	0	0	0	0	0	0	0	0	12.5	0	0	0	0	0	0	0	0	0	0	0	0	0	6.25	0	0	3.13	1.56
49	China	Hubei	Dajiuhu Lake	31.75	110.67	1700	2422.4	0	0	0	0	0	0	0	0	0	0	0	0	0	0	0	0	0	0	0	0	0	0	0	14.06	0	0	0	0	0	0	0	0	0	0	0	0	0	7.81	0	0	4.69	6.25
49	China	Hubei	Dajiuhu Lake	31.75	110.67	1700	2696.3	0	0	0	0	0	0	0	0	0	0	0	0	0	0	0	0	0	0	0	0	0	0	0	14.93	0	0	0	0	0	0	0	0	0	0	0	0	0	2.99	0	0	5.97	7.46
49	China	Hubei	Dajiuhu Lake	31.75	110.67	1700	2703.6	0	0	0	0	0	0	0	0	0	0	0	0	0	0	0	0	0	0	0	0	0	0	0	13.04	0	0	0	0	0	0	0	0	0	0	0	0	0	1.45	0	0	5.8	8.7
49	China	Hubei	Dajiuhu Lake	31.75	110.67	1700	3179.7	0	0	0	0	0	0	0	0	0	0	0	0	0	0	0	0	0	0	0	0	0	0	0	12.12	0	0	0	0	0	0	0	0	0	0	0	0	0	0	0	0	6.06	9.09
49	China	Hubei	Dajiuhu Lake	31.75	110.67	1700	3200	0	0	0	0	0	0	0	0	0	0	0	0	0	0	0	0	0	0	0	0	0	0	0	8.06	0	0	0	0	0	0	0	0	0	0	0	0	0	0	1.61	0	4.84	11.29
49	China	Hubei	Dajiuhu Lake	31.75	110.67	1700	3828.6	0	0	0	0	0	0	0	0	0	0	0	0	0	0	0	0	0	0	0	0	0	0	0	10.77	0	0	0	0	0	0	0	0	0	0	0	0	0	0	4.62	0	1.54	13.85
49	China	Hubei	Dajiuhu Lake	31.75	110.67	1700	3933.7	0	0	0	0	0	0	0	0	0	0	0	0	0	0	0	0	0	0	0	0	0	0	0	1.82	0	0	0	0	0	0	0	0	0	0	0	0	0	0	7.27	0	1.82	12.73
49	China	Hubei	Dajiuhu Lake	31.75	110.67	1700	4441.7	0	0	0	0	0	0	0	0	0	0	0	0	0	0	0	0	0	0	0	0	0	0	0	0	0	0	0	0	0	0	0	0	0	0	0	0	0	0	9.26	0	0	11.11
49	China	Hubei	Dajiuhu Lake	31.75	110.67	1700	5361.1	0	0	0	0	0	0	0	0	0	0	0	0	0	0	0	0	0	0	0	0	0	0	0	3.7	0	0	0	0	0	0	0	0	0	0	0	0	0	0	9.26	0	0	9.26
49	China	Hubei	Dajiuhu Lake	31.75	110.67	1700	7017.1	0	0	0	0	0	0	0	0	0	0	0	0	0	0	0	0	0	0	0	0	0	0	0	5.36	0	0	0	0	0	0	0	0	0	0	0	0	0	1.79	7.14	0	0	12.5
49	China	Hubei	Dajiuhu Lake	31.75	110.67	1700	7102	0	0	0	0	0	0	0	0	0	0	0	0	0	0	0	0	0	0	0	0	0	0	0	8.7	0	0	0	0	0	0	0	0	0	0	0	0	0	2.17	4.35	0	0	10.87
49	China	Hubei	Dajiuhu Lake	31.75	110.67	1700	7282.3	0	0	0	0	0	0	0	0	0	0	0	0	0	0	0	0	0	0	0	0	0	0	0	8.7	0	0	0	0	0	0	0	0	0	0	0	0	0	2.17	4.35	0	2.17	10.87
49	China	Hubei	Dajiuhu Lake	31.75	110.67	1700	8030.8	0	0	0	0	0	0	0	0	0	0	0	0	0	0	0	0	0	0	0	0	0	0	0	10.2	0	0	0	0	0	0	0	0	0	0	0	0	0	4.08	6.12	0	2.04	8.16
49	China	Hubei	Dajiuhu Lake	31.75	110.67	1700	8066.5	0	0	0	0	0	0	0	0	0	0	0	0	0	0	0	0	0	0	0	0	0	0	0	11.32	0	0	0	0	0	0	0	0	0	0	0	0	0	1.89	7.55	0	3.77	7.55
49	China	Hubei	Dajiuhu Lake	31.75	110.67	1700	8197.9	0	0	0	0	0	0	0	0	0	0	0	0	0	0	0	0	0	0	0	0	0	0	0	13.56	0	0	0	0	0	0	0	0	0	0	0	0	0	5.08	6.78	0	5.08	5.08
49	China	Hubei	Dajiuhu Lake	31.75	110.67	1700	8566.8	0	0	0	0	0	0	0	0	0	0	0	0	0	0	0	0	0	0	0	0	0	0	0	16.39	0	0	0	0	0	0	0	0	0	0	0	0	0	6.56	4.92	0	3.28	3.28
49	China	Hubei	Dajiuhu Lake	31.75	110.67	1700	9749.2	0	0	0	0	0	0	0	0	0	0	0	0	0	0	0	0	0	0	0	0	0	0	0	16.39	0	0	0	0	0	0	0	0	0	0	0	0	0	6.56	1.64	0	1.64	1.64
49	China	Hubei	Dajiuhu Lake	31.75	110.67	1700	9899.8	0	0	0	0	0	0	0	0	0	0	0	0	0	0	0	0	0	0	0	0	0	0	0	14.75	0	0	0	0	0	0	0	0	0	0	0	0	0	6.56	0	0	1.64	0
49	China	Hubei	Dajiuhu Lake	31.75	110.67	1700	9911.6	0	0	0	0	0	0	0	0	0	0	0	0	0	0	0	0	0	0	0	0	0	0	0	14.52	0	0	0	0	0	0	0	0	0	0	0	0	0	6.45	0	0	3.23	0
49	China	Hubei	Dajiuhu Lake	31.75	110.67	1700	10860.1	0	0	0	0	0	0	0	0	0	0	0	0	0	0	0	0	0	0	0	0	0	0	0	13.64	0	0	0	0	0	0	0	0	0	0	0	0	0	7.58	0	0	4.55	1.52
50	China	Inner Mongolia	Dalai Nur Lake	43.28	116.58	1200	1429.2	0	0	0	0	0	0	0	0	0	0	0	0	0	0	0	0	0	0	6.25	0	25	0	0	0	0	0	0	0	0	0	0	0	0	0	0	0	0	0	0	0	0	0
50	China	Inner Mongolia	Dalai Nur Lake	43.28	116.58	1200	3415.9	0	0	0	0	0	0	0	0	0	0	0	0	0	0	0	0	0	0	15.48	0	0	0	0	0	0	0	0	0	0	0	0	0	0	0	0	0	0	0	0	0	0	0
50	China	Inner Mongolia	Dalai Nur Lake	43.28	116.58	1200	7944.7	0	0	0	0	0	0	0	0	0	0	0	0	0	0	0	0	0	0	3.45	0	20.69	0	0	0	0	0	0	0	0	0	0	0	0	0	0	0	0	0	0	0	0	0
50	China	Inner Mongolia	Dalai Nur Lake	43.28	116.58	1200	9382.1	0	0	0	0	0	0	0	0	0	0	0	0	0	0	0	0	0	0	5.56	0	5.56	0	0	0	0	0	0	0	0	0	0	0	0	0	0	0	0	0	0	0	0	0
52	China	Xinjiang	Daluoba	47.83	88.2	2020	457.3	0	0	0	0	0	0	0	0	0	0	0	0	3	0	0	0	0	0	10.96	0	5.48	0	0	1.24	0	0	0	0	0.62	0	0	0	0	0	0	0	0	0	0	7.86	0	0
52	China	Xinjiang	Daluoba	47.83	88.2	2020	956.1	0	0	0	0	0	0	0	0	0	0	0	0	1.63	0	0	0	0	0	10.87	0	16.3	0	0	1.09	0	0	0	0	0	0	0	0	0	0	0	0	1.09	0.54	0	26.09	0	0
52	China	Xinjiang	Daluoba	47.83	88.2	2020	1953.6	0	0	0	0	0	0	0	0	0	0	0	0	0.81	0	0	0	0	0	16.06	0	2.54	0	0	0	0	0	0	0	0	0	0	0	0	0	0	0	0	0	0	27.13	0	0
52	China	Xinjiang	Daluoba	47.83	88.2	2020	4222.8	0	0	0	0	0	0	0	0	0	0	0	0	6.28	0	0	0	0	0	7.24	0	2.88	0	0	0.53	0	0	0	0	2.88	0	0	0	0	0	0	0	1.92	0	0	13.42	0	0
52	China	Xinjiang	Daluoba	47.83	88.2	2020	5239	0	0	0	0	0	0	0	0	0	0	0	0	3.38	0	0	0	0	0	35.9	0	2.56	0	0	0.82	0	0	0	0	0	0	0	0	0	0	0	0	0	0	0	15.38	0	0
52	China	Xinjiang	Daluoba	47.83	88.2	2020	6255.2	0	0	0	0	0	0	0	0	0	0	0	0	0	0	0	0	0	0	6.6	0	3.3	0	0	1.6	0	0	0	0	0	0	0	0	0	0	0	0	0	0	0	3.3	0	0
52	China	Xinjiang	Daluoba	47.83	88.2	2020	7986.4	0	0	0	0	0	0	0	0	0	0	0	0	0.62	0	0	0	0	0	8.38	0	4.57	0	0	1.97	0	0	0	0	0	0	0	0	0	0	0	0	1.35	0	0	7.14	0	0
52	China	Xinjiang	Daluoba	47.83	88.2	2020	9354.3	0	0	0	0	0	0	0	0	0	0	0	0	1.03	0	0	0	0	0	35.05	0	1.03	0	0	0	0	0	0	0	0	0	0	0	0	0	0	0	0	0	0	1.03	0	0
52	China	Xinjiang	Daluoba	47.83	88.2	2020	10927.6	0	0	0	0	0	0	0	0	0	0	0	0	1.82	0	0	0	0	0	29.42	0	3.64	0	0	0	0	0	0	0	0	0	0	0	0	0	0	0	0	0	0	0	0	0
58	China	Henan	Dengjiacun	34.47	113.65	133	1380.5	0	0	0	0	0	0	0	0	0	0	0	0	0	0	0	0	0	0	3.7	0	12.96	0	0	0	0	0	0	0	5.56	0	0	0	0	0	0	0	0	0	0	0	0	0
58	China	Henan	Dengjiacun	34.47	113.65	133	1795.5	0	0	0	0	0	0	0	0	0	0	0	0	0	0	0	0	0	0	4.17	0	14.58	0	0	0	0	0	0	0	8.33	0	0	0	0	0	0	0	0	0	0	0	0	0
58	China	Henan	Dengjiacun	34.47	113.65	133	2063.5	0	0	0	0	0	0	0	0	0	0	0	0	0	0	0	0	0	0	16.67	0	6.25	0	0	0	0	0	0	0	6.25	0	0	0	0	0	0	0	0	0	0	0	0	0
58	China	Henan	Dengjiacun	34.47	113.65	133	2268.5	0	0	0	0	0	0	0	0	0	0	0	0	0	0	0	0	0	0	3.13	0	35.94	0	0	0	0	0	0	0	6.25	0	0	0	0	0	0	0	0	0	0	0	0	0
58	China	Henan	Dengjiacun	34.47	113.65	133	2995	0	0	0	0	0	0	0	0	0	0	0	0	0	0	0	0	0	0	7.69	0	5.77	0	0	0	0	0	0	0	15.38	0	0	0	0	0	0	0	0	0	0	0	0	0
58	China	Henan	Dengjiacun	34.47	113.65	133	3945	0	0	0	0	0	0	0	0	0	0	0	0	0	0	0	0	0	0	3.64	0	14.55	0	0	0	0	0	0	0	14.55	0	0	0	0	0	0	0	0	0	0	0	0	0
58	China	Henan	Dengjiacun	34.47	113.65	133	4895	0	0	0	0	0	0	0	0	0	0	0	0	0	0	0	0	0	0	18.18	0	9.09	0	0	0	0	0	0	0	9.09	0	0	0	0	0	0	0	0	0	0	0	0	0
58	China	Henan	Dengjiacun	34.47	113.65	133	5898.33	0	0	0	0	0	0	0	0	0	0	0	0	0	0	0	0	0	0	18.18	0	3.64	0	0	0	0	0	0	0	9.09	0	0	0	0	0	0	0	0	0	0	0	0	0
58	China	Henan	Dengjiacun	34.47	113.65	133	6955.63	0	0	0	0	0	0	0	0	0	0	0	0	0	0	0	0	0	0	14.93	0	14.93	0	0	0	0	0	0	0	7.46	0	0	0	0	0	0	0	0	0	0	0	0	0
58	China	Henan	Dengjiacun	34.47	113.65	133	8012.93	0	0	0	0	0	0	0	0	0	0	0	0	0	0	0	0	0	0	15.38	0	15.38	0	0	0	0	0	0	0	6.15	0	0	0	0	0	0	0	0	0	0	0	0	0
58	China	Henan	Dengjiacun	34.47	113.65	133	9070.23	0	0	0	0	0	0	0	0	0	0	0	0	0	0	0	0	0	0	16.13	0	16.13	0	0	0	0	0	0	0	6.45	0	0	0	0	0	0	0	0	0	0	0	0	0
58	China	Henan	Dengjiacun	34.47	113.65	133	10127.53	0	0	0	0	0	0	0	0	0	0	0	0	0	0	0	0	0	0	15.49	0	14.08	0	0	0	0	0	0	0	5.63	0	0	0	0	0	0	0	0	0	0	0	0	0
58	China	Henan	Dengjiacun	34.47	113.65	133	11184.83	0	0	0	0	0	0	0	0	0	0	0	0	0	0	0	0	0	0	16.18	0	11.76	0	0	0	0	0	0	0	5.88	0	0	0	0	0	0	0	0	0	0	0	0	0
61	China	Jiangxi	Dingnan	24.75	115.03	274	782.2	0	0	0	0	0	0	0	2.13	0	0	0	0	0	0	0	0	0	0	0	0	0	0	0	0	0	0	0	0	0	0	0	0	0	0	0	0	0	0	0	0	0	3.19
61	China	Jiangxi	Dingnan	24.75	115.03	274	2266.3	0	0	0	0	0	0	0	2.25	0	0	0	0	0	0	0	0	0	0	0	0	0	0	0	0	0	0	0	0	0	0	0	0	0	0	0	0	0	0	0	0	0	3.37
61	China	Jiangxi	Dingnan	24.75	115.03	274	3018.5	0	0	0	0	0	0	0	3.66	0	0	0	0	0	0	0	0	0	0	0	0	0	0	0	0	0	0	0	0	0	0	0	0	0	0	0	0	0	0	0	0	0	3.66
61	China	Jiangxi	Dingnan	24.75	115.03	274	3534.6	0	0	0	0	0	0	0	19.51	0	0	0	0	0	0	0	0	0	0	0	0	0	0	0	0	0	0	0	0	0	0	0	0	0	0	0	0	0	0	0	0	0	24.39
61	China	Jiangxi	Dingnan	24.75	115.03	274	4614.1	0	0	0	0	0	0	0	36.36	0	0	0	0	0	0	0	0	0	0	0	0	0	0	0	0	0	0	0	0	0	0	0	0	0	0	0	0	7.27	0	0	0	0	20
61	China	Jiangxi	Dingnan	24.75	115.03	274	5257.2	0	0	0	0	0	0	0	37.5	0	0	0	0	0	0	0	0	0	0	0	0	0	0	0	0	0	0	0	0	0	0	0	0	0	0	0	0	8.93	0	0	0	0	17.86
61	China	Jiangxi	Dingnan	24.75	115.03	274	5611.3	0	0	0	0	0	0	0	19	0	0	0	0	3	0	0	2	0	0	2	0	3	0	0	0	0	0	0	0	1	0	0	0	0	0	0	0	5	0	0	0	0	12
61	China	Jiangxi	Dingnan	24.75	115.03	274	5773.9	0	0	0	0	0	0	0	26.26	0	0	0	0	2.02	0	0	2.02	0	0	3.03	0	0	0	0	0	0	0	0	0	0	0	0	0	0	0	0	0	14.14	0	0	0	0	14.14
61	China	Jiangxi	Dingnan	24.75	115.03	274	6282.3	0	0	0	0	0	0	0	27.27	0	0	0	0	3.41	0	0	3.41	0	0	2.27	0	0	0	0	0	0	0	0	0	0	0	0	0	0	0	0	0	6.82	0	0	0	0	12.5
61	China	Jiangxi	Dingnan	24.75	115.03	274	7295.5	0	0	0	0	0	0	0	22.61	0	0	0	0	5.22	0	0	1.74	0	0	0.87	0	2.61	0	0	0	0	0	0	2.61	0.87	0	0	0	0	0	0	0	7.83	0	0	0	0	8.7
61	China	Jiangxi	Dingnan	24.75	115.03	274	8006.9	0	0	0	0	0	0	0	29.25	0	0	0	0	3.77	0	0	1.89	0	0	0.94	0	0	0	0	0	0	0	0	2.83	1.89	0	0	0	0	0	0	0	11.32	0	0	0	0	13.21
61	China	Jiangxi	Dingnan	24.75	115.03	274	8477.9	0	0	0	0	0	0	0	35.45	0	0	0	0	2.73	0	0	1.82	0	0	0.91	0	0	0	0	0	0	0	0	0	0.91	0	0	0	0	0	0	0	5.45	0	0	0	0	18.18
61	China	Jiangxi	Dingnan	24.75	115.03	274	8987.9	0	0	0	0	0	0	0	40.38	0	0	0	0	2.88	0	0	1.92	0	0	0.96	0	0	0	0	0	0	0	0	0	0.96	0	0	0	0	0	0	0	4.81	0	0	0	0	21.15
61	China	Jiangxi	Dingnan	24.75	115.03	274	9341.7	0	0	0	0	0	0	0	28.1	0	0	0	0	2.48	0	0	1.65	0	0	1.65	0	0	0	0	0	0	0	0	3.31	0.83	0	0	0	0	0	0	0	8.26	0	0	0	0	22.31
61	China	Jiangxi	Dingnan	24.75	115.03	274	10523.4	0	0	0	0	0	0	0	38.46	0	0	0	0	2.88	0	0	0.96	0	0	0.96	0	0	0	0	0	0	0	0	0	1.92	0	0	0	0	0	0	0	7.69	0	0	0	0	8.65
61	China	Jiangxi	Dingnan	24.75	115.03	274	11038.6	0	0	0	0	0	0	0	54.46	0	0	0	0	2.68	0	0	0.89	0	0	0.89	0	0	0	0	0	0	0	0	0	0.89	0	0	0	0	0	0	0	4.46	0	0	0	0	6.25
61	China	Jiangxi	Dingnan	24.75	115.03	274	11338.3	0	0	0	0	0	0	0	61.11	0	0	0	0	2.78	0	0	0.93	0	0	0.93	0	0	0	0	0	0	0	0	0	0.93	0	0	0	0	0	0	0	2.78	0	0	0	0	4.63
61	China	Jiangxi	Dingnan	24.75	115.03	274	11891.2	0	0	0	0	0	0	0	63.3	0	0	0	0	2.75	0	0	0.92	0	0	0.92	0	0	0	0	0	0	0	0	0	0.92	0	0	0	0	0	0	0	2.75	0	0	0	0	2.75
64	China	Beijing	Dongganchi	39.53	115.78	49	1104.9	0	0	0	0	0	0	0	0	0	0	0	0	0	0	0	0	0	0	41.4	0	41.4	0	0	0	0	0	0	0	0	0	0	0	0	0	0	0	0	0	0	0	0	0
64	China	Beijing	Dongganchi	39.53	115.78	49	1411.4	0	0	0	0	0	0	0	0	0	0	0	0	0	0	0	0	0	0	100	0	0	0	0	0	0	0	0	0	0	0	0	0	0	0	0	0	0	0	0	0	0	0
64	China	Beijing	Dongganchi	39.53	115.78	49	1804.5	0	0	0	0	0	0	0	0	0	0	0	0	0	0	0	0	0	0	79.12	0	12.49	0	0	0	0	0	0	0	0	0	0	0	0	0	0	0	0	0	0	0	0	0
64	China	Beijing	Dongganchi	39.53	115.78	49	2056.5	0	0	0	0	0	0	0	0	0	0	0	0	0	0	0	0	0	0	16.68	0	66.63	0	0	0	0	0	0	0	0	0	0	0	0	0	0	0	0	0	0	0	0	0
64	China	Beijing	Dongganchi	39.53	115.78	49	2374.8	0	0	0	0	0	0	0	0	0	0	0	0	0	0	0	0	0	0	25	0	37.5	0	0	0	0	0	0	0	0	0	0	0	0	0	0	0	0	0	0	0	0	0
64	China	Beijing	Dongganchi	39.53	115.78	49	2506.2	0	0	0	0	0	0	0	0	0	0	0	0	0	0	0	0	0	0	71.4	0	28.6	0	0	0	0	0	0	0	0	0	0	0	0	0	0	0	0	0	0	0	0	0
64	China	Beijing	Dongganchi	39.53	115.78	49	3070.2	0	0	0	0	0	0	0	0	0	0	0	0	0	0	0	0	0	0	0	0	100	0	0	0	0	0	0	0	0	0	0	0	0	0	0	0	0	0	0	0	0	0
64	China	Beijing	Dongganchi	39.53	115.78	49	3722.2	0	0	0	0	0	0	0	0	0	0	0	0	0	0	0	0	0	0	85.7	0	14.3	0	0	0	0	0	0	0	0	0	0	0	0	0	0	0	0	0	0	0	0	0
64	China	Beijing	Dongganchi	39.53	115.78	49	4261.5	0	0	0	0	0	0	0	0	0	0	0	0	0	0	0	0	0	0	100	0	0	0	0	0	0	0	0	0	0	0	0	0	0	0	0	0	0	0	0	0	0	0
64	China	Beijing	Dongganchi	39.53	115.78	49	4554.9	0	0	0	0	0	0	0	0	0	0	0	0	0	0	0	0	0	0	33.33	0	0	0	0	0	0	0	0	0	0	0	0	0	0	0	0	0	0	0	0	0	0	0
64	China	Beijing	Dongganchi	39.53	115.78	49	4912.2	0	0	0	0	0	0	0	0	0	0	0	0	0	0	0	0	0	0	83.3	0	0	0	0	0	0	0	0	0	0	0	0	0	0	0	0	0	0	0	0	0	0	0
64	China	Beijing	Dongganchi	39.53	115.78	49	5212.5	0	0	0	0	0	0	0	0	0	0	0	0	0	0	0	0	0	0	38.82	0	5.59	0	0	0	0	0	0	0	0	0	0	0	0	0	0	0	0	0	0	0	0	0
64	China	Beijing	Dongganchi	39.53	115.78	49	5348	0	0	0	0	0	0	0	0	0	0	0	0	0	0	0	0	0	0	38.06	0	0	0	0	0	0	0	0	0	0	0	0	0	0	0	0	0	0	0	0	0	0	0
64	China	Beijing	Dongganchi	39.53	115.78	49	5796.8	0	0	0	0	0	0	0	0	0	0	0	0	0	0	0	0	0	0	41.16	0	0	0	0	0	0	0	0	0	0	0	0	0	0	0	0	0	0	0	0	0	0	0
64	China	Beijing	Dongganchi	39.53	115.78	49	6096.2	0	0	0	0	0	0	0	0	0	0	0	0	0	0	0	0	0	0	56.7	0	0	0	0	0	0	0	0	0	0	0	0	0	0	0	0	0	0	0	0	0	0	0
64	China	Beijing	Dongganchi	39.53	115.78	49	6241	0	0	0	0	0	0	0	0	0	0	0	0	0	0	0	0	0	0	66.63	0	0	0	0	0	0	0	0	0	0	0	0	0	0	0	0	0	0	0	0	0	0	0
64	China	Beijing	Dongganchi	39.53	115.78	49	6693.7	0	0	0	0	0	0	0	0	0	0	0	0	0	0	0	0	0	0	53.3	0	0	0	0	0	0	0	0	0	0	0	0	0	0	0	0	0	0	0	0	0	0	0
64	China	Beijing	Dongganchi	39.53	115.78	49	6902.3	0	0	0	0	0	0	0	0	0	0	0	0	0	0	0	0	0	0	63.6	0	0	0	0	0	0	0	0	0	0	0	0	0	0	0	0	0	0	0	0	0	0	0
64	China	Beijing	Dongganchi	39.53	115.78	49	7155.1	0	0	0	0	0	0	0	0	0	0	0	0	0	0	0	0	0	0	73.1	0	11.5	0	0	0	0	0	0	0	0	0	0	0	0	0	0	0	0	0	0	0	0	0
64	China	Beijing	Dongganchi	39.53	115.78	49	7506	0	0	0	0	0	0	0	0	0	0	0	0	0	0	0	0	0	0	57.1	0	0	0	0	0	0	0	0	0	0	0	0	0	0	0	0	0	0	0	0	0	0	0
64	China	Beijing	Dongganchi	39.53	115.78	49	7644.3	0	0	0	0	0	0	0	0	0	0	0	0	0	0	0	0	0	0	60.76	0	0	0	0	0	0	0	0	0	0	0	0	0	0	0	0	0	0	0	0	0	0	0
64	China	Beijing	Dongganchi	39.53	115.78	49	7961.5	0	0	0	0	0	0	0	0	0	0	0	0	0	0	0	0	0	0	82.32	0	0	0	0	0	0	0	0	0	0	0	0	0	0	0	0	0	0	0	0	0	0	0
64	China	Beijing	Dongganchi	39.53	115.78	49	8172.4	0	0	0	0	0	0	0	0	0	0	0	0	0	0	0	0	0	0	70	0	0	0	0	0	0	0	0	0	0	0	0	0	0	0	0	0	0	0	0	0	0	0
64	China	Beijing	Dongganchi	39.53	115.78	49	8321.1	0	0	0	0	0	0	0	0	0	0	0	0	0	0	0	0	0	0	83.3	0	0	0	0	0	0	0	0	0	0	0	0	0	0	0	0	0	0	0	0	0	0	0
64	China	Beijing	Dongganchi	39.53	115.78	49	8407	0	0	0	0	0	0	0	0	0	0	0	0	0	0	0	0	0	0	100	0	0	0	0	0	0	0	0	0	0	0	0	0	0	0	0	0	0	0	0	0	0	0
64	China	Beijing	Dongganchi	39.53	115.78	49	8569.9	0	0	0	0	0	0	0	0	0	0	0	0	0	0	0	0	0	0	100	0	0	0	0	0	0	0	0	0	0	0	0	0	0	0	0	0	0	0	0	0	0	0
64	China	Beijing	Dongganchi	39.53	115.78	49	8729.5	0	0	0	0	0	0	0	0	0	0	0	0	0.6	0	0	0	0	0	83.85	0	0.6	0	0	0.6	0	0	0	0	0	0	0	0	0	0	0	0	0	0	0	0	0	0
64	China	Beijing	Dongganchi	39.53	115.78	49	8863.4	0	0	0	0	0	0	0	0	0	0	0	0	0	0	0	0	0	0	100	0	0	0	0	0	0	0	0	0	0	0	0	0	0	0	0	0	0	0	0	0	0	0
64	China	Beijing	Dongganchi	39.53	115.78	49	8961.1	0	0	0	0	0	0	0	0	0	0	0	0	0	0	0	0	0	0	71.4	0	0	0	0	0	0	0	0	0	0	0	0	0	0	0	0	0	0	0	0	0	0	0
64	China	Beijing	Dongganchi	39.53	115.78	49	9024	0	0	0	0	0	0	0	0	0	0	0	0	0	0	0	0	0	0	50	0	0	0	0	0	0	0	0	0	0	0	0	0	0	0	0	0	0	0	0	0	0	0
64	China	Beijing	Dongganchi	39.53	115.78	49	9114.5	0	0	0	0	0	0	0	0	0	0	0	0	0	0	0	0	0	0	74.23	0	0	0	0	2.9	0	0	0	0	0	0	0	0	0	0	0	0	0	0	0	0	0	0
64	China	Beijing	Dongganchi	39.53	115.78	49	9218.2	14.3	0	0	0	0	0	0	0	0	0	0	0	0	0	0	0	0	0	85.7	0	0	0	0	0	0	0	0	0	0	0	0	0	0	0	0	0	0	0	0	0	0	0
64	China	Beijing	Dongganchi	39.53	115.78	49	9309.6	0	0	0	0	0	0	0	0	0	0	0	0	0	0	0	0	0	0	33.33	0	0	0	0	0	0	0	0	0	0	0	0	0	0	0	0	0	0	0	0	0	0	0
64	China	Beijing	Dongganchi	39.53	115.78	49	9372.5	0	0	0	0	0	0	0	0	0	0	0	0	0	0	0	0	0	0	94.3	0	0	0	0	0	0	0	0	0	0	0	0	0	0	0	0	0	0	0	0	0	0	0
64	China	Beijing	Dongganchi	39.53	115.78	49	9399.6	0	0	0	0	0	0	0	0	0	0	0	0	0	0	0	0	0	0	97.6	0	0	0	0	0	0	0	0	0	0	0	0	0	0	0	0	0	0	0	0	0	0	0
64	China	Beijing	Dongganchi	39.53	115.78	49	9460.2	0	0	0	0	0	0	0	0	0	0	0	0	0	0	0	0	0	0	40	0	40	0	0	0	0	0	0	0	0	0	0	0	0	0	0	0	0	0	0	0	0	0
64	China	Beijing	Dongganchi	39.53	115.78	49	9497.1	0	0	0	0	0	0	0	0	0	0	0	0	0	0	0	0	0	0	100	0	0	0	0	0	0	0	0	0	0	0	0	0	0	0	0	0	0	0	0	0	0	0
64	China	Beijing	Dongganchi	39.53	115.78	49	9624.6	0	0	0	0	0	0	0	0	0	0	0	0	0	0	0	0	0	0	59.7	0	3.9	0	0	18.2	0	0	0	0	0	0	0	0	0	0	0	0	0	0	0	0	0	0
64	China	Beijing	Dongganchi	39.53	115.78	49	9719.2	0	0	0	0	0	0	0	0	0	0	0	0	0	0	0	0	0	0	100	0	0	0	0	0	0	0	0	0	0	0	0	0	0	0	0	0	0	0	0	0	0	0
64	China	Beijing	Dongganchi	39.53	115.78	49	9759.4	0	0	0	0	0	0	0	0	0	0	0	0	0	0	0	0	0	0	100	0	0	0	0	0	0	0	0	0	0	0	0	0	0	0	0	0	0	0	0	0	0	0
64	China	Beijing	Dongganchi	39.53	115.78	49	9808.7	0	0	0	0	0	0	0	0	0	0	0	0	0	0	0	0	0	0	99	0	1	0	0	0	0	0	0	0	0	0	0	0	0	0	0	0	0	0	0	0	0	0
64	China	Beijing	Dongganchi	39.53	115.78	49	9852.3	0	0	0	0	0	0	0	0	0	0	0	0	0	0	0	0	0	0	86.7	0	0	0	0	0	0	0	0	0	0	0	0	0	0	0	0	0	0	0	0	0	0	0
64	China	Beijing	Dongganchi	39.53	115.78	49	9900	0	0	0	0	0	0	0	0	0	0	0	0	0	0	0	0	0	0	83.1	0	1.5	0	0	0	0	0	0	0	0	0	0	0	0	0	0	0	0	0	0	0	0	0
64	China	Beijing	Dongganchi	39.53	115.78	49	9986.4	0	0	0	0	0	0	0	0	0	0	0	0	0	0	0	0	0	0	97.2	0	0	0	0	0	0	0	0	0	0	0	0	0	0	0	0	0	0	0	0	0	0	0
64	China	Beijing	Dongganchi	39.53	115.78	49	10041.3	0	0	0	0	0	0	0	0	0	0	0	0	0	0	0	0	0	0	84.9	0	1.9	0	0	0	0	0	0	0	0	0	0	0	0	0	0	0	0	0	0	0	0	0
64	China	Beijing	Dongganchi	39.53	115.78	49	10183.6	0	0	0	0	0	0	0	0	0	0	0	0	0	0	0	0	0	0	100	0	0	0	0	0	0	0	0	0	0	0	0	0	0	0	0	0	0	0	0	0	0	0
64	China	Beijing	Dongganchi	39.53	115.78	49	10462.1	0	0	0	0	0	0	0	0	0	0	0	0	0	0	0	0	0	0	91.39	0	0	0	0	0	0	0	0	0	0	0	0	0	0	0	0	0	0	0	0	0	0	0
64	China	Beijing	Dongganchi	39.53	115.78	49	10466.3	0	0	0	0	0	0	0	0	0	0	0	0	0	0	0	0	0	0	78.6	0	0	0	0	0	0	0	0	0	0	0	0	0	0	0	0	0	0	0	0	0	0	0
64	China	Beijing	Dongganchi	39.53	115.78	49	10487	0	0	0	0	0	0	0	0	0	0	0	0	0	0	0	0	0	0	100	0	0	0	0	0	0	0	0	0	0	0	0	0	0	0	0	0	0	0	0	0	0	0
64	China	Beijing	Dongganchi	39.53	115.78	49	10564.4	0	0	0	0	0	0	0	0	0	0	0	0	0	0	0	0	0	0	0	0	0	0	0	0	0	0	0	0	0	0	0	0	0	0	0	0	0	0	0	0	0	0
64	China	Beijing	Dongganchi	39.53	115.78	49	10643.2	0	0	0	0	0	0	0	0	0	0	0	0	0	0	0	0	0	0	75.58	0	0	0	0	0	0	0	0	0	0	0	0	0	0	0	0	0	0	0	0	0	0	0
64	China	Beijing	Dongganchi	39.53	115.78	49	10718.4	0	0	0	0	0	0	0	0	0	0	0	0	0	0	0	0	0	0	96.8	0	0	0	0	0	0	0	0	0	0	0	0	0	0	0	0	0	0	0	0	0	0	0
64	China	Beijing	Dongganchi	39.53	115.78	49	10835	0	0	0	0	0	0	0	0	0	0	0	0	0	0	0	0	0	0	50	0	0	0	0	0	0	0	0	0	0	0	0	0	0	0	0	0	0	0	0	0	0	0
64	China	Beijing	Dongganchi	39.53	115.78	49	10865.5	0.8	0	0	0	0	0	0	0	0	0	0	0	0	0	0	0	0	0	93.59	0	0.8	0	0	0	0	0	0	0	0	0	0	0	0	0	0	0	0	0	0	0	0	0
64	China	Beijing	Dongganchi	39.53	115.78	49	10909.7	7.6	0	0	0	0	0	0	0	0	0	0	0	0.5	0	0	0	0	0	61.6	0	2.7	0	0	1.1	0	0	0	0	0	0	0	0	0	0	0	0	0	0	0	0	0	0
64	China	Beijing	Dongganchi	39.53	115.78	49	10996.2	1.1	0	0	0	0	0	0	0	0	0	0	0	0.4	0	0	0	0	0	69.66	0	0.4	0	0	0.4	0	0	0	0	0	0	0	0	0	0	0	0	0	0	0	0	0	0
64	China	Beijing	Dongganchi	39.53	115.78	49	11100.3	0	0	0	0	0	0	0	0	0	0	0	0	0	0	0	0	0	0	89.79	0	0	0	0	0	0	0	0	0	0	0	0	0	0	0	0	0	0	0	0	0	0	0
64	China	Beijing	Dongganchi	39.53	115.78	49	11143.8	0	0	0	0	0	0	0	0	0	0	0	0	0	0	0	0	0	0	89.3	0	0	0	0	0	0	0	0	0	0	0	0	0	0	0	0	0	0	0	0	0	0	0
64	China	Beijing	Dongganchi	39.53	115.78	49	11343.9	0	0	0	0	0	0	0	0	0	0	0	0	0	0	0	0	0	0	80	0	5	0	0	0	0	0	0	0	0	0	0	0	0	0	0	0	0	0	0	0	0	0
64	China	Beijing	Dongganchi	39.53	115.78	49	11447.8	0	0	0	0	0	0	0	0	0	0	0	0	0	0	0	0	0	0	60	0	0	0	0	0	0	0	0	0	0	0	0	0	0	0	0	0	0	0	0	0	0	0
64	China	Beijing	Dongganchi	39.53	115.78	49	11568.1	0	0	0	0	0	0	0	0	0	0	0	0	0	0	0	0	0	0	66.7	0	8.3	0	0	0	0	0	0	0	0	0	0	0	0	0	0	0	0	0	0	0	0	0
64	China	Beijing	Dongganchi	39.53	115.78	49	11716.6	0	0	0	0	0	0	0	0	0	0	0	0	0	0	0	0	0	0	100	0	0	0	0	0	0	0	0	0	0	0	0	0	0	0	0	0	0	0	0	0	0	0
64	China	Beijing	Dongganchi	39.53	115.78	49	11803.4	0	0	0	0	0	0	0	0	0	0	0	0	0	0	0	0	0	0	100	0	0	0	0	0	0	0	0	0	0	0	0	0	0	0	0	0	0	0	0	0	0	0
64	China	Beijing	Dongganchi	39.53	115.78	49	11898.3	0	0	0	0	0	0	0	0	0	0	0	0	0	0	0	0	0	0	80	0	0	0	0	0	0	0	0	0	0	0	0	0	0	0	0	0	0	0	0	0	0	0
64	China	Beijing	Dongganchi	39.53	115.78	49	11955.2	0	0	0	0	0	0	0	0	0	0	0	0	0.7	0	0	0	0	0	90.21	0	0	0	0	0	0	0	0	0	0	0	0	0	0	0	0	0	0	0	0	0	0	0
66	Mongolia	NA	Dood Nur Lake	51.33	99.38	1538	251.1	0	0	0	0	0	0	0	2.09	0	0	0	0	0	0	0	0	0	0	20.35	0	2.09	0	0	15.14	0	0	0	0	1.57	0	0	0	0	0	0	0	0	0	0	0	0	0
66	Mongolia	NA	Dood Nur Lake	51.33	99.38	1538	905.8	0	0	0	0	0	0	0	1.56	0	0	0	0	0	0	0	0	0	0	12.99	0	1.04	0	0	28.07	0	0	0	0	0	0	0	0	0	0	0	0	0	0	0	0	0	0
66	Mongolia	NA	Dood Nur Lake	51.33	99.38	1538	1305.3	0.52	0	0	0	0	0	0	1.56	0	0	0	0	0	0	0	0	0	0	9.37	0	0	0	0	31.22	0	0	0	0	0.52	0	0	0	0	0	0	0	0	0	0	0	0	0
66	Mongolia	NA	Dood Nur Lake	51.33	99.38	1538	2422.1	0.51	0	0	0	0	0	0	3.08	0	0	0	0	0.1	0	0	0	0	0	21.07	0	0.51	0	0	28.78	0	0	0	0	0.51	0	0	0	0	0	0	0	0	0	0	0	0	0
66	Mongolia	NA	Dood Nur Lake	51.33	99.38	1538	3791.1	0.32	0	0	0	0	0	0	4.25	0	0	0	0	0	0	0	0	0	0	19.13	0	0	0	0	37.19	0	0	0	0	0.21	0	0	0	0	0	0	0	0	0	0	0	0	0
66	Mongolia	NA	Dood Nur Lake	51.33	99.38	1538	4314.9	0	0	0	0	0	0	0	4.69	0	0	0	0	0	0	0	0	0	0	18.23	0	0	0	0	42.19	0	0	0	0	0.1	0	0	0	0	0	0	0	0	0	0	0	0	0
66	Mongolia	NA	Dood Nur Lake	51.33	99.38	1538	6404.7	0	0	0	0	0	0	0	3.61	0	0	0	0	0	0	0	0	0	0	14.45	0	0	0	0	35.09	0	0	0	0	0.31	0	0	0	0	0	0	0	0	0	0	0	0	0
66	Mongolia	NA	Dood Nur Lake	51.33	99.38	1538	7789.7	0.31	0	0	0	0	0	0	3.61	0	0	0	0	0.1	0	0	0	0	0	11.34	0	0	0	0	29.9	0	0	0	0	0.52	0	0	0	0	0	0	0	0	0	0	0	0	0
66	Mongolia	NA	Dood Nur Lake	51.33	99.38	1538	8399.4	0	0	0	0	0	0	0	6.82	0	0	0	0	0	0	0	0	0	0	12.07	0	0	0	0	27.28	0	0	0	0	0.52	0	0	0	0	0	0	0	0	0	0	0	0	0
66	Mongolia	NA	Dood Nur Lake	51.33	99.38	1538	9051.4	0.31	0	0	0	0	0	0	3.61	0	0	0	0	0	0	0	0	0	0	13.42	0	0	0	0	28.9	0	0	0	0	0.52	0	0	0	0	0	0	0	0	0	0	0	0	0
66	Mongolia	NA	Dood Nur Lake	51.33	99.38	1538	9895.9	0	0	0	0	0	0	0	0.31	0	0	0	0	0	0	0	0	0	0	14.05	0	0.52	0	0	31.74	0	0	0	0	0.52	0	0	0	0	0	0	0	0	0	0	0	0	0
66	Mongolia	NA	Dood Nur Lake	51.33	99.38	1538	10651.4	0.1	0	0	0	0	0	0	4.08	0	0	0	0	0	0	0	0	0	0	17.33	0	0.51	0	0	28.54	0	0	0	0	1.02	0	0	0	0	0	0	0	0	0	0	0	0	0
66	Mongolia	NA	Dood Nur Lake	51.33	99.38	1538	11684.3	1.53	0	0	0	0	0	0	4.58	0	0	0	0	0	0	0	0	0	0	15.27	0	1.02	0	0	22.91	0	0	0	0	2.04	0	0	0	0	0	0	0	0	0	0	0	0	0
68	China	Qinghai	Dunde	38.1	96.4	5325	100	0	0	0	0	0	0	0	0.11	0	0	0	0	0	0	0	0	0	0	47.29	0	1.4	0	0	0	0	0	0	0	0	0	0	0	0	0	0	0	0	0.39	0	1.93	0	0
68	China	Qinghai	Dunde	38.1	96.4	5325	200	0	0	0	0	0	0	0	0.09	0	0	0	0	0	0	0	0	0	0	45.76	0	1.19	0	0	0.13	0	0	0	0	0	0	0	0	0	0	0	0	0	0.44	0	5.49	0	0
68	China	Qinghai	Dunde	38.1	96.4	5325	299	0	0	0	0	0	0	0	0	0	0	0	0	0	0	0	0	0	0	50.37	0	0.6	0	0	0.07	0	0	0	0	0	0	0	0	0	0	0	0	0	0.07	0	2.87	0	0
68	China	Qinghai	Dunde	38.1	96.4	5325	395	0	0	0	0	0	0	0	0	0	0	0	0	0	0	0	0	0	0	44.12	0	0.21	0	0	0.21	0	0	0	0	0	0	0	0	0	0	0	0	0	0.21	0	1.65	0	0
68	China	Qinghai	Dunde	38.1	96.4	5325	496	0	0	0	0	0	0	0	0	0	0	0	0	0	0	0	0	0	0	42.11	0	0	0	0	0	0	0	0	0	0	0	0	0	0	0	0	0	0	0	0	0.96	0	0
68	China	Qinghai	Dunde	38.1	96.4	5325	592	0	0	0	0	0	0	0	0	0	0	0	0	0	0	0	0	0	0	40.74	0	3.7	0	0	0	0	0	0	0	0	0	0	0	0	0	0	0	0	0	0	0.93	0	0
68	China	Qinghai	Dunde	38.1	96.4	5325	694	0	0	0	0	0	0	0	0	0	0	0	0	0	0	0	0	0	0	59.78	0	0	0	0	0	0	0	0	0	0	0	0	0	0	0	0	0	0	0	0	1.09	0	0
68	China	Qinghai	Dunde	38.1	96.4	5325	778	0	0	0	0	0	0	0	0	0	0	0	0	0	0	0	0	0	0	53.57	0	0	0	0	0	0	0	0	0	0	0	0	0	0	0	0	0	0	0	0	0	0	0
68	China	Qinghai	Dunde	38.1	96.4	5325	885	0	0	0	0	0	0	0	0	0	0	0	0	0	0	0	0	0	0	62.86	0	0	0	0	0	0	0	0	0	0	0	0	0	0	0	0	0	0	0	0	0	0	0
68	China	Qinghai	Dunde	38.1	96.4	5325	996	0	0	0	0	0	0	0	0	0	0	0	0	0	0	0	0	0	0	49.45	0	1.1	0	0	0	0	0	0	0	0	0	0	0	0	0	0	0	0	0	0	0	0	0
68	China	Qinghai	Dunde	38.1	96.4	5325	1108	0	0	0	0	0	0	0	0	0	0	0	0	0	0	0	0	0	0	50	0	0	0	0	0	0	0	0	0	0	0	0	0	0	0	0	0	0	0	0	0	0	0
68	China	Qinghai	Dunde	38.1	96.4	5325	1199	0	0	0	0	0	0	0	0	0	0	0	0	0	0	0	0	0	0	61.9	0	0	0	0	0	0	0	0	0	0	0	0	0	0	0	0	0	0	0	0	0	0	0
68	China	Qinghai	Dunde	38.1	96.4	5325	1330	0	0	0	0	0	0	0	0	0	0	0	0	0	0	0	0	0	0	67.74	0	0	0	0	0	0	0	0	0	0	0	0	0	0	0	0	0	0	0	0	0	0	0
68	China	Qinghai	Dunde	38.1	96.4	5325	1417	0	0	0	0	0	0	0	0	0	0	0	0	0	0	0	0	0	0	33.33	0	0	0	0	0	0	0	0	0	0	0	0	0	0	0	0	0	0	0	0	0	0	0
68	China	Qinghai	Dunde	38.1	96.4	5325	1517	0	0	0	0	0	0	0	0	0	0	0	0	0	0	0	0	0	0	28.57	0	0	0	0	0	0	0	0	0	0	0	0	0	0	0	0	0	0	7.14	0	0	0	0
68	China	Qinghai	Dunde	38.1	96.4	5325	1611	0	0	0	0	0	0	0	0	0	0	0	0	0	0	0	0	0	0	33.33	0	6.67	0	0	0	0	0	0	0	0	0	0	0	0	0	0	0	0	0	0	0	0	0
68	China	Qinghai	Dunde	38.1	96.4	5325	1692	0	0	0	0	0	0	0	0	0	0	0	0	0	0	0	0	0	0	61.9	0	0	0	0	0	0	0	0	0	0	0	0	0	0	0	0	0	0	0	0	0	0	0
68	China	Qinghai	Dunde	38.1	96.4	5325	1807	0	0	0	0	0	0	0	0	0	0	0	0	0	0	0	0	0	0	61.22	0	2.04	0	0	0	0	0	0	0	0	0	0	0	0	0	0	0	0	0	0	0	0	0
68	China	Qinghai	Dunde	38.1	96.4	5325	1974	0	0	0	0	0	0	0	0	0	0	0	0	0	0	0	0	0	0	21.05	0	0	0	0	0	0	0	0	0	0	0	0	0	0	0	0	0	0	0	0	0	0	0
68	China	Qinghai	Dunde	38.1	96.4	5325	2131	0	0	0	0	0	0	0	0	0	0	0	0	0	0	0	0	0	0	41.38	0	0	0	0	0	0	0	0	0	0	0	0	0	0	0	0	0	0	0	0	0	0	0
68	China	Qinghai	Dunde	38.1	96.4	5325	2207	0	0	0	0	0	0	0	0	0	0	0	0	0	0	0	0	0	0	37.5	0	0	0	0	0	0	0	0	0	0	0	0	0	0	0	0	0	0	0	0	0	0	0
68	China	Qinghai	Dunde	38.1	96.4	5325	2282	0	0	0	0	0	0	0	0	0	0	0	0	0	0	0	0	0	0	43.33	0	3.33	0	0	0	0	0	0	0	0	0	0	0	0	0	0	0	0	0	0	0	0	0
68	China	Qinghai	Dunde	38.1	96.4	5325	2363	0	0	0	0	0	0	0	0	0	0	0	0	0	0	0	0	0	0	39.13	0	0	0	0	0	0	0	0	0	0	0	0	0	0	0	0	0	0	4.35	0	0	0	0
68	China	Qinghai	Dunde	38.1	96.4	5325	2481	0	0	0	0	0	0	0	0	0	0	0	0	0	0	0	0	0	0	47.37	0	0	0	0	0	0	0	0	0	0	0	0	0	0	0	0	0	0	0	0	0	0	0
68	China	Qinghai	Dunde	38.1	96.4	5325	2598	0	0	0	0	0	0	0	0	0	0	0	0	0	0	0	0	0	0	41.18	0	0	0	0	0	0	0	0	0	0	0	0	0	0	0	0	0	0	0	0	5.88	0	0
68	China	Qinghai	Dunde	38.1	96.4	5325	2714	0	0	0	0	0	0	0	0	0	0	0	0	0	0	0	0	0	0	30	0	0	0	0	0	0	0	0	0	0	0	0	0	0	0	0	0	0	0	0	0	0	0
68	China	Qinghai	Dunde	38.1	96.4	5325	2792	0	0	0	0	0	0	0	0	0	0	0	0	0	0	0	0	0	0	60	0	0	0	0	0	0	0	0	0	0	0	0	0	0	0	0	0	0	0	0	0	0	0
68	China	Qinghai	Dunde	38.1	96.4	5325	3173.5	0	0	0	0	0	0	0	0	0	0	0	0	0	0	0	0	0	0	43.89	0	0	0	0	0	0	0	0	0	0	0	0	0	0	0	0	0	0	0	0	0	0	0
68	China	Qinghai	Dunde	38.1	96.4	5325	3600	0	0	0	0	0	0	0	0	0	0	0	0	0	0	0	0	0	0	53.33	0	13.33	0	0	0	0	0	0	0	0	0	0	0	0	0	0	0	0	0	0	0	0	0
68	China	Qinghai	Dunde	38.1	96.4	5325	3788	0	0	0	0	0	0	0	0	0	0	0	0	0	0	0	0	0	0	61.54	0	0	0	0	0	0	0	0	0	0	0	0	0	0	0	0	0	0	0	0	0	0	0
68	China	Qinghai	Dunde	38.1	96.4	5325	3997	0	0	0	0	0	0	0	0	0	0	0	0	0	0	0	0	0	0	58.33	0	8.33	0	0	0	0	0	0	0	0	0	0	0	0	0	0	0	0	0	0	0	0	0
68	China	Qinghai	Dunde	38.1	96.4	5325	4221	0	0	0	0	0	0	0	0	0	0	0	0	0	0	0	0	0	0	33.33	0	0	0	0	0	0	0	0	0	0	0	0	0	0	0	0	0	0	0	0	0	0	0
68	China	Qinghai	Dunde	38.1	96.4	5325	4436	0	0	0	0	0	0	0	0	0	0	0	0	0	0	0	0	0	0	53.85	0	0	0	0	0	0	0	0	0	0	0	0	0	0	0	0	0	0	0	0	0	0	0
68	China	Qinghai	Dunde	38.1	96.4	5325	4704	0	0	0	0	0	0	0	0	0	0	0	0	0	0	0	0	0	0	31.25	0	0	0	0	0	0	0	0	0	0	0	0	0	0	0	0	0	0	0	0	0	0	0
68	China	Qinghai	Dunde	38.1	96.4	5325	4949	0	0	0	0	0	0	0	0	0	0	0	0	0	0	0	0	0	0	68.42	0	0	0	0	0	0	0	0	0	0	0	0	0	0	0	0	0	0	0	0	0	0	0
68	China	Qinghai	Dunde	38.1	96.4	5325	5246	0	0	0	0	0	0	0	0	0	0	0	0	0	0	0	0	0	0	45.83	0	0	0	0	0	0	0	0	0	0	0	0	0	0	0	0	0	0	0	0	0	0	0
68	China	Qinghai	Dunde	38.1	96.4	5325	5609	0	0	0	0	0	0	0	0	0	0	0	0	0	0	0	0	0	0	61.54	0	0	0	0	0	0	0	0	0	0	0	0	0	0	0	0	0	0	0	0	0	0	0
68	China	Qinghai	Dunde	38.1	96.4	5325	6039	0	0	0	0	0	0	0	0	0	0	0	0	0	0	0	0	0	0	47.83	0	0	0	0	0	0	0	0	0	0	0	0	0	0	0	0	0	0	0	0	0	0	0
68	China	Qinghai	Dunde	38.1	96.4	5325	6463	0	0	0	0	0	0	0	0	0	0	0	0	0	0	0	0	0	0	54.55	0	0	0	0	0	0	0	0	0	0	0	0	0	0	0	0	0	0	0	0	4.55	0	0
68	China	Qinghai	Dunde	38.1	96.4	5325	6844	0	0	0	0	0	0	0	0	0	0	0	0	0	0	0	0	0	0	81.82	0	0	0	0	0	0	0	0	0	0	0	0	0	0	0	0	0	0	0	0	0	0	0
68	China	Qinghai	Dunde	38.1	96.4	5325	7630	0	0	0	0	0	0	0	0	0	0	0	0	0	0	0	0	0	0	50	0	0	0	0	0	0	0	0	0	0	0	0	0	0	0	0	0	0	0	0	0	0	0
68	China	Qinghai	Dunde	38.1	96.4	5325	8486	0	0	0	0	0	0	0	0	0	0	0	0	0	0	0	0	0	0	61.54	0	0	0	0	0	0	0	0	0	0	0	0	0	0	0	0	0	0	0	0	0	0	0
68	China	Qinghai	Dunde	38.1	96.4	5325	9173	0	0	0	0	0	0	0	0	0	0	0	0	0	0	0	0	0	0	61.9	0	0	0	0	0	0	0	0	0	0	0	0	0	0	0	0	0	0	0	0	0	0	0
68	China	Qinghai	Dunde	38.1	96.4	5325	10087	0	0	0	0	0	0	0	0	0	0	0	0	0	0	0	0	0	0	69.57	0	0	0	0	0	0	0	0	0	0	0	0	0	0	0	0	0	0	0	0	0	0	0
69	China	Xinjiang	Ebinur Lake	44.55	82.45	212	0	1.42	0	0	0	0	0	0	4.96	0	0	0	0	0	0	0	0	0	0	5.67	0	0.71	0	0	2.13	0	0	0	0	0	0	0	0	0	0	0	0	0	0	0	12.06	0	0
69	China	Xinjiang	Ebinur Lake	44.55	82.45	212	541.3	2.44	0	0	0	0	0	0	0	0	0	0	0	0	0	0	0	0	0	6.5	0	0	0	0	0	0	0	0	0	1.63	0	0	0	0	0	0	0	0	0	0	0.81	0	0
69	China	Xinjiang	Ebinur Lake	44.55	82.45	212	1051.7	0	0	0	0	0	0	0	0	0	0	0	0	0	0	0	0	0	0	1.63	0	0.81	0	0	0	0	0	0	0	0	0	0	0	0	0	0	0	0	0	0	7.32	0	0
69	China	Xinjiang	Ebinur Lake	44.55	82.45	212	1709.9	0	0	0	0	0	0	0	0	0	0	0	0	0	0	0	0	0	0	5.76	0	0	0	0	0	0	0	0	0	0.34	0	0	0	0	0	0	0	0	0	0	0.34	0	0
69	China	Xinjiang	Ebinur Lake	44.55	82.45	212	3879	0.46	0	0	0	0	0	0	0	0	0	0	0	0.92	0	0	0	0	0	7.8	0	0	0	0	1.83	0	0	0	0	6.88	0	0	0	0	0	0	0	0	0	0	0.46	0	0
69	China	Xinjiang	Ebinur Lake	44.55	82.45	212	4561.7	0.75	0	0	0	0	0	0	1.5	0	0	0	0	0	0	0	0	0	0	3.76	0	0	0	0	0	0	0	0	0	6.77	0	0	0	0	0	0	0	0	0	0	3.76	0	0
69	China	Xinjiang	Ebinur Lake	44.55	82.45	212	7805.3	0	0	0	0	0	0	0	1.71	0	0	0	0	2.56	0	0	0	0	0	5.13	0	0.85	0	0	0.85	1.71	0	0	0	4.27	0	0	0	0	0	0	0	0	0	0	0	0	0
69	China	Xinjiang	Ebinur Lake	44.55	82.45	212	8033.1	0	0	0	0	0	0	0	0	0	0	0	0	0.44	0	0	0	0	0	2.62	0	0.66	0	0	0.66	0.66	0	0	0	1.53	0	0	0	0	0	0	0	0	0	0	1.97	0	0
69	China	Xinjiang	Ebinur Lake	44.55	82.45	212	8204.7	0	0	0	0	0	0	0	3.7	0	0	0	0	0	0	0	0	0	0	1.85	0	0	0	0	0	9.26	0	0	0	0	0	0	0	0	0	0	0	0	0	0	1.85	0	0
69	China	Xinjiang	Ebinur Lake	44.55	82.45	212	9047.5	0	0	0	0	0	0	0	0.72	0	0	0	0	0	0	0	0	0	0	2.16	0	0.72	0	0	1.2	1.92	0	0	0	4.08	0	0	0	0	0	0	0	0	0	0	0	0	0
69	China	Xinjiang	Ebinur Lake	44.55	82.45	212	9853.6	0	0	0	0	0	0	0	2.13	0	0	0	0	0	0	0	0	0	0	4.26	0	0	0	0	0	0	0	0	0	1.06	0	0	0	0	0	0	0	0	0	0	2.13	0	0
71	China	Yunnan	Erhai Lake	25.77	100.2	1974	282.7	0	0	0	0	0	0	0	0	0	0	0	0	0	0	0	0	0	0	0	0	0	0	0	14.29	0	0	0	0	0	0	0	0	0	0	0	0	0	0	0	0	0	0
71	China	Yunnan	Erhai Lake	25.77	100.2	1974	618.3	0	0	0	0	0	0	0	0	0	0	0	0	0	0	0	0	0	0	0	0	0	0	0	0	0	0	0	0	0	0	0	0	0	0	0	0	0	0	0	0	0	0
71	China	Yunnan	Erhai Lake	25.77	100.2	1974	953.8	0	0	0	0	0	0	0	0	0	0	0	0	0	0	0	0	0	0	0	0	0	0	0	0	0	0	0	0	0	0	0	0	0	0	0	0	0	0	0	0	0	0
71	China	Yunnan	Erhai Lake	25.77	100.2	1974	1289.3	0	0	0	0	0	0	0	0	0	0	0	0	0	0	0	0	0	0	0	0	0	0	0	0	0	0	0	0	0	0	0	0	0	0	0	0	0	0	0	0	0	0
71	China	Yunnan	Erhai Lake	25.77	100.2	1974	1624.9	0	0	0	0	0	0	0	0	0	0	0	0	0	0	0	0	0	0	0	0	0	0	0	0	0	0	0	0	0	0	0	0	0	0	0	0	0	0	0	0	0	0
71	China	Yunnan	Erhai Lake	25.77	100.2	1974	1788.8	0	0	0	0	0	0	0	0	0	0	0	0	0	0	0	0	0	0	0	0	0	0	0	0	0	0	0	0	0	0	0	0	0	0	0	0	0	0	0	0	0	0
71	China	Yunnan	Erhai Lake	25.77	100.2	1974	1952.8	0	0	0	0	0	0	0	0	0	0	0	0	0	0	0	0	0	0	0	0	0	0	0	10.2	0	0	0	0	0	0	0	0	0	0	0	0	0	0	0	0	0	0
71	China	Yunnan	Erhai Lake	25.77	100.2	1974	2116.8	0	0	0	0	0	0	0	0	0	0	0	0	0	0	0	0	0	0	0	0	0	0	0	0	0	0	0	0	0	0	0	0	0	0	0	0	0	0	0	0	0	0
71	China	Yunnan	Erhai Lake	25.77	100.2	1974	2280.7	0	0	0	0	0	0	0	0	0	0	0	0	0	0	0	0	0	0	0	0	0	0	0	4.41	0	0	0	0	0	0	0	0	0	0	0	0	0	0	0	0	0	0
71	China	Yunnan	Erhai Lake	25.77	100.2	1974	2444.7	0	0	0	0	0	0	0	0	0	0	0	0	0	0	0	0	0	0	0	0	0	0	0	0	0	0	0	0	0	0	0	0	0	0	0	0	0	0	0	0	0	0
71	China	Yunnan	Erhai Lake	25.77	100.2	1974	2687.3	0	0	0	0	0	0	0	0	0	0	0	0	0	0	0	0	0	0	0	0	0	0	0	0	0	0	0	0	0	0	0	0	0	0	0	0	0	0	0	0	0	0
71	China	Yunnan	Erhai Lake	25.77	100.2	1974	2929.8	0	0	0	0	0	0	0	0	0	0	0	0	0	0	0	0	0	0	0	0	0	0	0	0	0	0	0	0	0	0	0	0	0	0	0	0	0	0	0	0	0	0
71	China	Yunnan	Erhai Lake	25.77	100.2	1974	3172.4	0	0	0	0	0	0	0	0	0	0	0	0	0	0	0	0	0	0	0	0	0	0	0	0	0	0	0	0	0	0	0	0	0	0	0	0	0	0	0	0	0	0
71	China	Yunnan	Erhai Lake	25.77	100.2	1974	3414.9	0	0	0	0	0	0	0	0	0	0	0	0	0	0	0	0	0	0	0	0	0	0	0	0	0	0	0	0	0	0	0	0	0	0	0	0	0	0	0	0	0	0
71	China	Yunnan	Erhai Lake	25.77	100.2	1974	3657.5	0	0	0	0	0	0	0	0	0	0	0	0	0	0	0	0	0	0	0	0	0	0	0	0	0	0	0	0	0	0	0	0	0	0	0	0	0	0	0	0	0	0
71	China	Yunnan	Erhai Lake	25.77	100.2	1974	4034.6	0	0	0	0	0	0	0	0	0	0	0	0	0	0	0	0	0	0	0	0	0	0	0	0	0	0	0	0	0	0	0	0	0	0	0	0	0	0	0	0	0	0
71	China	Yunnan	Erhai Lake	25.77	100.2	1974	4411.6	0	0	0	0	0	0	0	0	0	0	0	0	0	0	0	0	0	0	0	0	0	0	0	0	0	0	0	0	0	0	0	0	0	0	0	0	0	0	0	0	0	0
71	China	Yunnan	Erhai Lake	25.77	100.2	1974	4788.7	0	0	0	0	0	0	0	0	0	0	0	0	0	0	0	0	0	0	0	0	0	0	0	0	0	0	0	0	0	0	0	0	0	0	0	0	0	0	0	0	0	0
71	China	Yunnan	Erhai Lake	25.77	100.2	1974	5165.8	0	0	0	0	0	0	0	0	0	0	0	0	0	0	0	0	0	0	0	0	0	0	0	0	0	0	0	0	0	0	0	0	0	0	0	0	0	0	0	0	0	0
71	China	Yunnan	Erhai Lake	25.77	100.2	1974	5542.9	0	0	0	0	0	0	0	0	0	0	0	0	0	0	0	0	0	0	0	0	0	0	0	0	0	0	0	0	0	0	0	0	0	0	0	0	0	0	0	0	0	0
71	China	Yunnan	Erhai Lake	25.77	100.2	1974	5722.2	0	0	0	0	0	0	0	0	0	0	0	0	0	0	0	0	0	0	0	0	0	0	0	0	0	0	0	0	0	0	0	0	0	0	0	0	0	0	0	0	0	0
71	China	Yunnan	Erhai Lake	25.77	100.2	1974	5901.6	0	0	0	0	0	0	0	0	0	0	0	0	0	0	0	0	0	0	0	0	0	0	0	0	0	0	0	0	0	0	0	0	0	0	0	0	0	0	0	0	0	0
71	China	Yunnan	Erhai Lake	25.77	100.2	1974	6080.9	0	0	0	0	0	0	0	0	0	0	0	0	0	0	0	0	0	0	0	0	0	0	0	0	0	0	0	0	0	0	0	0	0	0	0	0	0	0	0	0	0	0
71	China	Yunnan	Erhai Lake	25.77	100.2	1974	6260.3	0	0	0	0	0	0	0	0	0	0	0	0	0	0	0	0	0	0	0	0	0	0	0	0	0	0	0	0	0	0	0	0	0	0	0	0	0	0	0	0	0	0
71	China	Yunnan	Erhai Lake	25.77	100.2	1974	6439.6	0	0	0	0	0	0	0	0	0	0	0	0	0	0	0	0	0	0	0	0	0	0	0	0	0	0	0	0	0	0	0	0	0	0	0	0	0	0	0	0	0	0
71	China	Yunnan	Erhai Lake	25.77	100.2	1974	6576.7	0	0	0	0	0	0	0	0	0	0	0	0	0	0	0	0	0	0	0	0	0	0	0	0	0	0	0	0	0	0	0	0	0	0	0	0	0	0	0	0	0	0
71	China	Yunnan	Erhai Lake	25.77	100.2	1974	6713.7	0	0	0	0	0	0	0	0	0	0	0	0	0	0	0	0	0	0	0	0	0	0	0	0	0	0	0	0	0	0	0	0	0	0	0	0	0	0	0	0	0	0
71	China	Yunnan	Erhai Lake	25.77	100.2	1974	6850.8	0	0	0	0	0	0	0	0	0	0	0	0	0	0	0	0	0	0	0	0	0	0	0	0	0	0	0	0	0	0	0	0	0	0	0	0	0	0	0	0	0	0
71	China	Yunnan	Erhai Lake	25.77	100.2	1974	6987.9	0	0	0	0	0	0	0	0	0	0	0	0	0	0	0	0	0	0	0	0	0	0	0	0	0	0	0	0	0	0	0	0	0	0	0	0	0	0	0	0	0	0
71	China	Yunnan	Erhai Lake	25.77	100.2	1974	7124.9	0	0	0	0	0	0	0	0	0	0	0	0	0	0	0	0	0	0	0	0	0	0	0	0	0	0	0	0	0	0	0	0	0	0	0	0	0	0	0	0	0	0
71	China	Yunnan	Erhai Lake	25.77	100.2	1974	7250.5	0	0	0	0	0	0	0	0	0	0	0	0	0	0	0	0	0	0	0	0	0	0	0	0	0	0	0	0	0	0	0	0	0	0	0	0	0	0	0	0	0	0
71	China	Yunnan	Erhai Lake	25.77	100.2	1974	7376.2	0	0	0	0	0	0	0	0	0	0	0	0	0	0	0	0	0	0	0	0	0	0	0	0	0	0	0	0	0	0	0	0	0	0	0	0	0	0	0	0	0	0
71	China	Yunnan	Erhai Lake	25.77	100.2	1974	7501.8	0	0	0	0	0	0	0	0	0	0	0	0	0	0	0	0	0	0	0	0	0	0	0	0	0	0	0	0	0	0	0	0	0	0	0	0	0	0	0	0	0	0
71	China	Yunnan	Erhai Lake	25.77	100.2	1974	7627.4	0	0	0	0	0	0	0	0	0	0	0	0	0	0	0	0	0	0	0	0	0	0	0	0	0	0	0	0	0	0	0	0	0	0	0	0	0	0	0	0	0	0
71	China	Yunnan	Erhai Lake	25.77	100.2	1974	7753	0	0	0	0	0	0	0	0	0	0	0	0	0	0	0	0	0	0	0	0	0	0	0	0	0	0	0	0	0	0	0	0	0	0	0	0	0	0	0	0	0	0
71	China	Yunnan	Erhai Lake	25.77	100.2	1974	7915.7	0	0	0	0	0	0	0	0	0	0	0	0	0	0	0	0	0	0	0	0	0	0	0	0	0	0	0	0	0	0	0	0	0	0	0	0	0	0	0	0	0	0
71	China	Yunnan	Erhai Lake	25.77	100.2	1974	8078.4	0	0	0	0	0	0	0	0	0	0	0	0	0	0	0	0	0	0	0	0	0	0	0	0	0	0	0	0	0	0	0	0	0	0	0	0	0	0	0	0	0	0
71	China	Yunnan	Erhai Lake	25.77	100.2	1974	8241.1	0	0	0	0	0	0	0	0	0	0	0	0	0	0	0	0	0	0	0	0	0	0	0	0	0	0	0	0	0	0	0	0	0	0	0	0	0	0	0	0	0	0
71	China	Yunnan	Erhai Lake	25.77	100.2	1974	8403.8	0	0	0	0	0	0	0	0	0	0	0	0	0	0	0	0	0	0	0	0	0	0	0	0	0	0	0	0	0	0	0	0	0	0	0	0	0	0	0	0	0	0
71	China	Yunnan	Erhai Lake	25.77	100.2	1974	8566.5	0	0	0	0	0	0	0	0	0	0	0	0	0	0	0	0	0	0	0	0	0	0	0	0	0	0	0	0	0	0	0	0	0	0	0	0	0	0	0	0	0	0
71	China	Yunnan	Erhai Lake	25.77	100.2	1974	8740.6	0	0	0	0	0	0	0	0	0	0	0	0	0	0	0	0	0	0	0	0	0	0	0	0	0	0	0	0	0	0	0	0	0	0	0	0	0	0	0	0	0	0
71	China	Yunnan	Erhai Lake	25.77	100.2	1974	8914.7	0	0	0	0	0	0	0	0	0	0	0	0	0	0	0	0	0	0	0	0	0	0	0	0	0	0	0	0	0	0	0	0	0	0	0	0	0	0	0	0	0	0
71	China	Yunnan	Erhai Lake	25.77	100.2	1974	9088.9	0	0	0	0	0	0	0	0	0	0	0	0	0	0	0	0	0	0	0	0	0	0	0	0	0	0	0	0	0	0	0	0	0	0	0	0	0	0	0	0	0	0
71	China	Yunnan	Erhai Lake	25.77	100.2	1974	9263	0	0	0	0	0	0	0	0	0	0	0	0	0	0	0	0	0	0	0	0	0	0	0	0	0	0	0	0	0	0	0	0	0	0	0	0	0	0	0	0	0	0
71	China	Yunnan	Erhai Lake	25.77	100.2	1974	9437.2	0	0	0	0	0	0	0	0	0	0	0	0	0	0	0	0	0	0	0	0	0	0	0	0	0	0	0	0	0	0	0	0	0	0	0	0	0	0	0	0	0	0
71	China	Yunnan	Erhai Lake	25.77	100.2	1974	9630	0	0	0	0	0	0	0	0	0	0	0	0	0	0	0	0	0	0	0	0	0	0	0	0	0	0	0	0	0	0	0	0	0	0	0	0	0	0	0	0	0	0
71	China	Yunnan	Erhai Lake	25.77	100.2	1974	9822.9	0	0	0	0	0	0	0	0	0	0	0	0	0	0	0	0	0	0	0	0	0	0	0	0	0	0	0	0	0	0	0	0	0	0	0	0	0	0	0	0	0	0
71	China	Yunnan	Erhai Lake	25.77	100.2	1974	10015.8	0	0	0	0	0	0	0	0	0	0	0	0	0	0	0	0	0	0	0	0	0	0	0	0	0	0	0	0	0	0	0	0	0	0	0	0	0	0	0	0	0	0
71	China	Yunnan	Erhai Lake	25.77	100.2	1974	10208.6	0	0	0	0	0	0	0	0	0	0	0	0	0	0	0	0	0	0	0	0	0	0	0	2.52	0	0	0	0	0	0	0	0	0	0	0	0	0	0	0	0	0	0
71	China	Yunnan	Erhai Lake	25.77	100.2	1974	10401.5	0	0	0	0	0	0	0	0	0	0	0	0	0	0	0	0	0	0	0	0	0	0	0	0	0	0	0	0	0	0	0	0	0	0	0	0	0	0	0	0	0	0
71	China	Yunnan	Erhai Lake	25.77	100.2	1974	10522.5	0	0	0	0	0	0	0	0	0	0	0	0	0	0	0	0	0	0	0	0	0	0	0	0	0	0	0	0	0	0	0	0	0	0	0	0	0	0	0	0	0	0
71	China	Yunnan	Erhai Lake	25.77	100.2	1974	10643.6	0	0	0	0	0	0	0	0	0	0	0	0	0	0	0	0	0	0	0	0	0	0	0	0	0	0	0	0	0	0	0	0	0	0	0	0	0	0	0	0	0	0
71	China	Yunnan	Erhai Lake	25.77	100.2	1974	10764.6	0	0	0	0	0	0	0	0	0	0	0	0	0	0	0	0	0	0	0	0	0	0	0	0	0	0	0	0	0	0	0	0	0	0	0	0	0	0	0	0	0	0
71	China	Yunnan	Erhai Lake	25.77	100.2	1974	10885.7	0	0	0	0	0	0	0	0	0	0	0	0	0	0	0	0	0	0	0	0	0	0	0	0	0	0	0	0	0	0	0	0	0	0	0	0	0	0	0	0	0	0
71	China	Yunnan	Erhai Lake	25.77	100.2	1974	11006.8	0	0	0	0	0	0	0	0	0	0	0	0	0	0	0	0	0	0	0	0	0	0	0	0	0	0	0	0	0	0	0	0	0	0	0	0	0	0	0	0	0	0
71	China	Yunnan	Erhai Lake	25.77	100.2	1974	11220.2	0	0	0	0	0	0	0	0	0	0	0	0	0	0	0	0	0	0	0	0	0	0	0	0	0	0	0	0	0	0	0	0	0	0	0	0	0	0	0	0	0	0
71	China	Yunnan	Erhai Lake	25.77	100.2	1974	11433.6	0	0	0	0	0	0	0	0	0	0	0	0	0	0	0	0	0	0	0	0	0	0	0	0	0	0	0	0	0	0	0	0	0	0	0	0	0	0	0	0	0	0
71	China	Yunnan	Erhai Lake	25.77	100.2	1974	11647	0	0	0	0	0	0	0	0	0	0	0	0	0	0	0	0	0	0	0	0	0	0	0	0	0	0	0	0	0	0	0	0	0	0	0	0	0	0	0	0	0	0
71	China	Yunnan	Erhai Lake	25.77	100.2	1974	11860.4	0	0	0	0	0	0	0	0	0	0	0	0	0	0	0	0	0	0	0	0	0	0	0	0	0	0	0	0	0	0	0	0	0	0	0	0	0	0	0	0	0	0
72	China	Jilin	Erhailongwan Lake	42.3	126.37	724	546.7	1.13	0	0	0	0	0	0	0.23	0	0	0	0	0	0	0	0	0	0	3.4	0	0	0	0	11.34	0	0	0	0	0	0	0	0	0	0	0	0	0	3.4	0	0	0	0
72	China	Jilin	Erhailongwan Lake	42.3	126.37	724	1494.5	0	0	0	0	0	0	0	1	0	0	0	0	0	0	0	0	0	0	2	0	0	0	0	8	0	0	0	0	0	0	0	0	0	0	0	0	0	13	0	0	0	0
72	China	Jilin	Erhailongwan Lake	42.3	126.37	724	2947.6	0	0	0	0	0	0	0	0.2	0	0	0	0	0	0	0	0	0	0	3.02	0	0	0	0	8.06	0	0	0	0	0	0	0	0	0	0	0	0	0	6.05	0	0	0	0
72	China	Jilin	Erhailongwan Lake	42.3	126.37	724	2950.2	0	0	0	0	0	0	0	0	0	0	0	0	0	0	0	0	0	0	3.92	0	0	0	0	7.84	0	0	0	0	0	0	0	0	0	0	0	0	0	4.9	0	0	0	0
72	China	Jilin	Erhailongwan Lake	42.3	126.37	724	3125.6	0	0	0	0	0	0	0	0	0	0	0	0	0	0	0	0	0	0	1.03	0	0	0	0	5.15	0	0	0	0	0	0	0	0	0	0	0	0	0	6.19	0	0	0	0
72	China	Jilin	Erhailongwan Lake	42.3	126.37	724	4850.1	0	0	0	0	0	0	0	1.6	0	0	0	0	0	0	0	0	0	0	1	0	0	0	0	2	0	0	0	0	0	0	0	0	0	0	0	0	0	6.01	0	0	0	0
72	China	Jilin	Erhailongwan Lake	42.3	126.37	724	7153.9	0	0	0	0	0	0	0	0.54	0	0	0	0	0	0	0	0	0	0	1.09	0	0	0	0	2.17	0	0	0	0	0	0	0	0	0	0	0	0	0	2.17	0	0	0	0
72	China	Jilin	Erhailongwan Lake	42.3	126.37	724	7253.5	0	0	0	0	0	0	0	0	0	0	0	0	0	0	0	0	0	0	2.24	0	0	0	0	2.24	0	0	0	0	0	0	0	0	0	0	0	0	0	0	0	0	0	0
72	China	Jilin	Erhailongwan Lake	42.3	126.37	724	7916.5	0	0	0	0	0	0	0	0.22	0	0	0	0	0	0	0	0	0	0	1.08	0	0	0	0	2.16	0	0	0	0	0	0	0	0	0	0	0	0	0	0	0	0	0	0
72	China	Jilin	Erhailongwan Lake	42.3	126.37	724	9973.5	0	0	0	0	0	0	0	0.2	0	0	0	0	0	0	0	0	0	0	3.93	0	0	0	0	5.9	0	0	0	0	0	0	0	0	0	0	0	0	0	0	0	0	0	0
72	China	Jilin	Erhailongwan Lake	42.3	126.37	724	10629.4	0	0	0	0	0	0	0	1	0	0	0	0	0	0	0	0	0	0	5.97	0	0	0	0	9.95	0	0	0	0	0	0	0	0	0	0	0	0	0	0	0	0	0	0
72	China	Jilin	Erhailongwan Lake	42.3	126.37	724	10663.4	0	0	0	0	0	0	0	0.55	0	0	0	0	0	0	0	0	0	0	4.91	0	0	0	0	6.54	0	0	0	0	0	0	0	0	0	0	0	0	0	0	0	0	0	0
72	China	Jilin	Erhailongwan Lake	42.3	126.37	724	11138.5	0	0	0	0	0	0	0	0.52	0	0	0	0	0	0	0	0	0	0	2.06	0	0	0	0	6.19	0	0	0	0	0	0	0	0	0	0	0	0	0	0	0	0	0	0
78	China	Shanxi	Ganhai Lake	38.89	112.19	1854	119.4	0	0	0	0	0	0	0	0	0	0	0	0	0	0	0	0	0	0	41.67	0	0	0	0	0	0	0	0	0	0	0	0	0	0	0	0	0	0	0	0	0	0	0
78	China	Shanxi	Ganhai Lake	38.89	112.19	1854	523.6	0	0	0	0	0	0	0	0	0	0	0	0	0	0	0	0	0	0	45.71	0	0	0	0	0	0	0	0	0	0	0	0	0	0	0	0	0	0	0	0	0	0	0
78	China	Shanxi	Ganhai Lake	38.89	112.19	1854	671.3	0	0	0	0	0	0	0	0	0	0	0	0	0	0	0	0	0	0	46.47	0	0	0	0	4.65	0	0	0	0	0	0	0	0	0	0	0	0	0	0	0	0	0	0
78	China	Shanxi	Ganhai Lake	38.89	112.19	1854	890.9	0	0	0	0	0	0	0	0	0	0	0	0	0	0	0	0	0	0	49.91	0	0.91	0	0	4.54	0	0	0	0	0	0	0	0	0	0	0	0	0	0	0	0	0	0
78	China	Shanxi	Ganhai Lake	38.89	112.19	1854	1007.5	0	0	0	0	0	0	0	0	0	0	0	0	0	0	0	0	0	0	38.06	0	0.95	0	0	1.9	0	0	0	0	0	0	0	0	0	0	0	0	0	0	0	0	0	0
78	China	Shanxi	Ganhai Lake	38.89	112.19	1854	1102.7	0	0	0	0	0	0	0	0	0	0	0	0	0	0	0	0	0	0	16.04	0	0	0	0	0	0	0	0	0	0	0	0	0	0	0	0	0	0	0	0	0	0	0
78	China	Shanxi	Ganhai Lake	38.89	112.19	1854	1332.1	0	0	0	0	0	0	0	0	0	0	0	0	0	0	0	0	0	0	21.98	0	0	0	0	0	0	0	0	0	0	0	0	0	0	0	0	0	0	0	0	0	0	0
78	China	Shanxi	Ganhai Lake	38.89	112.19	1854	1377	0	0	0	0	0	0	0	0	0	0	0	0	0	0	0	0	0	0	27.23	0	0	0	0	0	0	0	0	0	0	0	0	0	0	0	0	0	0	0	0	0	0	0
78	China	Shanxi	Ganhai Lake	38.89	112.19	1854	1422	0	0	0	0	0	0	0	0	0	0	0	0	0	0	0	0	0	0	33.52	0	0	0	0	0	0	0	0	0	0	0	0	0	0	0	0	0	0	0	0	0	0	0
78	China	Shanxi	Ganhai Lake	38.89	112.19	1854	1559	0	0	0	0	0	0	0	0	0	0	0	0	0	0	0	0	0	0	28.8	0	0	0	0	0	0	0	0	0	0	0	0	0	0	0	0	0	0	0	0	0	0	0
78	China	Shanxi	Ganhai Lake	38.89	112.19	1854	1696.1	0	0	0	0	0	0	0	0	0	0	0	0	0	0	0	0	0	0	30.74	0	0	0	0	0	0	0	0	0	0	0	0	0	0	0	0	0	0	0	0	0	0.82	0
78	China	Shanxi	Ganhai Lake	38.89	112.19	1854	1803.3	0	0	0	0	0	0	0	0	0	0	0	0	0	0	0	0	0	0	45.3	0	2.83	0	0	0	0	0	0	0	0	0	0	0	0	0	0	0	0	0	0	0	0	0
78	China	Shanxi	Ganhai Lake	38.89	112.19	1854	1910.5	0	0	0	0	0	0	0	0	0	0	0	0	0	0	0	0	0	0	39.58	0	0	0	0	0	0	0	0	0	0	0	0	0	0	0	0	0	0	0	0	0	0	0
78	China	Shanxi	Ganhai Lake	38.89	112.19	1854	1998.8	0	0	0	0	0	0	0	0	0	0	0	0	0	0	0	0	0	0	44.81	0	1.02	0	0	2.56	0	0	0	0	0	0	0	0	0	0	0	0	0	0	0	0	0	0
78	China	Shanxi	Ganhai Lake	38.89	112.19	1854	2087.1	0	0	0	0	0	0	0	0	0	0	0	0	0	0	0	0	0	0	30.52	0	0	0	0	5.09	0	0	0	0	0	0	0	0	0	0	0	0	0	0	0	0	0	0
78	China	Shanxi	Ganhai Lake	38.89	112.19	1854	2237.3	0	0	0	0	0	0	0	0	0	0	0	0	0	0	0	0	0	0	39.42	0	1.31	0	0	0	0	0	0	0	0	0	0	0	0	0	0	0	0	0	0	0	0	0
78	China	Shanxi	Ganhai Lake	38.89	112.19	1854	2387.4	0	0	0	0	0	0	0	0	0	0	0	0	0	0	0	0	0	0	32.19	0	2.15	0	0	0	0	0	0	0	0	0	0	0	0	0	0	0	0	0	0	0	0	0
78	China	Shanxi	Ganhai Lake	38.89	112.19	1854	2445	0	0	0	0	0	0	0	0	0	0	0	0	0	0	0	0	0	0	12.5	0	0	0	0	2.5	0	0	0	0	0	0	0	0	0	0	0	0	0	0	0	0	0	0
78	China	Shanxi	Ganhai Lake	38.89	112.19	1854	2502.5	0	0	0	0	0	0	0	0	0	0	0	0	0	0	0	0	0	0	29.97	0	0	0	0	0	0	0	0	0	0	0	0	0	0	0	0	0	0	0	0	0	0	0
78	China	Shanxi	Ganhai Lake	38.89	112.19	1854	2592.2	0	0	0	0	0	0	0	0	0	0	0	0	0	0	0	0	0	0	17.86	0	1.19	0	0	2.38	0	0	0	0	0	0	0	0	0	0	0	0	0	0	0	0	0	0
78	China	Shanxi	Ganhai Lake	38.89	112.19	1854	2681.9	0	0	0	0	0	0	0	0	0	0	0	0	0	0	0	0	0	0	24.47	0	1.63	0	0	0	0	0	0	0	0	0	0	0	0	0	0	0	0	0	0	0	0	0
78	China	Shanxi	Ganhai Lake	38.89	112.19	1854	2962.2	0	0	0	0	0	0	0	0	0	0	0	0	0	0	0	0	0	0	41.15	0	1.37	0	0	0	0	0	0	0	0	0	0	0	0	0	0	0	0	0	0	0	0	0
78	China	Shanxi	Ganhai Lake	38.89	112.19	1854	3242.4	0	0	0	0	0	0	0	0	0	0	0	0	0	0	0	0	0	0	5.61	0	1.12	0	0	0	0	0	0	0	0	0	0	0	0	0	0	0	0	0	0	0	0.45	0
78	China	Shanxi	Ganhai Lake	38.89	112.19	1854	3375.7	0	0	0	0	0	0	0	0	0	0	0	0	0	0	0	0	0	0	5.18	0	1.04	0	0	0	0	0	0	0	0	0	0	0	0	0	0	0	0	0	0	0	0.83	0
78	China	Shanxi	Ganhai Lake	38.89	112.19	1854	3509.1	0	0	0	0	0	0	0	0	0	0	0	0	0	0	0	0	0	0	5.35	0	1.07	0	0	0	0	0	0	0	0	0	0	0	0	0	0	0	0	0	0	0	0	0
78	China	Shanxi	Ganhai Lake	38.89	112.19	1854	3627.3	0	0	0	0	0	0	0	0	0	0	0	0	0	0	0	0	0	0	10.25	0	0	0	0	0	0	0	0	0	0	0	0	0	0	0	0	0	0	0	0	0	0.41	0
78	China	Shanxi	Ganhai Lake	38.89	112.19	1854	3804.6	0	0	0	0	0	0	0	0	0	0	0	0	0	0	0	0	0	0	10.74	0	0	0	0	5.37	0	0	0	0	0	0	0	0	0	0	0	0	0	0	0	0	0.54	0
78	China	Shanxi	Ganhai Lake	38.89	112.19	1854	5474.6	0	0	0	0	0	0	0	0	0	0	0	0	0	0	0	0	0	0	9.38	0	0	0	0	5.86	0	0	0	0	0	0	0	0	0	0	0	0	0	0	0	0	1.17	0
78	China	Shanxi	Ganhai Lake	38.89	112.19	1854	6657.2	0	0	0	0	0	0	0	0	0	0	0	0	0	0	0	0	0	0	11.68	0	0.58	0	0	11.68	0	0	0	0	0	0	0	0	0	0	0	0	0	0	0	0	0.47	0
78	China	Shanxi	Ganhai Lake	38.89	112.19	1854	8046.1	0	0	0	0	0	0	0	0	0	0	0	0	0	0	0	0	0	0	15.67	0	0	0	0	34.48	0	0	0	0	0	0	0	0	0	0	0	0	0	0	0	0	1.57	0
78	China	Shanxi	Ganhai Lake	38.89	112.19	1854	8429	0	0	0	0	0	0	0	0	0	0	0	0	0	0	0	0	0	0	12.16	0	0	0	0	33.43	0	0	0	0	0	0	0	0	0	0	0	0	0	0	0	0	0	0
78	China	Shanxi	Ganhai Lake	38.89	112.19	1854	8764	0	0	0	0	0	0	0	0	0	0	0	0	0	0	0	0	0	0	16.69	0	0.83	0	0	50.08	0	0	0	0	0	0	0	0	0	0	0	0	0	0	0	0	0	0
78	China	Shanxi	Ganhai Lake	38.89	112.19	1854	9061.9	0	0	0	0	0	0	0	0	0	0	0	0	0	0	0	0	0	0	20.69	0	0	0	0	34.48	0	0	0	0	0	0	0	0	0	0	0	0	0	0	0	0	0	0
78	China	Shanxi	Ganhai Lake	38.89	112.19	1854	9377	0	0	0	0	0	0	0	0	0	0	0	0	0	0	0	0	0	0	21.47	0	0	0	0	35.78	0	0	0	0	0	0	0	0	0	0	0	0	0	0	0	0	0	0
78	China	Shanxi	Ganhai Lake	38.89	112.19	1854	9576.4	0	0	0	0	0	0	0	0	0	0	0	0	0	0	0	0	0	0	20.73	0	0	0	0	34.54	0	0	0	0	0	0	0	0	0	0	0	0	0	0	0	0	1.55	0
78	China	Shanxi	Ganhai Lake	38.89	112.19	1854	10168.1	0	0	0	0	0	0	0	0	0	0	0	0	0	0	0	0	0	0	24.79	0	0	0	0	16.53	0	0	0	0	0	0	0	0	0	0	0	0	0	0	0	0	0	0
78	China	Shanxi	Ganhai Lake	38.89	112.19	1854	10625.4	0	0	0	0	0	0	0	0	0	0	0	0	0	0	0	0	0	0	40.32	0	0	0	0	20.16	0	0	0	0	0	0	0	0	0	0	0	0	0	0	0	0	0.81	0
78	China	Shanxi	Ganhai Lake	38.89	112.19	1854	11138	0	0	0	0	0	0	0	0	0	0	0	0	0	0	0	0	0	0	41.24	0	0	0	0	20.62	0	0	0	0	0	0	0	0	0	0	0	0	0	0	0	0	2.47	0
78	China	Shanxi	Ganhai Lake	38.89	112.19	1854	11488.8	0	0	0	0	0	0	0	0	0	0	0	0	0	0	0	0	0	0	27.57	0	0	0	0	55.15	0	0	0	0	0	0	0	0	0	0	0	0	0	0	0	0	0	0
78	China	Shanxi	Ganhai Lake	38.89	112.19	1854	11772.6	0	0	0	0	0	0	0	0	0	0	0	0	0	0	0	0	0	0	39.37	0	0.79	0	0	34.65	0	0	0	0	0	0	0	0	0	0	0	0	0	0	0	0	1.26	0
81	Russia	NA	Gladkoye Bog	55	83.33	80	441.7	0.41	0	0	0	0	0	0	0	0	0	0	0	0	0	0	0	0	0	8.59	0	0	0	0	39.29	0	0	0	0	0.27	0	0	0	0	0	0	0	0	0	0	0	0	0
81	Russia	NA	Gladkoye Bog	55	83.33	80	495.2	0.56	0	0	0	0	0	0	0	0	0	0	0	0	0	0	0	0	0	2.57	0	0.34	0	0	34.23	0	0	0	0	0	0	0	0	0	0	0	0	0	0	0	0	0	0
81	Russia	NA	Gladkoye Bog	55	83.33	80	551.9	0	0	0	0	0	0	0	0	0	0	0	0	0	0	0	0	0	0	8.36	0	0.58	0	0	25.9	0	0	0	0	0	0	0	0	0	0	0	0	0	0	0	0	0	0
81	Russia	NA	Gladkoye Bog	55	83.33	80	766.7	1.34	0	0	0	0	0	0	0	0	0	0	0	0.36	0	0	0	0	0	4.84	0	0.18	0	0	27.06	0	0	0	0	0.18	0	0	0	0	0	0	0	0	0	0	0	0	0
81	Russia	NA	Gladkoye Bog	55	83.33	80	935.4	0	0	0	0	0	0	0	0	0	0	0	0	0	0	0	0	0	0	4.16	0	0.23	0	0	38.34	0	0	0	0	0	0	0	0	0	0	0	0	0	0	0	0	0	0
81	Russia	NA	Gladkoye Bog	55	83.33	80	1172.3	4.08	0	0	0	0	0	0	0	0	0	0	0	0	0	0	0	0	0	0	0	1.02	0	0	0	0	0	0	0	0	0	0	0	0	0	0	0	0	0	0	0	0	0
81	Russia	NA	Gladkoye Bog	55	83.33	80	1463.3	1.03	0	0	0	0	0	0	0	0	0	0	0	0.26	0	0	0	0	0	0.13	0	0.13	0	0	29.82	0	0	0	0	0	0	0	0	0	0	0	0	0	0	0	0	0	0
81	Russia	NA	Gladkoye Bog	55	83.33	80	2049.1	0	0	0	0	0	0	0	0.39	0	0	0	0	0.39	0	0	0	0	0	3.33	0	0	0	0	58.77	0	0	0	0	0.29	0	0	0	0	0	0	0	0	0	0	0	0	0
81	Russia	NA	Gladkoye Bog	55	83.33	80	2196.8	0	0	0	0	0	0	0	0.66	0	0	0	0	0.26	0	0	0	0	0	0.66	0	0.92	0	0	41.79	0	0	0	0	0.53	0	0	0	0	0	0	0	0	0	0	0.39	0	0
81	Russia	NA	Gladkoye Bog	55	83.33	80	2291.2	3.17	0	0	0	0	0	0	0	0	0	0	0	0	0	0	0	0	0	7.2	0	0.42	0	0	23.49	0	0	0	0	0	0	0	0	0	0	0	0	0	0	0	0	0	0
81	Russia	NA	Gladkoye Bog	55	83.33	80	2375.8	2.81	0	0	0	0	0	0	2.81	0	0	0	0	0.4	0	0	0	0	0	11.24	0	0	0	0	56.33	0	0	0	0	0.3	0	0	0	0	0	0	0	0	0	0	0	0	0
81	Russia	NA	Gladkoye Bog	55	83.33	80	2452.9	0.81	0	0	0	0	0	0	0	0	0	0	0	0.2	0	0	0	0	0	3.63	0	0	0	0	15.94	0	0	0	0	0	0	0	0	0	0	0	0	0	0	0	0	0	0
81	Russia	NA	Gladkoye Bog	55	83.33	80	2505.6	0.36	0	0	0	0	0	0	0.36	0	0	0	0	0	0	0	0	0	0	3.8	0	0.48	0	0	34.2	0	0	0	0	0	0	0	0	0	0	0	0	0	0	0	0	0	0
81	Russia	NA	Gladkoye Bog	55	83.33	80	2554.5	0	0	0	0	0	0	0	3.06	0	0	0	0	0	0	0	0	0	0	4.33	0	0	0	0	38.6	0	0	0	0	0	0	0	0	0	0	0	0	0	0	0	0	0	0
81	Russia	NA	Gladkoye Bog	55	83.33	80	2787	3.31	0	0	0	0	0	0	1.66	0	0	0	0	0.71	0	0	0	0	0	7.69	0	0.24	0	0	36.45	0	0	0	0	0	0	0	0	0	0	0	0	0	0	0	0	0	0
81	Russia	NA	Gladkoye Bog	55	83.33	80	2990.7	0	0	0	0	0	0	0	0	0	0	0	0	1.19	0	0	0	0	0	11.7	0	0	0	0	42.67	0	0	0	0	1.04	0	0	0	0	0	0	0	0	0	0	0	0	0
81	Russia	NA	Gladkoye Bog	55	83.33	80	3093.3	0	0	0	0	0	0	0	0	0	0	0	0	0	0	0	0	0	0	13.58	0	0	0	0	28.3	0	0	0	0	1.64	0	0	0	0	0	0	0	0	0	0	0	0	0
81	Russia	NA	Gladkoye Bog	55	83.33	80	3172	0	0	0	0	0	0	0	0.85	0	0	0	0	0	0	0	0	0	0	6.92	0	0	0	0	23.11	0	0	0	0	0	0	0	0	0	0	0	0	0	0	0	0.21	0	0
81	Russia	NA	Gladkoye Bog	55	83.33	80	3512.4	1.6	0	0	0	0	0	0	0	0	0	0	0	0	0	0	0	0	0	10.37	0	0	0	0	28.34	0	0	0	0	0	0	0	0	0	0	0	0	0	0	0	0	0	0
81	Russia	NA	Gladkoye Bog	55	83.33	80	3563.9	1.37	0	0	0	0	0	0	0	0	0	0	0	0	0	0	0	0	0	4.65	0	0.36	0	0	39.02	0	0	0	0	0.46	0	0	0	0	0	0	0	0	0	0	0	0	0
81	Russia	NA	Gladkoye Bog	55	83.33	80	4113.1	2.77	0	0	0	0	0	0	2.77	0	0	0	0	0	0	0	0	0	0	4.78	0	0	0	0	30.18	0	0	0	0	0	0	0	0	0	0	0	0	0	0	0	0	0	0
81	Russia	NA	Gladkoye Bog	55	83.33	80	4261.7	0	0	0	0	0	0	0	0	0	0	0	0	0	0	0	0	0	0	7.64	0	1.01	0	0	35.51	0	0	0	0	0	0	0	0	0	0	0	0	0	0	0	0	0	0
81	Russia	NA	Gladkoye Bog	55	83.33	80	4461	0	0	0	0	0	0	0	1.4	0	0	0	0	0.84	0	0	0	0	0	7.98	0	0	0	0	28.15	0	0	0	0	0	0	0	0	0	0	0	0	0	0	0	0	0	0
81	Russia	NA	Gladkoye Bog	55	83.33	80	4681	3.16	0	0	0	0	0	0	0	0	0	0	0	0	0	0	0	0	0	6.54	0	0.68	0	0	32.47	0	0	0	0	0	0	0	0	0	0	0	0	0	0	0	0	0	0
81	Russia	NA	Gladkoye Bog	55	83.33	80	4866	3.1	0	0	0	0	0	0	1.66	0	0	0	0	0.55	0	0	0	0	0	3.22	0	0.78	0	0	31.82	0	0	0	0	0	0	0	0	0	0	0	0	0	0	0	0	0	0
81	Russia	NA	Gladkoye Bog	55	83.33	80	4962.9	0	0	0	0	0	0	0	0	0	0	0	0	0.3	0	0	0	0	0	7.2	0	1.12	0	0	28.4	0	0	0	0	0.41	0	0	0	0	0	0	0	0	0	0	0	0	0
81	Russia	NA	Gladkoye Bog	55	83.33	80	5059.2	3.46	0	0	0	0	0	0	0	0	0	0	0	0.6	0	0	0	0	0	7.77	0	0.48	0	0	35.24	0	0	0	0	0	0	0	0	0	0	0	0	0	0	0	0	0	0
81	Russia	NA	Gladkoye Bog	55	83.33	80	5223.1	0	0	0	0	0	0	0	0.87	0	0	0	0	0.54	0	0	0	0	0	4.47	0	0	0	0	32.68	0	0	0	0	0.44	0	0	0	0	0	0	0	0	0	0	0	0	0
81	Russia	NA	Gladkoye Bog	55	83.33	80	5320.3	0	0	0	0	0	0	0	1.05	0	0	0	0	0.95	0	0	0	0	0	7.58	0	0	0	0	31.58	0	0	0	0	0	0	0	0	0	0	0	0	0	0	0	0	0	0
81	Russia	NA	Gladkoye Bog	55	83.33	80	5550.9	1.27	0	0	0	0	0	0	1.27	0	0	0	0	0	0	0	0	0	0	8.55	0	0	0	0	28.82	0	0	0	0	0	0	0	0	0	0	0	0	0	0	0	0	0	0
81	Russia	NA	Gladkoye Bog	55	83.33	80	5655.2	3	0	0	0	0	0	0	0	0	0	0	0	0	0	0	0	0	0	5.8	0	0.3	0	0	48.4	0	0	0	0	0.4	0	0	0	0	0	0	0	0	0	0	0	0	0
81	Russia	NA	Gladkoye Bog	55	83.33	80	5781	0	0	0	0	0	0	0	0.61	0	0	0	0	0	0	0	0	0	0	5.29	0	0	0	0	37.44	0	0	0	0	0	0	0	0	0	0	0	0	0	0	0	0	0	0
81	Russia	NA	Gladkoye Bog	55	83.33	80	5889.8	0.7	0	0	0	0	0	0	1.49	0	0	0	0	1.1	0	0	0	0	0	6.08	0	0	0	0	36.35	0	0	0	0	0.2	0	0	0	0	0	0	0	0	0	0	0	0	0
81	Russia	NA	Gladkoye Bog	55	83.33	80	6045.5	1.71	0	0	0	0	0	0	1.71	0	0	0	0	0	0	0	0	0	0	7.69	0	0	0	0	38.58	0	0	0	0	0	0	0	0	0	0	0	0	0	0	0	0	0	0
81	Russia	NA	Gladkoye Bog	55	83.33	80	6287.3	1.44	0	0	0	0	0	0	0	0	0	0	0	0	0	0	0	0	0	4.12	0	0	0	0	27.29	0	0	0	0	0	0	0	0	0	0	0	0	0	0	0	0	0	0
81	Russia	NA	Gladkoye Bog	55	83.33	80	6630.6	0	0	0	0	0	0	0	0	0	0	0	0	0	0	0	0	0	0	6.75	0	1.13	0	0	31.14	0	0	0	0	0.75	0	0	0	0	0	0	0	0	0	0	0	0	0
81	Russia	NA	Gladkoye Bog	55	83.33	80	6896.8	0.86	0	0	0	0	0	0	0	0	0	0	0	0	0	0	0	0	0	5.76	0	0	0	0	21.18	0	0	0	0	0	0	0	0	0	0	0	0	0	0	0	0.58	0	0
81	Russia	NA	Gladkoye Bog	55	83.33	80	6994.9	2.56	0	0	0	0	0	0	2.56	0	0	0	0	0	0	0	0	0	0	6.66	0	1.02	0	0	23.26	0	0	0	0	0	0	0	0	0	0	0	0	0	0	0	0	0	0
81	Russia	NA	Gladkoye Bog	55	83.33	80	7193.1	0.81	0	0	0	0	0	0	1.62	0	0	0	0	0.81	0	0	0	0	0	11.59	0	0	0	0	33.96	0	0	0	0	0.67	0	0	0	0	0	0	0	0	0	0	0.54	0	0
81	Russia	NA	Gladkoye Bog	55	83.33	80	7235.4	1.79	0	0	0	0	0	0	0	0	0	0	0	0	0	0	0	0	0	17.22	0	0	0	0	35.29	0	0	0	0	0	0	0	0	0	0	0	0	0	0	0	0	0	0
81	Russia	NA	Gladkoye Bog	55	83.33	80	7382.8	5.68	0	0	0	0	0	0	0	0	0	0	0	0	0	0	0	0	0	11.37	0	0	0	0	40.95	0	0	0	0	0	0	0	0	0	0	0	0	0	0	0	0	0	0
81	Russia	NA	Gladkoye Bog	55	83.33	80	7881.8	2.29	0	0	0	0	0	0	0	0	0	0	0	0	0	0	0	0	0	17.32	0	2.87	0	0	45.41	0	0	0	0	0.34	0	0	0	0	0	0	0	0	0	0	0	0	0
81	Russia	NA	Gladkoye Bog	55	83.33	80	8281	4.02	0	0	0	0	0	0	1.01	0	0	0	0	0.8	0	0	0	0	0	14.08	0	1.51	0	0	37.22	0	0	0	0	0.3	0	0	0	0	0	0	0	0	0	0	0.8	0	0
81	Russia	NA	Gladkoye Bog	55	83.33	80	8648.6	0	0	0	0	0	0	0	0	0	0	0	0	0	0	0	0	0	0	15.29	0	0	0	0	42.25	0	0	0	0	0.42	0	0	0	0	0	0	0	0	0	0	0	0	0
81	Russia	NA	Gladkoye Bog	55	83.33	80	8937.3	1.06	0	0	0	0	0	0	0	0	0	0	0	0	0	0	0	0	0	16.17	0	0	0	0	35.53	0	0	0	0	0	0	0	0	0	0	0	0	0	0	0	0	0	0
81	Russia	NA	Gladkoye Bog	55	83.33	80	9122.6	2.11	0	0	0	0	0	0	0	0	0	0	0	0	0	0	0	0	0	15.81	0	2.11	0	0	41.73	0	0	0	0	0.32	0	0	0	0	0	0	0	0	0	0	0	0	0
81	Russia	NA	Gladkoye Bog	55	83.33	80	9273.4	0.89	0	0	0	0	0	0	0.89	0	0	0	0	0.53	0	0	0	0	0	15.97	0	1.33	0	0	45.96	0	0	0	0	0.62	0	0	0	0	0	0	0	0	0	0	0	0	0
81	Russia	NA	Gladkoye Bog	55	83.33	80	9457.9	0	0	0	0	0	0	0	0.57	0	0	0	0	0.48	0	0	0	0	0	13.77	0	0.38	0	0	50.57	0	0	0	0	0	0	0	0	0	0	0	0	0	0	0	0	0	0
81	Russia	NA	Gladkoye Bog	55	83.33	80	9560.2	0.45	0	0	0	0	0	0	0.36	0	0	0	0	0.54	0	0	0	0	0	29.82	0	0	0	0	30.45	0	0	0	0	0.45	0	0	0	0	0	0	0	0	0	0	0.18	0	0
81	Russia	NA	Gladkoye Bog	55	83.33	80	9670.4	0.43	0	0	0	0	0	0	0.43	0	0	0	0	0.54	0	0	0	0	0	32.79	0	0	0	0	35.61	0	0	0	0	0	0	0	0	0	0	0	0	0	0	0	0	0	0
81	Russia	NA	Gladkoye Bog	55	83.33	80	9921.1	0	0	0	0	0	0	0	0	0	0	0	0	0.67	0	0	0	0	0	13.27	0	0.67	0	0	33.67	0	0	0	0	0.33	0	0	0	0	0	0	0	0	0	0	0	0	0
81	Russia	NA	Gladkoye Bog	55	83.33	80	9989.7	0.48	0	0	0	0	0	0	0	0	0	0	0	0.6	0	0	0	0	0	18.36	0	0.48	0	0	38.62	0	0	0	0	0.12	0	0	0	0	0	0	0	0	0	0	0	0	0
81	Russia	NA	Gladkoye Bog	55	83.33	80	10102.6	0	0	0	0	0	0	0	0	0	0	0	0	0.88	0	0	0	0	0	25.44	0	0.74	0	0	21.18	0	0	0	0	0	0	0	0	0	0	0	0	0	0	0	0	0	0
81	Russia	NA	Gladkoye Bog	55	83.33	80	10343.9	0	0	0	0	0	0	0	0	0	0	0	0	0	0	0	0	0	0	20.16	0	0	0	0	18.41	0	0	0	0	0	0	0	0	0	0	0	0	0	0	0	0.47	0	0
81	Russia	NA	Gladkoye Bog	55	83.33	80	10558.8	0	0	0	0	0	0	0	0	0	0	0	0	0	0	0	0	0	0	19.92	0	0	0	0	27.05	0	0	0	0	0.29	0	0	0	0	0	0	0	0	0	0	0.29	0	0
81	Russia	NA	Gladkoye Bog	55	83.33	80	10817.8	0	0	0	0	0	0	0	1.1	0	0	0	0	0.33	0	0	0	0	0	13.11	0	0.88	0	0	36.34	0	0	0	0	0	0	0	0	0	0	0	0	0	0	0	0.44	0	0
81	Russia	NA	Gladkoye Bog	55	83.33	80	10841.1	0	0	0	0	0	0	0	0	0	0	0	0	0	0	0	0	0	0	8.15	0	0	0	0	43.36	0	0	0	0	0	0	0	0	0	0	0	0	0	0	0	0	0	0
82	China	Qinghai	Gounong Co	34.63	92.15	4670	1292.3	0	0	0	0	0	0	0	0	0	0	0	0	0	0	0	0	0	0	26.32	0	2.63	0	0	5.26	0	0	0	0	0	0	0	0	0	0	0	0	0	0	0	5.26	0	0
82	China	Qinghai	Gounong Co	34.63	92.15	4670	1954.9	0	0	0	0	0	0	0	0	0	0	0	0	0	0	0	0	0	0	28.89	0	2.22	0	0	0	0	0	0	0	0	0	0	0	0	0	0	0	0	0	0	15.56	0	0
82	China	Qinghai	Gounong Co	34.63	92.15	4670	2757.2	0	0	0	0	0	0	0	0	0	0	0	0	0	0	0	0	0	0	38.1	0	0	0	0	4.76	0	0	0	0	0	0	0	0	0	0	0	0	0	0	0	0	0	0
82	China	Qinghai	Gounong Co	34.63	92.15	4670	2863.6	0	0	0	0	0	0	0	0	0	0	0	0	1.45	0	0	0	0	0	52.17	0	0	0	0	1.45	0	0	0	0	0	0	0	0	0	0	0	0	0	0	0	0	0	0
82	China	Qinghai	Gounong Co	34.63	92.15	4670	2895.2	0	0	0	0	0	0	0	0	0	0	0	0	0	0	0	0	0	0	52.94	0	0	0	0	0	0	0	0	0	0	0	0	0	0	0	0	0	0	0	0	5.88	0	0
82	China	Qinghai	Gounong Co	34.63	92.15	4670	3507.7	0	0	0	0	0	0	0	0	0	0	0	0	0	0	0	0	0	0	28.13	0	0	0	0	0	0	0	0	0	0	0	0	0	0	0	0	0	0	0	0	0	0	0
82	China	Qinghai	Gounong Co	34.63	92.15	4670	3588.6	0	0	0	0	0	0	0	0	0	0	0	0	0	0	0	0	0	0	17.78	0	6.67	0	0	2.22	0	0	0	0	0	0	0	0	0	0	0	0	0	0	0	4.44	0	0
82	China	Qinghai	Gounong Co	34.63	92.15	4670	5236.65	0	0	0	0	0	0	0	0	0	0	0	0	0	0	0	0	0	0	17.67	0	0	0	0	7.14	0	0	0	0	0	0	0	0	0	0	0	0	0	0	0	6.2	0	0
82	China	Qinghai	Gounong Co	34.63	92.15	4670	5838.8	0	0	0	0	0	0	0	0	0	0	0	0	0	0	0	0	0	0	17.79	0	0	0	0	0	0	0	0	0	0	0	0	0	0	0	0	0	0	0	0	2.17	0	0
82	China	Qinghai	Gounong Co	34.63	92.15	4670	6336.9	0	0	0	0	0	0	0	0	0	0	0	0	0	0	0	0	0	0	42.19	0	0	0	0	1.56	0	0	0	0	0	0	0	0	0	0	0	0	0	0	0	7.81	0	0
82	China	Qinghai	Gounong Co	34.63	92.15	4670	6387.4	0	0	0	0	0	0	0	0	0	0	0	0	0	0	0	0	0	0	38.89	0	1.11	0	0	2.22	0	0	0	0	0	0	0	0	0	0	0	0	0	0	0	8.89	0	0
82	China	Qinghai	Gounong Co	34.63	92.15	4670	6406.2	0	0	0	0	0	0	0	0	0	0	0	0	0.79	0	0	0	0	0	38.58	0	0.79	0	0	0.79	0	0	0	0	0	0	0	0	0	0	0	0	0	0	0	0.79	0	0
82	China	Qinghai	Gounong Co	34.63	92.15	4670	6461.8	0	0	0	0	0	0	0	0	0	0	0	0	0	0	0	0	0	0	0.95	0	9.52	0	0	0	0	0	0	0	0	0	0	0	0	0	0	0	0	0	0	0	0	0
82	China	Qinghai	Gounong Co	34.63	92.15	4670	6789.4	0	0	0	0	0	0	0	0	0	0	0	0	0	0	0	0	0	0	21.15	0	0.96	0	0	0	0	0	0	0	0	0	0	0	0	0	0	0	0	0	0	6.73	0	0
82	China	Qinghai	Gounong Co	34.63	92.15	4670	7070.4	0	0	0	0	0	0	0	0	0	0	0	0	0	0	0	0	0	0	26.72	0	5.17	0	0	0	0	0	0	0	0	0	0	0	0	0	0	0	0	0	0	1.72	0	0
82	China	Qinghai	Gounong Co	34.63	92.15	4670	7164.2	0	0	0	0	0	0	0	0	0	0	0	0	0	0	0	0	0	0	27.27	0	2.48	0	0	1.65	0	0	0	0	0	0	0	0	0	0	0	0	0	0	0	1.65	0	0
82	China	Qinghai	Gounong Co	34.63	92.15	4670	7193.2	0	0	0	0	0	0	0	0	0	0	0	0	0	0	0	0	0	0	33.33	0	5.88	0	0	0	0	0	0	0	0	0	0	0	0	0	0	0	0	0	0	0.98	0	0
82	China	Qinghai	Gounong Co	34.63	92.15	4670	7483.4	0	0	0	0	0	0	0	0.97	0	0	0	0	0	0	0	0	0	0	31.07	0	3.88	0	0	0	0	0	0	0	0	0	0	0	0	0	0	0	0	0	0	0	0	0
82	China	Qinghai	Gounong Co	34.63	92.15	4670	7714.8	0	0	0	0	0	0	0	0	0	0	0	0	1	0	0	0	0	0	24	0	2	0	0	0	0	0	0	0	0	0	0	0	0	0	0	0	0	0	0	0	0	0
82	China	Qinghai	Gounong Co	34.63	92.15	4670	7973.8	0	0	0	0	0	0	0	0	0	0	0	0	0	0	0	0	0	0	33.33	0	0.71	0	0	0	0	0	0	0	0	0	0	0	0	0	0	0	0	0	0	1.42	0	0
82	China	Qinghai	Gounong Co	34.63	92.15	4670	8007.5	0	0	0	0	0	0	0	0	0	0	0	0	0	0	0	0	0	0	31.43	0	1.43	0	0	1.43	0	0	0	0	0	0	0	0	0	0	0	0	0	0	0	2.14	0	0
82	China	Qinghai	Gounong Co	34.63	92.15	4670	8139.6	0	0	0	0	0	0	0	0	0	0	0	0	0	0	0	0	0	0	29.92	0	0	0	0	0	0	0	0	0	0	0	0	0	0	0	0	0	0	0	0	3.94	0	0
82	China	Qinghai	Gounong Co	34.63	92.15	4670	8147.6	0	0	0	0	0	0	0	0	0	0	0	0	0	0	0	0	0	0	18.52	0	0.93	0	0	0	0	0	0	0	0	0	0	0	0	0	0	0	0	0	0	1.85	0	0
82	China	Qinghai	Gounong Co	34.63	92.15	4670	8670	0	0	0	0	0	0	0	0	0	0	0	0	0	0	0	0	0	0	24.68	0	1.3	0	0	1.3	0	0	0	0	0	0	0	0	0	0	0	0	0	0	0	1.3	0	0
82	China	Qinghai	Gounong Co	34.63	92.15	4670	8996.7	0	0	0	0	0	0	0	0	0	0	0	0	0	0	0	0	0	0	5.56	0	1.85	0	0	0	0	0	0	0	0	0	0	0	0	0	0	0	0	0	0	0	0	0
82	China	Qinghai	Gounong Co	34.63	92.15	4670	9130.9	0	0	0	0	0	0	0	0	0	0	0	0	0	0	0	0	0	0	13.16	0	5.26	0	0	2.63	0	0	0	0	0	0	0	0	0	0	0	0	0	0	0	3.95	0	0
82	China	Qinghai	Gounong Co	34.63	92.15	4670	9145.1	0	0	0	0	0	0	0	0	0	0	0	0	0	0	0	0	0	0	12.22	0	2.78	0	0	1.67	0	0	0	0	0	0	0	0	0	0	0	0	0	0	0	2.22	0	0
82	China	Qinghai	Gounong Co	34.63	92.15	4670	9153.4	0	0	0	0	0	0	0	0	0	0	0	0	0	0	0	0	0	0	15.09	0	7.55	0	0	0	0	0	0	0	0	0	0	0	0	0	0	0	0	0	0	0	0	0
82	China	Qinghai	Gounong Co	34.63	92.15	4670	9184.9	0	0	0	0	0	0	0	0	0	0	0	0	0	0	0	0	0	0	10.94	0	1.56	0	0	0.78	0	0	0	0	0	0	0	0	0	0	0	0	0	0	0	14.84	0	0
82	China	Qinghai	Gounong Co	34.63	92.15	4670	9390.7	0	0	0	0	0	0	0	0	0	0	0	0	0	0	0	0	0	0	8.9	0	1.05	0	0	1.05	0	0	0	0	0	0	0	0	0	0	0	0	0	0	0	0.52	0	0
82	China	Qinghai	Gounong Co	34.63	92.15	4670	9714.1	0	0	0	0	0	0	0	0	0	0	0	0	0	0	0	0	0	0	14.78	0	0	0	0	0	0	0	0	0	0	0	0	0	0	0	0	0	0	0	0	0	0	0
82	China	Qinghai	Gounong Co	34.63	92.15	4670	9820.2	0	0	0	0	0	0	0	0	0	0	0	0	0	0	0	0	0	0	9	0	2	0	0	0	0	0	0	0	0	0	0	0	0	0	0	0	0	0	0	2	0	0
82	China	Qinghai	Gounong Co	34.63	92.15	4670	9871.1	0	0	0	0	0	0	0	0	0	0	0	0	0	0	0	0	0	0	18.24	0	2.03	0	0	0.68	0	0	0	0	0	0	0	0	0	0	0	0	0	0	0	0	0	0
82	China	Qinghai	Gounong Co	34.63	92.15	4670	10084.7	0	0	0	0	0	0	0	0	0	0	0	0	0	0	0	0	0	0	16.96	0	1.79	0	0	0	0	0	0	0	0	0	0	0	0	0	0	0	0	0	0	0.89	0	0
82	China	Qinghai	Gounong Co	34.63	92.15	4670	10234.9	0	0	0	0	0	0	0	0	0	0	0	0	0	0	0	0	0	0	8.91	0	2.97	0	0	0	0	0	0	0	0	0	0	0	0	0	0	0	0	0	0	1.98	0	0
82	China	Qinghai	Gounong Co	34.63	92.15	4670	10635.2	0	0	0	0	0	0	0	0	0	0	0	0	0	0	0	0	0	0	20.37	0	0.93	0	0	0.93	0	0	0	0	0	0	0	0	0	0	0	0	0	0	0	4.63	0	0
82	China	Qinghai	Gounong Co	34.63	92.15	4670	10667.7	0	0	0	0	0	0	0	0	0	0	0	0	0	0	0	0	0	0	6.62	0	0.66	0	0	1.99	0	0	0	0	0	0	0	0	0	0	0	0	0	0	0	3.97	0	0
82	China	Qinghai	Gounong Co	34.63	92.15	4670	10797.9	0.95	0	0	0	0	0	0	0	0	0	0	0	0	0	0	0	0	0	14.29	0	0	0	0	0.95	0	0	0	0	0	0	0	0	0	0	0	0	0	0	0	0.95	0	0
82	China	Qinghai	Gounong Co	34.63	92.15	4670	10848.6	0	0	0	0	0	0	0	0	0	0	0	0	0	0	0	0	0	0	21.43	0	4.76	0	0	2.38	0	0	0	0	0	0	0	0	0	0	0	0	0	0	0	0	0	0
82	China	Qinghai	Gounong Co	34.63	92.15	4670	10928.5	0	0	0	0	0	0	0	0	0	0	0	0	0	0	0	0	0	0	37	0	1	0	0	1	0	0	0	0	0	0	0	0	0	0	0	0	0	0	0	2	0	0
82	China	Qinghai	Gounong Co	34.63	92.15	4670	11021.1	0	0	0	0	0	0	0	0	0	0	0	0	1.12	0	0	0	0	0	29.21	0	1.12	0	0	0	0	0	0	0	0	0	0	0	0	0	0	0	0	0	0	1.12	0	0
82	China	Qinghai	Gounong Co	34.63	92.15	4670	11289.2	0	0	0	0	0	0	0	1	0	0	0	0	0	0	0	0	0	0	22	0	0	0	0	0	0	0	0	0	0	0	0	0	0	0	0	0	0	0	0	4	0	0
82	China	Qinghai	Gounong Co	34.63	92.15	4670	11551.5	0	0	0	0	0	0	0	0	0	0	0	0	0	0	0	0	0	0	5.8	0	0	0	0	0.72	0	0	0	0	0	0	0	0	0	0	0	0	0	0	0	4.35	0	0
82	China	Qinghai	Gounong Co	34.63	92.15	4670	11709.6	0	0	0	0	0	0	0	0	0	0	0	0	0	0	0	0	0	0	17.45	0	0	0	0	0	0	0	0	0	0	0	0	0	0	0	0	0	0	0	0	1.85	0	0
82	China	Qinghai	Gounong Co	34.63	92.15	4670	11776.4	5.26	0	0	0	0	0	0	0	0	0	0	0	0	0	0	0	0	0	13.16	0	0	0	0	0	0	0	0	0	0	0	0	0	0	0	0	0	0	0	0	2.63	0	0
82	China	Qinghai	Gounong Co	34.63	92.15	4670	11917	0	0	0	0	0	0	0	0	0	0	0	0	0	0	0	0	0	0	26.04	0	0	0	0	17.71	0	0	0	0	0	0	0	0	0	0	0	0	0	0	0	0	0	0
83	Russia	NA	Grusha Lake	50.38	89.42	2413	1615.6	0	0	0	0	0	0	0	0	0	0	0	0	0.86	0	0	0	0	0	41.03	0	0	0	0	7.44	0	0	0	0	0	0	0	0	0	0	0	0	0	0	0	2.86	0	0
83	Russia	NA	Grusha Lake	50.38	89.42	2413	2165.1	0	0	0	0	0	0	0	0	0	0	0	0	0.98	0	0	0	0	0	49.85	0	0	0	0	5.38	0	0	0	0	0	0	0	0	0	0	0	0	0	0	0	0	0	0
83	Russia	NA	Grusha Lake	50.38	89.42	2413	2714.6	0	0	0	0	0	0	0	0	0	0	0	0	0.1	0	0	0	0	0	50.83	0	0	0	0	8.31	0	0	0	0	0	0	0	0	0	0	0	0	0	0	0	0	0	0
83	Russia	NA	Grusha Lake	50.38	89.42	2413	3868.6	0.91	0	0	0	0	0	0	0	0	0	0	0	0.73	0	0	0	0	0	40.95	0	0	0	0	3.82	0	0	0	0	0	0	0	0	0	0	0	0	0	0	0	0.73	0	0
83	Russia	NA	Grusha Lake	50.38	89.42	2413	5022.5	0.68	0	0	0	0	0	0	0.87	0	0	0	0	1.93	0	0	0	0	0	43.44	0	0.87	0	0	4.15	0	0	0	0	0	0	0	0	0	0	0	0	0	0	0	0.97	0	0
83	Russia	NA	Grusha Lake	50.38	89.42	2413	5095.5	0	0	0	0	0	0	0	0.1	0	0	0	0	0.1	0	0	0	0	0	47.34	0	0	0	0	5.03	0	0	0	0	0	0	0	0	0	0	0	0	0	0	0	0.48	0	0
83	Russia	NA	Grusha Lake	50.38	89.42	2413	5168.5	0	0	0	0	0	0	0	0.86	0	0	0	0	1.73	0	0	0	0	0	35.51	0	0	0	0	3.36	0	0	0	0	0	0	0	0	0	0	0.96	0	0	0	0	0.86	0	0
83	Russia	NA	Grusha Lake	50.38	89.42	2413	5619.6	0	0	0	0	0	0	0	0.7	0	0	0	0	0.78	0	0	0	0	0	25.26	0	0.87	0	0	17.86	0	0	0	0	0	0	0	0	0	0	1.05	0	0	0	0	0.09	0	0
83	Russia	NA	Grusha Lake	50.38	89.42	2413	6854	0.96	0	0	0	0	0	0	0.48	0	0	0	0	0.48	0	0	0	0	0	32.5	0	0.48	0	0	5.16	0	0	0	0	0	0	0	0	0	0	0	0	0	0	0	0.19	0	0
83	Russia	NA	Grusha Lake	50.38	89.42	2413	8040	0.94	0	0	0	0	0	0	0.84	0	0	0	0	0.09	0	0	0	0	0	18.71	0	0	0	0	9.83	0	0	0	0	0	0	0	0	0	0	0	0	0	0	0	0	0	0
83	Russia	NA	Grusha Lake	50.38	89.42	2413	8503.4	0.49	0	0	0	0	0	0	0.49	0	0	0	0	0.49	0	0	0	0	0	12.85	0	0.49	0	0	10.37	0	0	0	0	0	0	0	0	0	0	0	0	0	0	0	0	0	0
83	Russia	NA	Grusha Lake	50.38	89.42	2413	8987.4	1.18	0	0	0	0	0	0	0.39	0	0	0	0	0	0	0	0	0	0	19.72	0	0	0	0	8.29	0	0	0	0	0	0	0	0	0	0	0	0	0	0	0	0.49	0	0
83	Russia	NA	Grusha Lake	50.38	89.42	2413	9449.6	1.18	0	0	0	0	0	0	0.1	0	0	0	0	0	0	0	0	0	0	26.96	0	0.2	0	0	9.61	0	0	0	0	0	0	0	0	0	0	0	0	0	0	0	0	0	0
83	Russia	NA	Grusha Lake	50.38	89.42	2413	9610.2	1.89	0	0	0	0	0	0	0.95	0	0	0	0	0.09	0	0	0	0	0	21.31	0	0	0	0	8.24	0	0	0	0	0	0	0	0	0	0	0	0	0	0	0	0	0	0
83	Russia	NA	Grusha Lake	50.38	89.42	2413	10255.4	0.19	0	0	0	0	0	0	0.96	0	0	0	0	0.1	0	0	0	0	0	33.65	0	0.19	0	0	9.61	0	0	0	0	0	0	0	0	0	0	0	0	0	0	0	0.29	0	0
83	Russia	NA	Grusha Lake	50.38	89.42	2413	10894.1	1.18	0	0	0	0	0	0	0.49	0	0	0	0	0.98	0	0	0	0	0	25.54	0	0.79	0	0	5.89	0	0	0	0	0	0	0	0	0	0	0	0	0	0	0	0	0	0
83	Russia	NA	Grusha Lake	50.38	89.42	2413	11329.3	1.02	0	0	0	0	0	0	0.1	0	0	0	0	0	0	0	0	0	0	35.79	0	0	0	0	5.82	0	0	0	0	0	0	0	0	0	0	0	0	0	0	0	0	0	0
83	Russia	NA	Grusha Lake	50.38	89.42	2413	11655.7	0.1	0	0	0	0	0	0	0	0	0	0	0	0	0	0	0	0	0	46.09	0	0.2	0	0	8.12	0	0	0	0	0	0	0	0	0	0	0	0	0	0	0	0	0	0
83	Russia	NA	Grusha Lake	50.38	89.42	2413	11680.2	0	0	0	0	0	0	0	0	0	0	0	0	0.48	0	0	0	0	0	43.52	0	0.48	0	0	7.74	0	0	0	0	0	0	0	0	0	0	0	0	0	0	0	0	0	0
83	Russia	NA	Grusha Lake	50.38	89.42	2413	11761.5	0	0	0	0	0	0	0	0	0	0	0	0	0	0	0	0	0	0	55.39	0	0	0	0	6.92	0	0	0	0	0	0	0	0	0	0	0	0	0	0	0	0	0	0
83	Russia	NA	Grusha Lake	50.38	89.42	2413	11878.3	0	0	0	0	0	0	0	0	0	0	0	0	0	0	0	0	0	0	52.16	0	0	0	0	9.53	0	0	0	0	0	0	0	0	0	0	0	0	0	0	0	0	0	0
84	China	Shanghai	Guangfulin	31.06	121.19	4	754.1	0	0	0	0	0	0	0	0	0	0	0	0	0	0	0	0	0	0	11.54	0	0	0	0	0	0	0	0	0	0	0	0	0	0	0	0	0	0	0	0	0	0	0
84	China	Shanghai	Guangfulin	31.06	121.19	4	767.7	0	0	0	0	0	0	0	0	0	0	0	0	0	0	0	0	0	0	11.03	0	0	0	0	0	0	0	0	0	0	0	0	0	0	0	0	0	0	0	0	0	0	0
84	China	Shanghai	Guangfulin	31.06	121.19	4	779.3	0	0	0	0	0	0	0	0	0	0	0	0	0	0	0	0	0	0	13.27	0	0	0	0	0	0	0	0	0	0	0	0	0	0	0	0	0	0	0	0	0	0	0
84	China	Shanghai	Guangfulin	31.06	121.19	4	791	0	0	0	0	0	0	0	0	0	0	0	0	0	0	0	0	0	0	4.26	0	0	0	0	0	0	0	0	0	0	0	0	0	0	0	0	0	0	0	0	0	0	0
84	China	Shanghai	Guangfulin	31.06	121.19	4	850.9	0	0	0	0	0	0	0	0	0	0	0	0	0	0	0	0	0	0	6.67	0	0	0	0	0	0	0	0	0	0	0	0	0	0	0	0	0	0	0	0	0	0	0
84	China	Shanghai	Guangfulin	31.06	121.19	4	910.8	0	0	0	0	0	0	0	0	0	0	0	0	0	0	0	0	0	0	7.54	0	0	0	0	0	0	0	0	0	0	0	0	0	0	0	0	0	0	0	0	0	0	0
84	China	Shanghai	Guangfulin	31.06	121.19	4	1134.1	0	0	0	0	0	0	0	0	0	0	0	0	0	0	0	0	0	0	5.84	0	0	0	0	0	0	0	0	0	0	0	0	0	0	0	0	0	0	0	0	0	0	0
84	China	Shanghai	Guangfulin	31.06	121.19	4	1520.6	0	0	0	0	0	0	0	0	0	0	0	0	0	0	0	0	0	0	6.79	0	0	0	0	0	0	0	0	0	0	0	0	0	0	0	0	0	0	0	0	0	0	0
84	China	Shanghai	Guangfulin	31.06	121.19	4	1907.2	0	0	0	0	0	0	0	0	0	0	0	0	0	0	0	0	0	0	9.09	0	0	0	0	0	0	0	0	0	0	0	0	0	0	0	0	0	0	0	0	0	0	0
84	China	Shanghai	Guangfulin	31.06	121.19	4	1962.8	0	0	0	0	0	0	0	0	0	0	0	0	0	0	0	0	0	0	6.67	0	0	0	0	0	0	0	0	0	0	0	0	0	0	0	0	0	0	0	0	0	0	0
84	China	Shanghai	Guangfulin	31.06	121.19	4	2018.5	0	0	0	0	0	0	0	0	0	0	0	0	0	0	0	0	0	0	8.06	0	0	0	0	0	0	0	0	0	0	0	0	0	0	0	0	0	0	0	0	0	0	0
84	China	Shanghai	Guangfulin	31.06	121.19	4	2076.9	0	0	0	0	0	0	0	0	0	0	0	0	0	0	0	0	0	0	7.35	0	0	0	0	0	0	0	0	0	0	0	0	0	0	0	0	0	0	0	0	0	0	0
84	China	Shanghai	Guangfulin	31.06	121.19	4	2138.2	0	0	0	0	0	0	0	0	0	0	0	0	0	0	0	0	0	0	6.82	0	0	0	0	0	0	0	0	0	0	0	0	0	0	0	0	0	0	0	0	0	0	0
84	China	Shanghai	Guangfulin	31.06	121.19	4	2199.4	0	0	0	0	0	0	0	0	0	0	0	0	0	0	0	0	0	0	7.54	0	0	0	0	0	0	0	0	0	0	0	0	0	0	0	0	0	0	0	0	0	0	1.51
84	China	Shanghai	Guangfulin	31.06	121.19	4	2263	0	0	0	0	0	0	0	0	0	0	0	0	0	0	0	0	0	0	7.36	0	0	0	0	0	0	0	0	0	0	0	0	0	0	0	0	0	0	0	0	0	0	1.23
84	China	Shanghai	Guangfulin	31.06	121.19	4	2326.5	0	0	0	0	0	0	0	0	0	0	0	0	0	0	0	0	0	0	10.79	0	0	0	0	0	0	0	0	0	0	0	0	0	0	0	0	0	0	0	0	0	0	0
84	China	Shanghai	Guangfulin	31.06	121.19	4	2374.6	0	0	0	0	0	0	0	0	0	0	0	0	0	0	0	0	0	0	7.35	0	0	0	0	0	0	0	0	0	0	0	0	0	0	0	0	0	0	0	0	0	0	0
84	China	Shanghai	Guangfulin	31.06	121.19	4	2407.3	0	0	0	0	0	0	0	0	0	0	0	0	0	0	0	0	0	0	4.62	0	0	0	0	0	0	0	0	0	0	0	0	0	0	0	0	0	0	0	0	0	0	0
84	China	Shanghai	Guangfulin	31.06	121.19	4	2440	0	0	0	0	0	0	0	0	0	0	0	0	0	0	0	0	0	0	6.35	0	0	0	0	0	0	0	0	0	0	0	0	0	0	0	0	0	0	0	0	0	0	0
84	China	Shanghai	Guangfulin	31.06	121.19	4	2594.9	0	0	0	0	0	0	0	0	0	0	0	0	0	0	0	0	0	0	4.8	0	0	0	0	0	0	0	0	0	0	0	0	0	0	0	0	0	0	0	0	0	0	0
84	China	Shanghai	Guangfulin	31.06	121.19	4	2749.7	0	0	0	0	0	0	0	0	0	0	0	0	0	0	0	0	0	0	5	0	0	0	0	0	0	0	0	0	0	0	0	0	0	0	0	0	0	0	0	0	0	0
84	China	Shanghai	Guangfulin	31.06	121.19	4	2893.1	0	0	0	0	0	0	0	0	0	0	0	0	0	0	0	0	0	0	7.69	0	0	0	0	0	0	0	0	0	0	0	0	0	0	0	0	0	0	0	0	0	0	0
84	China	Shanghai	Guangfulin	31.06	121.19	4	3025	0	0	0	0	0	0	0	0	0	0	0	0	0	0	0	0	0	0	7.52	0	0	0	0	0	0	0	0	0	0	0	0	0	0	0	0	0	0	0	0	0	0	0
84	China	Shanghai	Guangfulin	31.06	121.19	4	3157	0	0	0	0	0	0	0	0	0	0	0	0	0	0	0	0	0	0	6.64	0	0	0	0	0	0	0	0	0	0	0	0	0	0	0	0	0	0	0	0	0	0	0
84	China	Shanghai	Guangfulin	31.06	121.19	4	3612.8	0	0	0	0	0	0	0	0	0	0	0	0	0	0	0	0	0	0	10.42	0	0	0	0	0	0	0	0	0	0	0	0	0	0	0	0	0	0	0	0	0	0	0
84	China	Shanghai	Guangfulin	31.06	121.19	4	4068.6	0	0	0	0	0	0	0	0	0	0	0	0	0	0	0	0	0	0	10.66	0	0	0	0	0	0	0	0	0	0	0	0	0	0	0	0	0	0	0	0	0	0	0
84	China	Shanghai	Guangfulin	31.06	121.19	4	4462	0	0	0	0	0	0	0	0	0	0	0	0	0	0	0	0	0	0	4.2	0	0	0	0	0	0	0	0	0	0	0	0	0	0	0	0	0	0	0	0	0	0	3.36
84	China	Shanghai	Guangfulin	31.06	121.19	4	4793	0	0	0	0	0	0	0	0	0	0	0	0	0	0	0	0	0	0	15.79	0	0	0	0	0	0	0	0	0	0	0	0	0	0	0	0	0	0	0	0	0	0	0
84	China	Shanghai	Guangfulin	31.06	121.19	4	5124.1	0	0	0	0	0	0	0	0	0	0	0	0	0	0	0	0	0	0	6.45	0	0	0	0	0	0	0	0	0	0	0	0	0	0	0	0	0	0	0	0	0	0	2.42
84	China	Shanghai	Guangfulin	31.06	121.19	4	5392.1	0	0	0	0	0	0	0	0	0	0	0	0	0	0	0	0	0	0	11.02	0	0	0	0	0	0	0	0	0	0	0	0	0	0	0	0	0	0	0	0	0	0	0
84	China	Shanghai	Guangfulin	31.06	121.19	4	5660.1	0	0	0	0	0	0	0	0	0	0	0	0	0	0	0	0	0	0	14.49	0	0	0	0	0	0	0	0	0	0	0	0	0	0	0	0	0	0	0	0	0	0	0
84	China	Shanghai	Guangfulin	31.06	121.19	4	5944.6	0	0	0	0	0	0	0	0	0	0	0	0	0	0	0	0	0	0	9.35	0	0	0	0	0	0	0	0	0	0	0	0	0	0	0	0	0	0	0	0	0	0	2.16
84	China	Shanghai	Guangfulin	31.06	121.19	4	6245.5	0	0	0	0	0	0	0	0	0	0	0	0	0	0	0	0	0	0	10.37	0	0	0	0	0	0	0	0	0	0	0	0	0	0	0	0	0	0	0	0	0	0	0
84	China	Shanghai	Guangfulin	31.06	121.19	4	6546.4	0	0	0	0	0	0	0	0	0	0	0	0	0	0	0	0	0	0	12.21	0	0	0	0	0	0	0	0	0	0	0	0	0	0	0	0	0	0	0	0	0	0	0
84	China	Shanghai	Guangfulin	31.06	121.19	4	6684.2	0	0	0	0	0	0	0	0	0	0	0	0	0	0	0	0	0	0	13.24	0	0	0	0	0	0	0	0	0	0	0	0	0	0	0	0	0	0	0	0	0	0	0
84	China	Shanghai	Guangfulin	31.06	121.19	4	6822	0	0	0	0	0	0	0	0	0	0	0	0	0	0	0	0	0	0	8.15	0	0	0	0	0	0	0	0	0	0	0	0	0	0	0	0	0	0	0	0	0	0	0
84	China	Shanghai	Guangfulin	31.06	121.19	4	6989	0	0	0	0	0	0	0	0	0	0	0	0	0	0	0	0	0	0	5.44	0	0	0	0	0	0	0	0	0	0	0	0	0	0	0	0	0	0	0	0	0	0	2.72
84	China	Shanghai	Guangfulin	31.06	121.19	4	7185.2	0	0	0	0	0	0	0	0	0	0	0	0	0	0	0	0	0	0	5.96	0	0	0	0	0	0	0	0	0	0	0	0	0	0	0	0	0	0	0	0	0	0	0
84	China	Shanghai	Guangfulin	31.06	121.19	4	7381.4	0	0	0	0	0	0	0	0	0	0	0	0	0	0	0	0	0	0	8	0	0	0	0	0	0	0	0	0	0	0	0	0	0	0	0	0	0	0	0	0	0	3.33
84	China	Shanghai	Guangfulin	31.06	121.19	4	7410.4	0	0	0	0	0	0	0	0	0	0	0	0	0	0	0	0	0	0	8.13	0	0	0	0	0	0	0	0	0	0	0	0	0	0	0	0	0	0	0	0	0	0	4.07
84	China	Shanghai	Guangfulin	31.06	121.19	4	7439.4	0	0	0	0	0	0	0	0	0	0	0	0	0	0	0	0	0	0	5.34	0	0	0	0	0	0	0	0	0	0	0	0	0	0	0	0	0	0	0	0	0	0	3.05
84	China	Shanghai	Guangfulin	31.06	121.19	4	7470.1	0	0	0	0	0	0	0	0	0	0	0	0	0	0	0	0	0	0	2.7	0	0	0	0	0	0	0	0	0	0	0	0	0	0	0	0	0	0	0	0	0	0	2.7
84	China	Shanghai	Guangfulin	31.06	121.19	4	7502.4	0	0	0	0	0	0	0	0	0	0	0	0	0	0	0	0	0	0	2.46	0	0	0	0	0	0	0	0	0	0	0	0	0	0	0	0	0	0	0	0	0	0	0
84	China	Shanghai	Guangfulin	31.06	121.19	4	7534.8	0	0	0	0	0	0	0	0	0	0	0	0	0	0	0	0	0	0	7.09	0	0	0	0	0	0	0	0	0	0	0	0	0	0	0	0	0	0	0	0	0	0	2.84
84	China	Shanghai	Guangfulin	31.06	121.19	4	9544.2	0	0	0	0	0	0	0	0	0	0	0	0	0	0	0	0	0	0	1.91	0	0	0	0	0	0	0	0	0	0	0	0	0	0	0	0	0	0	0	0	0	0	2.55
87	China	Jiangsu	Gucheng Lake	31.28	118.9	6	1835.6	0	0	0	0	0	0	0	0	0	0	0	0	0	0	0	0	0	0	5.74	0	0.46	0	0	4.82	0	0	0	0	7.69	0	0	0	0	0	0	0	0	0	0.46	0	9.64	0
87	China	Jiangsu	Gucheng Lake	31.28	118.9	6	1842.2	0	0	0	0	0	0	0	0	0	0	0	0	0	0	0	0	0	0	3.1	0	0.72	0	0	3.1	0	0	0	0	8.58	0	0	0	0	0	0	0	0	0	0	0	11.27	0
87	China	Jiangsu	Gucheng Lake	31.28	118.9	6	1900.1	0	0	0	0	0	0	0	0	0	0	0	0	0	0	0	0.22	0	0	6.37	0	0.44	0	0	3.62	0	0	0	0	8.78	0	0	0	0	0	0	0	0	0	0.22	0	5.93	0
87	China	Jiangsu	Gucheng Lake	31.28	118.9	6	1979.3	0	0	0	0	0	0	0	0.33	0	0	0	0	0	0	0	0.33	0	0	4.78	0	0	0	0	1.96	0	0	0	0	5.76	0	0	0	0	0	0	0	0	0	0.98	0	5.43	0
87	China	Jiangsu	Gucheng Lake	31.28	118.9	6	1982.8	0	0	0	0	0	0	0	0	0	0	0	0	0	0	0	0	0	0	7.58	0	1	0	0	3.34	0	0	0	0	8.58	0	0	0	0	0	0	0	0	0	1	0	8.03	0
87	China	Jiangsu	Gucheng Lake	31.28	118.9	6	1992.7	0	0	0.44	0	0	0	0	0	0	0	0	0	0	0	0	0	0	0	7.09	0	0.78	0	0	4.76	0	0	0	0	5.09	0	0	0	0	0	0	0	0	0	0.78	0	9.08	0
87	China	Jiangsu	Gucheng Lake	31.28	118.9	6	2282.6	0	0	0	0	0	0	0	0	0	0	0	0	0	0	0	0.73	0	0	6.51	0	0.42	0	0	2.31	0	0	0	0	4.62	0	0	0	0	0	0	0	0	0.42	0.73	0	4.62	0
87	China	Jiangsu	Gucheng Lake	31.28	118.9	6	2285.9	0	0	0	0	0	0	0	0	0	0	0	0	0	0	0	0.33	0	0	7.75	0	0	0	0	1.99	0	0	0	0	4.76	0	0	0	0	0	0	0	0	0	1.99	0	6.76	0
87	China	Jiangsu	Gucheng Lake	31.28	118.9	6	2398	0	0	0	0	0	0	0	0	0	0	0	0	0	0	0	0.44	0	0	6.64	0	0.44	0	0	3.16	0	0	0	0	4.03	0	0	0	0	0	0	0	0	0	1.31	0	7.52	0
87	China	Jiangsu	Gucheng Lake	31.28	118.9	6	2516.3	0	0	0	0	0	0	0	0	0	0	0	0	0	0	0	0	0	0	8.35	0	0.46	0	0	4.35	0	0	0	0	8.35	0	0	0	0	0	0	0	0	0	1.37	0	7.09	0
87	China	Jiangsu	Gucheng Lake	31.28	118.9	6	2547.1	0	0	0	0	0	0	0	0	0	0	0	0	0	0	0	1.12	0	0	3.7	0	0.56	0	0	2.69	0	0	0	0	16.61	0	0	0	0	0	0	0	0	0	0	0	8.64	0
87	China	Jiangsu	Gucheng Lake	31.28	118.9	6	2552.4	0	0	0	0	0	0	0	0	0	0	0	0	0	0	0	0	0	0	9.32	0	0.65	0	0	2.93	0	0	0	0	3.79	0	0	0	0	0	0	0	0	0	0.33	0	1.52	0
87	China	Jiangsu	Gucheng Lake	31.28	118.9	6	2580.7	0	0	0	0	0	0	0	0	0	0	0	0	0	0	0	0	0	0	9.57	0	0	0	0	5.43	0	0	0	0	3.09	0	0	0	0	0	0	0	0	0	0.64	0	1.7	0
87	China	Jiangsu	Gucheng Lake	31.28	118.9	6	2665.8	0	0	0	0	0	0	0	0	0	0	0	0	0	0	0	0.43	0	0	4.7	0	2.56	0	0	4.7	0	0	0	0	7.36	0	0	0	0	0	0	0	0	0	0.43	0	6.94	0
87	China	Jiangsu	Gucheng Lake	31.28	118.9	6	2699.8	0	0	0	0	0	0	0	0	0	0	0	0	0	0	0	0.45	0	0	4.99	0	0.91	0	0	3.52	0	0	0	0	8.06	0	0	0	0	0	0	0	0	0	2.04	0	12.6	0
87	China	Jiangsu	Gucheng Lake	31.28	118.9	6	2706.8	0	0	0	0	0	0	0	0	0	0	0	0	0	0	0	0.56	0	0	6.39	0	0.56	0	0	4.82	0	0	0	0	9.08	0	0	0	0	0	0	0	0	0	2.13	0	12.22	0
87	China	Jiangsu	Gucheng Lake	31.28	118.9	6	2733.6	0	0	0	0	0	0	0	0	0	0	0	0	0	0	0	1.83	0	0	2.44	0	2.44	0	0	1.83	0	0	0	0	13.41	0	0	0	0	0	0	0	0	0	1.22	0	1.83	0
87	China	Jiangsu	Gucheng Lake	31.28	118.9	6	2737.8	0	0	0	0	0	0	0	0	0	0	0	0	0	0	0	0	0	0	6.64	0	0	0	0	1.17	0	0	0	0	16.2	0	0	0	0	0	0	0	0	0	0	0	7.81	0
87	China	Jiangsu	Gucheng Lake	31.28	118.9	6	2744.7	0	0	0	0	0	0	0	0	0	0	0	0	0	0	0	0	0	0	6.29	0	1.91	0	0	2.47	0	0	0	0	23.26	0	0	0	0	0	0	0	0	0	0.67	0	10	0
87	China	Jiangsu	Gucheng Lake	31.28	118.9	6	2764.6	0	0	0	0	0	0	0	0	0	0	0	0	0	0	0	0	0	0	3.21	0	2.18	0	0	0.57	0	0	0	0	17.3	0	0	0	0	0	0	0	0	0	0.57	0	14.09	0
87	China	Jiangsu	Gucheng Lake	31.28	118.9	6	2816.5	0	0	0	0	0	0	0	0	0	0	0	0	0	0	0	0	0	0	6.93	0	3.17	0	0	3.76	0	0	0	0	16.92	0	0	0	0	0	0	0	0	0	0	0	14.34	0
87	China	Jiangsu	Gucheng Lake	31.28	118.9	6	2861.2	0	0	0	0	0	0	0	0	0	0	0	0	0	0	0	0	0	0	6.68	0	2.27	0	0	0	0	0	0	0	21.12	0	0	0	0	0	0	0	0	0	0	0	17.78	0
87	China	Jiangsu	Gucheng Lake	31.28	118.9	6	2993.5	0	0	0	0	0	0	0	0	0	0	0	0	0	0	0	0	0	0	6.52	0	7.75	0	0	3.48	0	0	0	0	9.55	0	0	0	0	0	0	0	0	0	1.35	0	16.07	0
87	China	Jiangsu	Gucheng Lake	31.28	118.9	6	3165.8	0	0	0	0	0	0	0	0	0	0	0	0	0	0	0	0	0	0	6.17	0	3.91	0	0	1.07	0	0	0	0	23.01	0	0	0	0	0	0	0	0	0	0	0	9.02	0
87	China	Jiangsu	Gucheng Lake	31.28	118.9	6	3197.5	0	0	0	0	0	0	0	0	0	0	0	0	0	0	0	0	0	0	8.45	0	2.66	0	0	3.86	0	0	0	0	8.45	0	0	0	0	0	0	0	0	0	1.33	0	14.25	0
87	China	Jiangsu	Gucheng Lake	31.28	118.9	6	3218	0	0	0	0	0	0	0	0.46	0	0	0	0	0	0	0	0.46	0	0	8.05	0	1.49	0	0	1.03	0	0	0	0	5.06	0	0	0	0	0	0	0	0	0	1.03	0	18.16	0
87	China	Jiangsu	Gucheng Lake	31.28	118.9	6	3287.3	0	0	0	0	0	0	0	0	0	0	0	0	0	0	0	0.44	0	0	6.31	0	3.1	0	0	3.1	0	0	0	0	8.96	0	0	0	0	0	0	0	0	0	0	0	16.15	0
87	China	Jiangsu	Gucheng Lake	31.28	118.9	6	3295.1	0.57	0	0	0	0	0	0	0	0	0	0	0	0	0	0	0	0	0	7.55	0	6.41	0	0	0.57	0	0	0	0	11.56	0	0	0	0	0	0	0	0	0	1.72	0	17.96	0
87	China	Jiangsu	Gucheng Lake	31.28	118.9	6	3375.6	0	0	0	0	0	0	0	0	0	0	0	0	0	0	0	0.42	0	0	7.29	0	2.29	0	0	5.42	0	0	0	0	14.06	0	0	0	0	0	0	0	0	0	1.77	0	11.88	0
87	China	Jiangsu	Gucheng Lake	31.28	118.9	6	3421.2	0	0	0	0	0	0	0	0	0	0	0	0	0	0	0	1.13	0	0	6.01	0	0.57	0	0	3.29	0	0	0	0	9.18	0	0	0	0	0	0	0	0	0	1.59	0	15.19	0
87	China	Jiangsu	Gucheng Lake	31.28	118.9	6	3466.2	0	0	0	0	0	0	0	0	0	0	0	0	0	0	0	0.57	0	0	2.64	0	0.57	0	0	3.67	0	0	0	0	11.6	0	0	0	0	0	0	0	0	0	1.03	0	15.84	0
87	China	Jiangsu	Gucheng Lake	31.28	118.9	6	3607.2	0.34	0	0	0	0	0	0	0	0	0	0	0	0	0	0	0	0	0	7.86	0	1.12	0	0	0	0	0	0	0	10.1	0	0	0	0	0	0	0	0	0	0.34	0	16.95	0
87	China	Jiangsu	Gucheng Lake	31.28	118.9	6	3615.5	0	0	0	0	0	0	0	0	0	0	0	0	0	0	0	0.93	0	0	4.41	0	0.46	0	0	1.97	0	0	0	0	5.8	0	0	0	0	0	0	0	0	0	3.36	0	17.52	0
87	China	Jiangsu	Gucheng Lake	31.28	118.9	6	3667	0.42	0	0.85	0	0	0	0	0	0	0	0	0	0	0	0	0.42	0	0	4.02	0	0.85	0	0	1.16	0	0	0	0	9.21	0	0	0	0	0	0	0	0	0	1.59	0	11.22	0
87	China	Jiangsu	Gucheng Lake	31.28	118.9	6	3781.6	0	0	0	0	0	0	0	0	0	0	0	0	0	0	0	0.22	0	0	6.15	0	1.01	0	0	4.69	0	0	0	0	8.16	0	0	0	0	0	0	0	0	0	0.45	0	15.31	0
87	China	Jiangsu	Gucheng Lake	31.28	118.9	6	3818.6	0	0	0	0	0	0	0	0	0	0	0	0	0	0	0	0.44	0	0	4.09	0	0.44	0	0	3.65	0	0	0	0	11.95	0	0	0	0	0	0	0	0	0	1.88	0	8.3	0
87	China	Jiangsu	Gucheng Lake	31.28	118.9	6	3935.4	0	0	0	0	0	0	0	0.54	0	0	0	0	0	0	0	0	0	0	5.45	0	0.54	0	0	6.43	0	0	0	0	6.43	0	0	0	0	0	0	0	0	0	0.98	0	4.9	0
87	China	Jiangsu	Gucheng Lake	31.28	118.9	6	3989.9	0	0	0	0	0	0	0	0	0	0	0	0	0	0	0	0	0	0	7.36	0	1.13	0	0	6.8	0	0	0	0	13.7	0	0	0	0	0	0	0	0	0	0	0	14.27	0
87	China	Jiangsu	Gucheng Lake	31.28	118.9	6	4003.6	0	0	0	0	0	0	0	0	0	0	0	0	0	0	0	1.12	0	0	2.24	0	0.56	0	0	3.24	0	0	0	0	7.72	0	0	0	0	0	0	0	0	0	0.56	0	12.64	0
87	China	Jiangsu	Gucheng Lake	31.28	118.9	6	4051.1	0	0	0	0	0	0	0	0	0	0	0	0	0	0	0	1.86	0	0	3.47	0	1.24	0	0	3.47	0	0	0	0	7.56	0	0	0	0	0	0	0	0	0	1.73	0	14	0
87	China	Jiangsu	Gucheng Lake	31.28	118.9	6	4051.3	0	0	0	0	0	0	0	0	0	0	0	0	0	0	0	0	0	0	3.14	0	0	0	0	3.14	0	0	0	0	5.47	0	0	0	0	0	0	0	0	0	0.47	0	12.21	0
87	China	Jiangsu	Gucheng Lake	31.28	118.9	6	4099.5	0	0	0.46	0	0	0	0	0	0	0	0	0	0	0	0	0.46	0	0	5.37	0	2.63	0	0	2.63	0	0	0	0	4.45	0	0	0	0	0	0	0	0	0	1.83	0	6.62	0
87	China	Jiangsu	Gucheng Lake	31.28	118.9	6	4102.2	0	0	0	0	0	0	0	0	0	0	0	0	0	0	0	0.46	0	0	3.75	0	0	0	0	5.23	0	0	0	0	4.78	0	0	0	0	0	0	0	0	0	0	0	10.47	0
87	China	Jiangsu	Gucheng Lake	31.28	118.9	6	4149.4	0	0	0	0	0	0	0	0	0	0	0	0	0	0	0	1.44	0	0	2.44	0	0	0	0	4	0	0	0	0	5.44	0	0	0	0	0	0	0	0	0	2	0	6.44	0
87	China	Jiangsu	Gucheng Lake	31.28	118.9	6	4161.7	0	0	0	0	0	0	0	0	0	0	0	0	0	0	0	0	0	0	2.6	0	0.68	0	0	3.27	0	0	0	0	12.53	0	0	0	0	0	0	0	0	0	0	0	10.5	0
87	China	Jiangsu	Gucheng Lake	31.28	118.9	6	4163.2	0	0	0	0	0	0	0	0	0	0	0	0	0	0	0	0	0	0	2.47	0	1.01	0	0	2.47	0	0	0	0	10.44	0	0	0	0	0	0	0	0	0	1.46	0	6.96	0
87	China	Jiangsu	Gucheng Lake	31.28	118.9	6	4237.3	0	0	0	0	0	0	0	0	0	0	0	0	0	0	0	0.48	0	0	3.01	0	0.48	0	0	3.97	0	0	0	0	8.42	0	0	0	0	0	0	0	0	0	3.01	0	8.42	0
87	China	Jiangsu	Gucheng Lake	31.28	118.9	6	4405.8	0	0	0	0	0	0	0	0	0	0	0	0	0	0	0	0.45	0	0	4.2	0	0	0	0	4.66	0	0	0	0	8.98	0	0	0	0	0	0	0	0	0	1.36	0	13.64	0
87	China	Jiangsu	Gucheng Lake	31.28	118.9	6	4545.3	0	0	0	0	0	0	0	0	0	0	0	0	0	0	0	0.55	0	0	2.1	0	0.55	0	0	4.65	0	0	0	0	12.85	0	0	0	0	0	0	0	0	0	1	0	10.3	0
87	China	Jiangsu	Gucheng Lake	31.28	118.9	6	4734.5	0	0	0	0	0	0	0	0	0	0	0	0	0	0	0	0.59	0.47	0	5.77	0	1.77	0	0	5.18	0	0	0	0	10.48	0	0	0	0	0	0	0	0	0	0	0	8.72	0
87	China	Jiangsu	Gucheng Lake	31.28	118.9	6	4793.9	0	0	0	0	0	0	0	0	0	0	0	0	0	0	0	0	0	0	2.09	0	0.66	0	0	3.52	0	0	0	0	8.37	0	0	0	0	0	0	0	0	0	2.75	0	13.33	0
87	China	Jiangsu	Gucheng Lake	31.28	118.9	6	4805.2	0.48	0	0	0	0	0	0	0	0	0	0	0	0	0	0	0	0	0	4.46	0	0.48	0	0	3.13	0	0	0	0	9.28	0	0	0	0	0	0	0	0	0	2.17	0	8.43	0
87	China	Jiangsu	Gucheng Lake	31.28	118.9	6	4810.4	0	0	0	0	0	0	0	0	0	0	0	0	0	0	0	0.45	0	0	4.35	0	0.78	0	0	3.34	0	0	0	0	7.47	0	0	0	0	0	0	0	0	0	1.23	0	9.59	0
87	China	Jiangsu	Gucheng Lake	31.28	118.9	6	4813.3	0	0	0.47	0	0	0	0	0	0	0	0	0	0	0	0	0.47	0	0	3.07	0	0.47	0	0	1.54	0	0	0	0	7.57	0	0	0	0	0	0	0	0	0	1.54	0	8.04	0
87	China	Jiangsu	Gucheng Lake	31.28	118.9	6	4832.7	0	0	0	0	0	0	0	0	0	0	0	0	0	0	0	0	0	0	1.64	0	0.44	0	0	4.04	0	0	0	0	6.11	0	0	0	0	0	0	0	0	0	4.91	0	7.75	0
87	China	Jiangsu	Gucheng Lake	31.28	118.9	6	4835.5	0	0	0	0	0	0	0	0	0	0	0	0	0	0	0	0	0	0	3.95	0	0.55	0	0	2.85	0	0	0	0	12.51	0	0	0	0	0	0	0	0	0	1.1	0	6.81	0
87	China	Jiangsu	Gucheng Lake	31.28	118.9	6	5054.7	0	0	0	0	0	0	0	0	0	0	0	0	0	0	0	0.84	0	0	3.46	0	0	0	0	6.09	0	0	0	0	14.93	0	0	0	0	0	0	0	0	0	1.79	0	7.05	0
87	China	Jiangsu	Gucheng Lake	31.28	118.9	6	5079.5	0	0	0	0	0	0	0	0	0	0	0	0	0	0	0	0	0	0	2.91	0	0	0	0	3.12	0	0	0	0	9.04	0	0	0	0	0	0	0	0	0	1.83	0	11.3	0
87	China	Jiangsu	Gucheng Lake	31.28	118.9	6	5313.6	0	0	0	0	0	0	0	0	0	0	0	0	0	0	0	0	0	0	4.94	0	0.46	0	0	4.94	0	0	0	0	12.18	0	0	0	0	0	0	0	0	0	1.03	0	7.82	0
87	China	Jiangsu	Gucheng Lake	31.28	118.9	6	5317.7	0	0	0	0	0	0	0	0	0	0	0	0	0	0	0	0.68	0	0	2.7	0	1.35	0	0	3.94	0	0	0	0	5.29	0	0	0	0	0	0	0	0	0	2.7	0	8.56	0
87	China	Jiangsu	Gucheng Lake	31.28	118.9	6	5402.5	0	0	0.47	0	0	0	0	0	0	0	0	0	0	0	0	0.93	0	0	5.47	0	0	0	0	5.01	0	0	0	0	11.53	0	0	0	0	0	0	0	0	0	2.79	0	7.33	0
87	China	Jiangsu	Gucheng Lake	31.28	118.9	6	5431.7	0	0	0	0	0	0	0	0	0	0	0	0	0	0	0	0	0	0	2.75	0	0	0	0	1.6	0	0	0	0	10.88	0	0	0	0	0	0	0	0	0	1.6	0	11.45	0
87	China	Jiangsu	Gucheng Lake	31.28	118.9	6	5454	0	0	0	0	0	0	0	0	0	0	0	0	0	0	0	0	0	0	3.91	0	0.45	0	0	3.02	0	0	0	0	9.4	0	0	0	0	0	0	0	0	0	1.01	0	12.42	0
87	China	Jiangsu	Gucheng Lake	31.28	118.9	6	5469.6	0	0	0	0	0	0	0	0	0	0	0	0	0	0	0	0	0	0	2.55	0	0	0	0	1.88	0	0	0	0	7.09	0	0	0	0	0	0	0	0	0	1.33	0	7.09	0
87	China	Jiangsu	Gucheng Lake	31.28	118.9	6	5554.9	0	0	0	0	0	0	0	0	0	0	0	0	0	0	0	0	0	0	3.29	0	0.68	0	0	3.97	0	0	0	0	12.6	0	0	0	0	0	0	0	0	0	2.04	0	11.24	0
87	China	Jiangsu	Gucheng Lake	31.28	118.9	6	5559.7	0	0	0.44	0	0	0	0	0.44	0	0	0	0	0	0	0	0.44	0	0	2.33	0	0.89	0	0	4.66	0	0	0	0	7.44	0	0	0	0	0	0	0	0	0	2.77	0	11.21	0
87	China	Jiangsu	Gucheng Lake	31.28	118.9	6	5719.2	0	0	0.56	0	0	0	0	0	0	0	0	0	0	0	0	0.56	0	0	4.69	0	0	0	0	3.13	0	0	0	0	11.61	0	0	0	0	0	0	0	0	0	1.56	0	8.93	0
87	China	Jiangsu	Gucheng Lake	31.28	118.9	6	5736.7	0	0	0	0	0	0	0	0	0	0	0	0	0	0	0	0.56	0	0	4.81	0	0	0	0	6.38	0	0	0	0	4.25	0	0	0	0	0	0	0	0	0	2.68	0	10.63	0
87	China	Jiangsu	Gucheng Lake	31.28	118.9	6	5745.9	0	0	0	0	0	0	0	0	0	0	0	0	0	0	0	0	0	0	3.44	0	0.59	0	0	4.63	0	0	0	0	11.51	0	0	0	0	0	0	0	0	0	0.59	0	9.73	0
87	China	Jiangsu	Gucheng Lake	31.28	118.9	6	5776.2	0	0	0	0	0	0	0	0	0	0	0	0	0	0	0	0.43	0	0	1.28	0	0.86	0	0	4.71	0	0	0	0	4.28	0	0	0	0	0	0	0	0	0	0.86	0	1.71	0
87	China	Jiangsu	Gucheng Lake	31.28	118.9	6	5790.9	0	0	0	0	0	0	0	0	0	0	0	0	0	0	0	0	0	0	4.13	0	0	0	0	2.93	0	0	0	0	8.15	0	0	0	0	0	0	0	0	0	2.28	0	16.41	0
87	China	Jiangsu	Gucheng Lake	31.28	118.9	6	5805	0	0	0	0	0	0	0	0.72	0	0	0	0	0	0	0	0	0	0	6.03	0	0	0	0	2.65	0	0	0	0	4.7	0	0	0	0	0	0	0	0	0	0	0	13.99	0
87	China	Jiangsu	Gucheng Lake	31.28	118.9	6	5819.5	0	0	0	0	0	0	0	0	0	0	0	0	0	0	0	0.48	0	0	2.77	0	1.44	0	0	3.73	0	0	0	0	5.17	0	0	0	0	0	0	0	0	0	0.48	0	11.79	0
87	China	Jiangsu	Gucheng Lake	31.28	118.9	6	5855.6	0.47	0	0	0	0	0	0	0	0	0	0	0	0	0	0	0.47	0	0	2.25	0	0	0	0	2.72	0	0	0	0	5.91	0	0	0	0	0	0	0	0	0	1.42	0	5.44	0
87	China	Jiangsu	Gucheng Lake	31.28	118.9	6	5905.1	0	0	0	0	0	0	0	0.46	0	0	0	0	0	0	0	0	0	0	1.37	0	0.91	0	0	3.76	0	0	0	0	9.01	0	0	0	0	0	0	0	0	0	0.91	0	11.29	0
87	China	Jiangsu	Gucheng Lake	31.28	118.9	6	6027.8	0	0	0	0	0	0	0	0	0	0	0	0	0	0	0	0.59	0	0	3.19	0	0.59	0	0	4.25	0	0	0	0	6.38	0	0	0	0	0	0	0	0	0	1.65	0	8.03	0
87	China	Jiangsu	Gucheng Lake	31.28	118.9	6	6050.8	0	0	0	0	0	0	0	0	0	0	0	0	0	0	0	0	0	0	2.99	0	0.53	0	0	1.49	0	0	0	0	6.08	0	0	0	0	0	0	0	0	0	0.96	0	9.06	0
87	China	Jiangsu	Gucheng Lake	31.28	118.9	6	6077.3	0	0	0	0	0	0	0	0	0	0	0	0	0	0	0	0	0	0	3.81	0	0	0	0	3.23	0	0	0	0	9.7	0	0	0	0	0	0	0	0	0	1.04	0	5.89	0
87	China	Jiangsu	Gucheng Lake	31.28	118.9	6	6086.4	0	0	0	0	0	0	0	0	0	0	0	0	0	0	0	0	0	0	2.1	0	0.88	0	0	3.86	0	0	0	0	13.58	0	0	0	0	0	0	0	0	0	2.54	0	11.92	0
87	China	Jiangsu	Gucheng Lake	31.28	118.9	6	6097.2	0	0	0	0	0	0	0	0	0	0	0	0	0	0	0	0.43	0	0	4.75	0	0.43	0	0	2.16	0	0	0	0	6.8	0	0	0	0	0	0	0	0	0	1.73	0	10.69	0
87	China	Jiangsu	Gucheng Lake	31.28	118.9	6	6188.8	0	0	0	0	0	0	0	0	0	0	0	0	0	0	0	0	0	0	4.27	0	0.83	0	0	2.61	0	0	0	0	11.97	0	0	0	0	0	0	0	0	0	1.66	0	8.53	0
87	China	Jiangsu	Gucheng Lake	31.28	118.9	6	6231.2	0	0	0	0	0	0	0	0	0	0	0	0	0	0	0	0	0	0	3.95	0	0.45	0	0	6.99	0	0	0	0	9.47	0	0	0	0	0	0	0	0	0	0.45	0	7.44	0
87	China	Jiangsu	Gucheng Lake	31.28	118.9	6	6273.9	0.58	0	0.58	0	0	0	0	0	0	0	0	0	0	0	0	0	0	0	3.13	0	0	0	0	3.71	0	0	0	0	4.75	0	0	0	0	0	0	0	0	0	3.13	0	7.3	0
87	China	Jiangsu	Gucheng Lake	31.28	118.9	6	6326.1	0	0	0	0	0	0	0	0	0	0	0	0	0	0	0	0.56	0	0	3.79	0	0.45	0	0	3.24	0	0	0	0	9.82	0	0	0	0	0	0	0	0	0	0.56	0	6.03	0
87	China	Jiangsu	Gucheng Lake	31.28	118.9	6	6461.1	0	0	0	0	0	0	0	0	0	0	0	0	0	0	0	1.18	0	0	3.54	0	0	0	0	7.08	0	0	0	0	7.08	0	0	0	0	0	0	0	0	0	2.36	0	4.13	0
87	China	Jiangsu	Gucheng Lake	31.28	118.9	6	6468.5	0	0	0	0	0	0	0	0.46	0	0	0	0	0	0	0	0	0	0	1.03	0	0.46	0	0	5.63	0	0	0	0	6.2	0	0	0	0	0	0	0	0	0	1.49	0	4.59	0
87	China	Jiangsu	Gucheng Lake	31.28	118.9	6	6506.5	0	0	0	0	0	0	0	0	0	0	0	0	0	0	0	0	0	0	6.28	0	0	0	0	4.57	0	0	0	0	8.68	0	0	0	0	0	0	0	0	0	0.57	0	6.39	0
87	China	Jiangsu	Gucheng Lake	31.28	118.9	6	6512.4	0	0	0.47	0	0	0	0	0	0	0	0	0	0	0	0	0.47	0	0	1.42	0	0	0	0	3.3	0	0	0	0	7.43	0	0	0	0	0	0	0	0	0	1.42	0	11.2	0
87	China	Jiangsu	Gucheng Lake	31.28	118.9	6	6573.6	0	0	0	0	0	0	0	0	0	0	0	0	0	0	0	0	0	0	1.48	0	0.45	0	0	2.5	0	0	0	0	8.86	0	0	0	0	0	0	0	0	0	1.02	0	6.36	0
87	China	Jiangsu	Gucheng Lake	31.28	118.9	6	6639	0.46	0	0	0	0	0	0	0	0	0	0	0	0	0	0	0.46	0	0	2.96	0	0	0	0	5.35	0	0	0	0	8.87	0	0	0	0	0	0	0	0	0	1.48	0	6.37	0
87	China	Jiangsu	Gucheng Lake	31.28	118.9	6	6646.1	0.57	0	0	0	0	0	0	1.14	0	0	0	0	0	0	0	0	0	0	3.41	0	0.57	0	0	4.1	0	0	0	0	6.37	0	0	0	0	0	0	0	0	0	2.96	0	6.37	0
87	China	Jiangsu	Gucheng Lake	31.28	118.9	6	6697.8	0	0	0	0	0	0	0	0.44	0	0	0	0	0	0	0	0	0	0	4.77	0	0	0	0	4.77	0	0	0	0	10.42	0	0	0	0	0	0	0	0	0	2.33	0	12.31	0
87	China	Jiangsu	Gucheng Lake	31.28	118.9	6	6699.1	0	0	0	0	0	0	0	0	0	0	0	0	0	0	0	2.05	0	0	3.19	0	1.59	0	0	2.62	0	0	0	0	10.02	0	0	0	0	0	0	0	0	0	0.57	0	13.67	0
87	China	Jiangsu	Gucheng Lake	31.28	118.9	6	6802	0	0	0	0	0	0	0	0	0	0	0	0	0	0	0	0.75	0	0	0.75	0	0	0	0	3.9	0	0	0	0	6.16	0	0	0	0	0	0	0	0	0	1.51	0	16.35	0
87	China	Jiangsu	Gucheng Lake	31.28	118.9	6	6843.1	0	0	0	0	0	0	0	0	0	0	0	0	0	0	0	0	0	0	4.69	0	0	0	0	5.68	0	0	0	0	19.76	0	0	0	0	0	0	0	0	0	0	0	7.53	0
87	China	Jiangsu	Gucheng Lake	31.28	118.9	6	6883	0	0	0.46	0	0	0	0	0.46	0	0	0	0	0	0	0	0	0	0	5.09	0	0	0	0	2.2	0	0	0	0	7.28	0	0	0	0	0	0	0	0	0	0.46	0	13.29	0
87	China	Jiangsu	Gucheng Lake	31.28	118.9	6	6899.4	0	0	0	0	0	0	0	0.5	0	0	0	0	0	0	0	1.61	0	0	1.61	0	0	0	0	2.73	0	0	0	0	10.55	0	0	0	0	0	0	0	0	0	2.23	0	13.9	0
87	China	Jiangsu	Gucheng Lake	31.28	118.9	6	6925.4	0	0	0	0	0	0	0	0	0	0	0	0	0	0	0	0	0	0	1.09	0	0	0	0	1.09	0	0	0	0	5.55	0	0	0	0	0	0	0	0	0	2.18	0	14.25	0
87	China	Jiangsu	Gucheng Lake	31.28	118.9	6	6934	0	0	0	0	0	0	0	0	0	0	0	0	0	0	0	1.01	0	0	2.02	0	0.56	0	0	4.6	0	0	0	0	6.61	0	0	0	0	0	0	0	0	0	3.03	0	16.82	0
87	China	Jiangsu	Gucheng Lake	31.28	118.9	6	7017.5	0.99	0	0	0	0	0	0	0	0	0	0	0	0	0	0	0	0	0	1.88	0	0	0	0	0.99	0	0	0	0	0.99	0	0	0	0	0	0	0	0	0	0	0	10.28	0
87	China	Jiangsu	Gucheng Lake	31.28	118.9	6	7074.3	0	0	0	0	0	0	0	0	0	0	0	0	0	0	0	0	0	0	1.83	0	0	0	0	0.92	0	0	0	0	0	0	0	0	0	0	0	0	0	0	0	0	14.68	0
87	China	Jiangsu	Gucheng Lake	31.28	118.9	6	7198.2	0	0	0	0	0	0	0	0	0	0	0	0	0	0	0	1.48	0	0	7.05	0	0	0	0	0.57	0	0	0	0	0	0	0	0	0	0	0	0	0	0	0.34	0	8.07	0
87	China	Jiangsu	Gucheng Lake	31.28	118.9	6	7205.3	0	0	0	0	0	0	0	0	0	0	0	0	0	0	0	1.54	1.54	0	0.77	0	0	0	0	0	0	0	0	0	1.54	0	0	0	0	0	0	0	0	0	0	0	9.1	0
87	China	Jiangsu	Gucheng Lake	31.28	118.9	6	7252.2	0	0	0	0	0	0	0	0	0	0	0	0	0	0	0	0	0	0	0	0	0	0	0	1.45	0	0	0	0	0	0	0	0	0	0	0	0	0	0	0	0	3.64	0
87	China	Jiangsu	Gucheng Lake	31.28	118.9	6	7340.1	0.63	0	0	0	0	0	0	0	0	0	0	0	0	0	0	0	0	0	1.26	0	0	0	0	1.26	0	0	0	0	1.89	0	0	0	0	0	0	0	0	0.63	0	0	5.77	0
87	China	Jiangsu	Gucheng Lake	31.28	118.9	6	7355.1	0	0	0.57	0	0	0	0	0	0	0	0	0	0	0	0	0	0	0	4.12	0	1.03	0	0	2.06	0	0	0	0	10.42	0	0	0	0	0	0	0	0	0	0	0	19.82	0
87	China	Jiangsu	Gucheng Lake	31.28	118.9	6	7434.4	0	0	0	0	0	0	0	0	0	0	0	0	0	0	0	0.46	0	0	3.01	0	0	0	0	1.04	0	0	0	0	8.1	0	0	0	0	0	0	0	0	0	0.46	0	16.67	0
87	China	Jiangsu	Gucheng Lake	31.28	118.9	6	7477.8	0.44	0	0	0	0	0	0	0	0	0	0	0	0	0	0	0	0	0	4.26	0	0	0	0	3.38	0	0	0	0	11.46	0	0	0	0	0	0	0	0	0	0.98	0	12.88	0
87	China	Jiangsu	Gucheng Lake	31.28	118.9	6	7509.9	0	0	0	0	0	0	0	0	0	0	0	0	0	0	0	0	0	0	2.28	0	0	0	0	4.1	0	0	0	0	7.52	0	0	0	0	0	0	0	0	0	1.14	0	11.05	0
87	China	Jiangsu	Gucheng Lake	31.28	118.9	6	7576.1	0	0	0	0	0	0	0	0	0	0	0	0	0	0	0	0	0	0	0	0	0	0	0	1.57	0	0	0	0	0.36	0	0	0	0	0	0	0	0	0.36	0.36	0	5.43	0
87	China	Jiangsu	Gucheng Lake	31.28	118.9	6	7626.3	0	0	0	0	0	0	0	0	0	0	0	0	0	0	0	0	0.43	0	0	0	0	0	0	1.39	0	0	0	0	0	0	0	0	0	0	0	0	0	0	0	0	5.35	0
87	China	Jiangsu	Gucheng Lake	31.28	118.9	6	7633.1	0	0	0	0	0	0	0	0	0	0	0	0	0	0	0	0	0	0	4.56	0	0	0	0	2.34	0	0	0	0	7.48	0	0	0	0	0	0	0	0	0	1.75	0	6.89	0
87	China	Jiangsu	Gucheng Lake	31.28	118.9	6	7667.1	1.13	0	0	0	0	0	0	0	0	0	0	0	0	0	0	0	0	0	2.26	0	0.56	0	0	1.69	0	0	0	0	0	0	0	0	0	0	0	0	0	0	0.56	0	5.53	0
87	China	Jiangsu	Gucheng Lake	31.28	118.9	6	7674.2	0	0	0	0	0	0	0	0	0	0	0	0	0	0	0	0	0	0	0.42	0	0	0	0	0.95	0	0	0	0	0	0	0	0	0	0	0	0	0	0	0	0	0.42	0
87	China	Jiangsu	Gucheng Lake	31.28	118.9	6	7807.7	0.39	0	0	0	0	0	0	0	0	0	0	0	0	0	0	0.39	0	0	0.77	0	0	0	0	1.03	0	0	0	0	0	0	0	0	0	0	0	0	0	0	0	0	4.63	0
87	China	Jiangsu	Gucheng Lake	31.28	118.9	6	7829.6	0	0	0	0	0	0	0	0	0	0	0	0	0	0	0	0	0	0	2.66	0	0	0	0	1.13	0	0	0	0	0	0	0	0	0	0	0	0	0	0	0	0	3.48	0
87	China	Jiangsu	Gucheng Lake	31.28	118.9	6	7877.7	0	0	0	0	0	0	0	0	0	0	0	0	0	0	0	0	0	0	1.65	0	0	0	0	1.18	0	0	0	0	9.07	0	0	0	0	0	0	0	0	0	1.65	0	14.13	0
87	China	Jiangsu	Gucheng Lake	31.28	118.9	6	7951.8	0	0	0.43	0	0	0	0	0	0	0	0	0	0	0	0	0.43	0.43	0	1.41	0	0.43	0	0	0.43	0	0	0	0	0	0	0	0	0	0	0	0	0	0	0	0	3.35	0
87	China	Jiangsu	Gucheng Lake	31.28	118.9	6	7986.6	0	0	0	0	0	0	0	0	0	0	0	0	0	0	0	0	0	0	0.33	0	0.33	0	0	0.89	0	0	0	0	0	0	0	0	0	0	0	0	0	0	0	0	4.43	0
87	China	Jiangsu	Gucheng Lake	31.28	118.9	6	7996.4	0.9	0	0	0	0	0	0	0	0	0	0	0	0	0	0	0	0.45	0	1.24	0	0	0	0	3.16	0	0	0	0	0	0	0	0	0	0	0	0	0	0	0.23	0	3.16	0
87	China	Jiangsu	Gucheng Lake	31.28	118.9	6	8018	0	0	0	0	0	0	0	0	0	0	0	0	0	0	0	1.32	0	0	4.06	0	0	0	0	1.32	0	0	0	0	0	0	0	0	0	0	0	0	0	0	0	0	1.97	0
87	China	Jiangsu	Gucheng Lake	31.28	118.9	6	8094.3	0	0	0	0	0	0	0	0.55	0	0	0	0	0	0	0	0	0	0	2.95	0	0.55	0	0	2.95	0	0	0	0	10.5	0	0	0	0	0	0	0	0	0	4.05	0	16.96	0
87	China	Jiangsu	Gucheng Lake	31.28	118.9	6	8176.4	0.53	0	0	0	0	0	0	0	0	0	0	0	0	0	0	0	0	0	0.32	0	0	0	0	1.38	0	0	0	0	0	0	0	0	0	0	0	0	0	0	0	0	2.75	0
87	China	Jiangsu	Gucheng Lake	31.28	118.9	6	8223.3	0	0	0	0	0	0	0	0	0	0	0	0	0	0	0	0.45	0	0	2.83	0	0.91	0	0	2.83	0	0	0	0	7.47	0	0	0	0	0	0	0	0	0	2.83	0	14.84	0
87	China	Jiangsu	Gucheng Lake	31.28	118.9	6	8278.3	0	0	0.35	0	0	0	0	0.35	0	0	0	0	0	0	0	0	0	0	2.66	0	0.35	0	0	1.5	0	0	0	0	0	0	0	0	0	0	0	0	0	0	0	0	7.86	0
87	China	Jiangsu	Gucheng Lake	31.28	118.9	6	8283.5	0	0	0	0	0	0	0	0.97	0	0	0	0	0	0	0	0	0.48	0	0.48	0	0	0	0	0.97	0	0	0	0	0	0	0	0	0	0	0	0	0	0	0	0	10.51	0
87	China	Jiangsu	Gucheng Lake	31.28	118.9	6	8286.4	0	0	0	0	0	0	0	0	0	0	0	0	0	0	0	0	0	0	0.79	0	0	0	0	0.79	0	0	0	0	0.79	0	0	0	0	0	0	0	0	0	0	0	0	0
87	China	Jiangsu	Gucheng Lake	31.28	118.9	6	8305.3	0	0	0	0	0	0	0	0	0	0	0	0	0	0	0	0	0	0	3.18	0	0	0	0	0.55	0	0	0	0	0.55	0	0	0	0	0	0	0	0	0	0	0	2.85	0
87	China	Jiangsu	Gucheng Lake	31.28	118.9	6	8319.2	3.12	0	0	0	0	0	0	0	0	0	0	0	0	0	0	0	0	0	1	0	0	0	0	3.12	0	0	0	0	0	0	0	0	0	0	0	0	0	0	0	0	5.24	0
87	China	Jiangsu	Gucheng Lake	31.28	118.9	6	8334.6	0	0	0.58	0	0	0	0	0	0	0	0	0	0	0	0	0	0	0	3.24	0	1.62	0	0	4.28	0	0	0	0	5.44	0	0	0	0	0	0	0	0	0	2.2	0	19.33	0
87	China	Jiangsu	Gucheng Lake	31.28	118.9	6	8391.9	0.42	0	0.42	0	0	0	0	0.42	0	0	0	0	0	0	0	0	0.42	0	2.92	0	0	0	0	1.77	0	0	0	0	0.73	0	0	0	0	0	0	0	0	0	0	0	2.92	0
87	China	Jiangsu	Gucheng Lake	31.28	118.9	6	8421	0.44	0	0	0	0	0	0	0	0	0	0	0	0	0	0	0	0	0	4.8	0	1.42	0	0	0.44	0	0	0	0	9.17	0	0	0	0	0	0	0	0	0	2.4	0	12.99	0
87	China	Jiangsu	Gucheng Lake	31.28	118.9	6	8453.8	0	0	0	0	0	0	0	0	0	0	0	0	0	0	0	0	0	0	0	0	1.69	0	0	2.47	0	0	0	0	0	0	0	0	0	0	0	0	0	1.3	0	0	6.76	0
87	China	Jiangsu	Gucheng Lake	31.28	118.9	6	8584.5	0.6	0	0	0	0	0	0	0	0	0	0	0	0	0	0	1.08	0	0	1.68	0	0.6	0	0	3.85	0	0	0	0	6.01	0	0	0	0	0	0	0	0	0	0.6	0	6.61	0
87	China	Jiangsu	Gucheng Lake	31.28	118.9	6	8603.9	0	0	0	0	0	0	0	0	0	0	0	0	0	0	0	0	0	0	0	0	0	0	0	0.58	0	0	0	0	0	0	0	0	0	0	0	0	0	0	0	0	5.75	0
87	China	Jiangsu	Gucheng Lake	31.28	118.9	6	8661.9	0.68	0	1.37	0	0	0	0	0	0	0	0	0	0	0	0	1.93	0	0	5.35	0	0	0	0	3.98	0	0	0	0	5.35	0	0	0	0	0	0	0	0	0	1.37	0	11.26	0
87	China	Jiangsu	Gucheng Lake	31.28	118.9	6	8898.4	0	0	0	0	0	0	0	0	0	0	0	0	0	0	0	0	0	0	0	0	0	0	0	1.54	0	0	0	0	0.83	0	0	0	0	0	0	0	0	0	0	0	3.08	0
87	China	Jiangsu	Gucheng Lake	31.28	118.9	6	8913.6	0	0	0	0	0	0	0	0	0	0	0	0	0	0	0	0	0	0	0.89	0	0	0	0	0	0	0	0	0	0	0	0	0	0	0	0	0	0	0.44	0	0	5.87	0
87	China	Jiangsu	Gucheng Lake	31.28	118.9	6	8947.2	0	0	0.46	0	0	0	0	0	0	0	0	0	0	0	0	0.46	0	0	2.62	0	0.91	0	0	6.6	0	0	0	0	6.6	0	0	0	0	0	0	0	0	0	3.07	0	17.63	0
87	China	Jiangsu	Gucheng Lake	31.28	118.9	6	8961.6	1.01	0	0	0	0	0	0	0	0	0	0	0	0	0	0	0	1.9	0	0	0	0	0	0	0	0	0	0	0	0	0	0	0	0	0	0	0	0	0	0	0	1.9	0
87	China	Jiangsu	Gucheng Lake	31.28	118.9	6	8968.8	0	0	0	0	0	0	0	0	0	0	0	0	0	0	0	0	0	0	0.56	0	0	0	0	0	0	0	0	0	0	0	0	0	0	0	0	0	0	0	0	0	0	0
87	China	Jiangsu	Gucheng Lake	31.28	118.9	6	9011.3	0	0	0	0	0	0	0	0	0	0	0	0	0	0	0	0.55	0	0	0.55	0	0	0	0	0.55	0	0	0	0	0	0	0	0	0	0	0	0	0	0	0.55	0	4.21	0
87	China	Jiangsu	Gucheng Lake	31.28	118.9	6	9016.1	0	0	0	0	0	0	0	0	0	0	0	0	0	0	0	0	0	0	0.46	0	0	0	0	0	0	0	0	0	0	0	0	0	0	0	0	0	0	0	0	0	6.57	0
87	China	Jiangsu	Gucheng Lake	31.28	118.9	6	9157.7	0	0	0	0	0	0	0	0	0	0	0	0	0	0	0	0	1.73	0	2.24	0	0	0	0	1.73	0	0	0	0	0	0	0	0	0	0	0	0	0	0	0	0	1.73	0
87	China	Jiangsu	Gucheng Lake	31.28	118.9	6	9159.9	0	0	0	0	0	0	0	0	0	0	0	0	0	0	0	0	0	0	0.71	0	0	0	0	2.13	0	0	0	0	0	0	0	0	0	0	0	0	0	0	0.61	0	15.35	0
87	China	Jiangsu	Gucheng Lake	31.28	118.9	6	9276.3	0	0	0	0	0	0	0	0	0	0	0	0	0	0	0	0.65	0	0	1.96	0	0	0	0	1.31	0	0	0	0	0	0	0	0	0	0	0	0	0	0	0	0	15.27	0
87	China	Jiangsu	Gucheng Lake	31.28	118.9	6	9361.4	0.8	0	0	0	0	0	0	2.29	0	0	0	0	0	0	0	0	0	0	2.29	0	0	0	0	0	0	0	0	0	0	0	0	0	0	0	0	0	0	0	0	0	3.09	0
87	China	Jiangsu	Gucheng Lake	31.28	118.9	6	9367.8	0	0	1.9	0	0	0	0	0	0	0	0	0	0	0	0	0	0	0	1.9	0	0	0	0	0	0	0	0	0	0	0	0	0	0	0	0	0	0	0	0	0	3.69	0
87	China	Jiangsu	Gucheng Lake	31.28	118.9	6	9411.4	0	0	0	0	0	0	0	0	0	0	0	0	0	0	0	0	0	0	1.12	0	0	0	0	2.34	0	0	0	0	7.59	0	0	0	0	0	0	0	0	0	1.12	0	7.59	0
87	China	Jiangsu	Gucheng Lake	31.28	118.9	6	9601.9	0	0	0	0	0	0	0	0	0	0	0	0	0	0	0	0.89	0	0	2.44	0	0	0	0	0	0	0	0	0	0	0	0	0	0	0	0	0	0	0	0	0	5.77	0
87	China	Jiangsu	Gucheng Lake	31.28	118.9	6	9616.4	1.69	0	0.91	0	0	0	0	0	0	0	0	0	0	0	0	0.91	0	0	4.43	0	0	0	0	0.91	0	0	0	0	0	0	0	0	0	0	0	0	0	0	0	0	5.22	0
87	China	Jiangsu	Gucheng Lake	31.28	118.9	6	9782.5	0	0	0	0	0	0	0	0	0	0	0	0	0	0	0	0	1.12	0	1.12	0	1.12	0	0	2.23	0	0	0	0	0	0	0	0	0	0	0	0	0	0	0	0	3.35	0
87	China	Jiangsu	Gucheng Lake	31.28	118.9	6	9800.2	0	0	0.81	0	0	0	0	0	0	0	0	0	0	0	0	0	0	0	1.73	0	0	0	0	4.26	0	0	0	0	0.81	0	0	0	0	0	0	0	0	0	0	0	10.13	0
87	China	Jiangsu	Gucheng Lake	31.28	118.9	6	9800.4	0	0	0.93	0	0	0	0	0.93	0	0	0	0	0	0	0	0.93	0.93	0	7.8	0	0	0	0	0	0	0	0	0	0	0	0	0	0	0	0	0	0	0.93	0	0	2.91	0
87	China	Jiangsu	Gucheng Lake	31.28	118.9	6	9801.2	0	0	0	0	0	0	0	0	0	0	0	0	0	0	0	0	0	0	3.6	0	0	0	0	2.73	0	0	0	0	0	0	0	0	0	0	0	0	0	0	0	0	8.94	0
87	China	Jiangsu	Gucheng Lake	31.28	118.9	6	9859.1	0	0	0	0	0	0	0	0	0	0	0	0	0	0	0	0	0	0	2.72	0	0	0	0	2.11	0	0	0	0	0	0	0	0	0	0	0	0	0	0	0	0	6.94	0
87	China	Jiangsu	Gucheng Lake	31.28	118.9	6	9891.8	0	0	0	0	0	0	0	0.75	0	0	0	0	0	0	0	0	0	0	0	0	0	0	0	1.62	0	0	0	0	0	0	0	0	0	0	0	0	0	0	0	0	8.62	0
87	China	Jiangsu	Gucheng Lake	31.28	118.9	6	9900.2	0.66	0	0	0	0	0	0	0.66	0	0	0	0	0	0	0	0	0	0	2.08	0	0	0	0	1.31	0	0	0	0	0	0	0	0	0	0	0	0	0	0	0	0	2.08	0
87	China	Jiangsu	Gucheng Lake	31.28	118.9	6	9904.8	0	0	0	0	0	0	0	0	0	0	0	0	0	0	0	0	0	0	5.39	0	0	0	0	0	0	0	0	0	0.74	0	0	0	0	0	0	0	0	0	0	0	12.26	0
87	China	Jiangsu	Gucheng Lake	31.28	118.9	6	10001.9	0	0	0	0	0	0	0	0.8	0	0	0	0	0	0	0	0	0	0	0.8	0	0.8	0	0	2.98	0	0	0	0	0	0	0	0	0	0	0	0	0	0	0	0	8.83	0
87	China	Jiangsu	Gucheng Lake	31.28	118.9	6	10022.3	0	0	0	0	0	0	0	0	0	0	0	0	0	0	0	0.81	0	0	3.26	0	0	0	0	1.63	0	0	0	0	0	0	0	0	0	0	0	0	0	0	0	0	6.4	0
87	China	Jiangsu	Gucheng Lake	31.28	118.9	6	10172.9	0	0	0.46	0	0	0	0	0	0	0	0	0	0	0	0	0	0	0	2.96	0	0	0	0	4.89	0	0	0	0	8.3	0	0	0	0	0	0	0	0	0	4.44	0	13.2	0
87	China	Jiangsu	Gucheng Lake	31.28	118.9	6	10226.6	0	0	2.33	0	0	0	0	2.33	0	0	0	0	0	0	0	0	0	0	4.66	0	0	0	0	1.55	0	0	0	0	0	0	0	0	0	0	0	0	0	0	0	0	5.3	0
87	China	Jiangsu	Gucheng Lake	31.28	118.9	6	10248.2	0	0	0	0	0	0	0	0	0	0	0	0	0	0	0	0	0	0	0.75	0	0	0	0	1.39	0	0	0	0	0	0	0	0	0	0	0	0	0	0	0	0	10.36	0
87	China	Jiangsu	Gucheng Lake	31.28	118.9	6	10286	0	0	0	0	0	0	0	0	0	0	0	0	0	0	0	0	0	0	5.74	0	0	0	0	1.88	0	0	0	0	8.91	0	0	0	0	0	0	0	0	0	3.17	0	15.24	0
87	China	Jiangsu	Gucheng Lake	31.28	118.9	6	10456.4	0	0	0	0	0	0	0	0	0	0	0	0	0	0	0	0	0	0	1	0	0	0	0	1	0	0	0	0	0	0	0	0	0	0	0	0	0	0	0	0	23.52	0
87	China	Jiangsu	Gucheng Lake	31.28	118.9	6	10508.3	0	0	0	0	0	0	0	0	0	0	0	0	0	0	0	0	0	0	1.43	0	0	0	0	0.44	0	0	0	0	0	0	0	0	0	0	0	0	0	0	0	0	9.6	0
87	China	Jiangsu	Gucheng Lake	31.28	118.9	6	10660.9	0	0	0	0	0	0	0	0	0	0	0	0	0	0	0	0	0	0	6.81	0	0	0	0	0	0	0	0	0	0	0	0	0	0	0	0	0	0	0	0	0	21.26	0
87	China	Jiangsu	Gucheng Lake	31.28	118.9	6	10673	0.54	0	0	0	0	0	0	0	0	0	0	0	0	0	0	0	0	0	0.54	0	0.54	0	0	0	0	0	0	0	0	0	0	0	0	0	0	0	0	0	0	0	5.6	0
87	China	Jiangsu	Gucheng Lake	31.28	118.9	6	10763	0	0	0	0	0	0	0	0.68	0	0	0	0	0	0	0	0	0	0	2.7	0	0	0	0	0	0	0	0	0	0	0	0	0	0	0	0	0	0	0	0	0	8.67	0
87	China	Jiangsu	Gucheng Lake	31.28	118.9	6	10777.7	0	0	0	0	0	0	0	0	0	0	0	0	0	0	0	0	0	0	0	0	0	0	0	0.63	0	0	0	0	0	0	0	0	0	0	0	0	0	0	0	0	15.82	0
87	China	Jiangsu	Gucheng Lake	31.28	118.9	6	10904.7	0	0	0	0	0	0	0	0	0	0	0	0	0	0	0	0	0	0	3.15	0	0	0	0	2.59	0	0	0	0	0	0	0	0	0	0	0	0	0	1.01	0.56	0	8.89	0
87	China	Jiangsu	Gucheng Lake	31.28	118.9	6	10911.7	0	0	0	0	0	0	0	1.11	0	0	0	0	0	0	0	0	0	0	1.11	0	0	0	0	1.11	0	0	0	0	0	0	0	0	0	0	0	0	0	0	0	0	8.85	0
87	China	Jiangsu	Gucheng Lake	31.28	118.9	6	10992.4	0	0	0	0	0	0	0	0	0	0	0	0	0	0	0	0	0	0	2.67	0	1.07	0	0	3.62	0	0	0	0	8.42	0	0	0	0	0	0	0	0	0	0.53	0	11.51	0
87	China	Jiangsu	Gucheng Lake	31.28	118.9	6	11022.6	0	0	0	0	0	0	0	0	0	0	0	0	0	0	0	0.92	0.46	0	1.96	0	0	0	0	0.46	0	0	0	0	0	0	0	0	0	0	0	0	0	0	0	0	6.7	0
87	China	Jiangsu	Gucheng Lake	31.28	118.9	6	11033.9	0	0	0	0	0	0	0	0	0	0	0	0	0	0	0	0	0	0	0	0	0	0	0	3.61	0	0	0	0	0	0	0	0	0	0	0	0	0	0	0	0	6.29	0
87	China	Jiangsu	Gucheng Lake	31.28	118.9	6	11051.6	0.44	0	0	0	0	0	0	0	0	0	0	0	0	0	0	0.44	0	0	0.44	0	0	0	0	1.2	0	0	0	0	0	0	0	0	0	0	0	0	0	0.44	0	0	9.14	0
87	China	Jiangsu	Gucheng Lake	31.28	118.9	6	11096.3	0	0	0	0	0	0	0	0.74	0	0	0	0	0	0	0	0	0	0	0	0	0	0	0	0.74	0	0	0	0	0	0	0	0	0	0	0	0	0	0	0	0	8.7	0
87	China	Jiangsu	Gucheng Lake	31.28	118.9	6	11164.9	0.26	0	0	0	0	0	0	0	0	0	0	0	0	0	0	0.26	0	0	0.52	0	0.52	0	0	1.9	0	0	0	0	0	0	0	0	0	0	0	0	0	0	0	0	4.58	0
87	China	Jiangsu	Gucheng Lake	31.28	118.9	6	11277.4	0	0	0.45	0	0	0	0	0.22	0	0	0	0	0	0	0	0	0	0	2.02	0	0.22	0	0	1.8	0	0	0	0	0	0	0	0	0	0	0	0	0	0	0	0	4.04	0
87	China	Jiangsu	Gucheng Lake	31.28	118.9	6	11381.6	0	0	0	0	0	0	0	0	0	0	0	0	0	0	0	0	0	0	0.9	0	0.45	0	0	1.81	0	0	0	0	0	0	0	0	0	0	0	0	0	0	0	0	7.12	0
87	China	Jiangsu	Gucheng Lake	31.28	118.9	6	11397.5	0	0	0	0	0	0	0	0.34	0	0	0	0	0	0	0	0.34	0	0	1.46	0	0	0	0	2.59	0	0	0	0	0	0	0	0	0	0	0	0	0	0	0	0	3.71	0
87	China	Jiangsu	Gucheng Lake	31.28	118.9	6	11415.6	0	0	0	0	0	0	0	0	0	0	0	0	0	0	0	2.32	0	0	3.76	0	0	0	0	0.77	0	0	0	0	0	0	0	0	0	0	0	0	0	0	0	0	12.83	0
87	China	Jiangsu	Gucheng Lake	31.28	118.9	6	11442.2	0	0	0	0	0	0	0	0	0	0	0	0	0	0	0	1.61	0	0	3.1	0	0	0	0	0	0	0	0	0	0	0	0	0	0	0	0	0	0	0	0	0	10.21	0
87	China	Jiangsu	Gucheng Lake	31.28	118.9	6	11469.3	0	0	0	0	0	0	0	0	0	0	0	0	0	0	0	0.6	0	0	0	0	0	0	0	1.71	0	0	0	0	0	0	0	0	0	0	0	0	0	0	0	0	25.48	0
87	China	Jiangsu	Gucheng Lake	31.28	118.9	6	11476.7	0	0	0	0	0	0	0	0	0	0	0	0	0	0	0	0	0	0	0	0	0	0	0	0	0	0	0	0	0	0	0	0	0	0	0	0	0	0	0	0	3.16	0
87	China	Jiangsu	Gucheng Lake	31.28	118.9	6	11486.9	0	0	0	0	0	0	0	0	0	0	0	0	0	0	0	0	0	0	0.91	0	0	0	0	1.82	0	0	0	0	0	0	0	0	0	0	0	0	0	0	0	0	2.33	0
87	China	Jiangsu	Gucheng Lake	31.28	118.9	6	11507.6	0	0	0	0	0	0	0	0	0	0	0	0	0	0	0	0.3	0	0	1.51	0	0	0	0	0	0	0	0	0	0	0	0	0	0	0	0	0	0	0	0	0	3.02	0
87	China	Jiangsu	Gucheng Lake	31.28	118.9	6	11428.9	0	0	0	0	0	0	0	0	0	0	0	0	0	0	0	0	0	0	0.93	0	0	0	0	0	0	0	0	0	0	0	0	0	0	0	0	0	0	0	0	0	1.45	0
87	China	Jiangsu	Gucheng Lake	31.28	118.9	6	11535.6	0	0	0	0	0	0	0	0.2	0	0	0	0	0	0	0	0	0	0	1.33	0	0	0	0	0.41	0	0	0	0	0	0	0	0	0	0	0	0	0	0	0	0	9.41	0
87	China	Jiangsu	Gucheng Lake	31.28	118.9	6	11625.6	0	0	0	0	0	0	0	0	0	0	0	0	0	0	0	0	0	0	0.42	0	0	0	0	0.31	0	0	0	0	0	0	0	0	0	0	0	0	0	0	0.31	0	7.7	0
87	China	Jiangsu	Gucheng Lake	31.28	118.9	6	11701.5	0	0	0.21	0	0	0	0	0	0	0	0	0	0	0	0	0	0	0	0.62	0	0	0	0	0.21	0	0	0	0	0	0	0	0	0	0	0	0	0	0	0	0	4.02	0
87	China	Jiangsu	Gucheng Lake	31.28	118.9	6	11765.1	0	0	0.92	0	0	0	0	0	0	0	0	0	0	0	0	0.31	0.61	0	0.92	0	0	0	0	0.61	0	0	0	0	0	0	0	0	0	0	0	0	0	0	0	0	15.9	0
87	China	Jiangsu	Gucheng Lake	31.28	118.9	6	11806.4	0	0	0.3	0	0	0	0	0	0	0	0	0	0	0	0	0	0	0	1.42	0	0	0	0	0	0	0	0	0	0.3	0	0	0	0	0	0	0	0	0	0.3	0	4.95	0
87	China	Jiangsu	Gucheng Lake	31.28	118.9	6	11844.5	0	0	0.52	0	0	0	0	0.21	0	0	0	0	0	0	0	0	0	0	0.52	0	0	0	0	0	0	0	0	0	0	0	0	0	0	0	0	0	0	0.73	1.04	0	7.05	0
87	China	Jiangsu	Gucheng Lake	31.28	118.9	6	11876.6	0	0	0	0	0	0	0	0	0	0	0	0	0	0	0	0	0	0	0.82	0	0	0	0	0.62	0	0	0	0	0	0	0	0	0	0	0	0	0	0	0	0	5.15	0
87	China	Jiangsu	Gucheng Lake	31.28	118.9	6	11897.3	0	0	0	0	0	0	0	0	0	0	0	0	0	0	0	0	0	0	0.82	0	0	0	0	0	0	0	0	0	0	0	0	0	0	0	0	0	0	0	0	0	9.58	0
87	China	Jiangsu	Gucheng Lake	31.28	118.9	6	11912.3	0	0	0.4	0	0	0	0	0	0	0	0	0	0	0	0	0.4	0.4	0	1.41	0	0	0	0	0.4	0	0	0	0	0	0	0	0	0	0	0	0	0	0	0	0	2.81	0
87	China	Jiangsu	Gucheng Lake	31.28	118.9	6	11918.8	0	0	0	0	0	0	0	0	0	0	0	0	0	0	0	0	0.31	0	0.61	0	0.31	0	0	0.61	0	0	0	0	0	0	0	0	0	0	0	0	0	0	0	0	10.49	0
87	China	Jiangsu	Gucheng Lake	31.28	118.9	6	11928.4	0	0	0	0	0	0	0	0	0	0	0	0	0	0	0	0	0	0	1.76	0	0	0	0	0.21	0	0	0	0	0.21	0	0	0	0	0	0	0	0	0	0	0	7.67	0
87	China	Jiangsu	Gucheng Lake	31.28	118.9	6	11941.8	0	0	0	0	0	0	0	0	0	0	0	0	0	0	0	0	0	0	1.06	0	0	0	0	0	0	0	0	0	0	0	0	0	0	0	0	0	0	0	0.53	0	11.97	0
87	China	Jiangsu	Gucheng Lake	31.28	118.9	6	11959	0	0	0	0	0	0	0	0	0	0	0	0	0	0	0	0	0	0	1.31	0	0	0	0	0.61	0	0	0	0	0	0	0	0	0	0	0	0	0	0	0	0	4.65	0
87	China	Jiangsu	Gucheng Lake	31.28	118.9	6	11992.3	0	0	0	0	0	0	0	0	0	0	0	0	0	0	0	0	0	0	4.37	0	0	0	0	0.91	0	0	0	0	0	0	0	0	0	0	0	0	0	0	0	0	12.99	0
88	Mongolia	NA	Gun Nur Lake	50.25	106.6	600	0	0.1	0	0	0	0	0	0	0	0	0	0	0	0	0	0	0	0	0	6.56	0	0.5	0	0	4.04	0	0	0	0	2.02	0	0	0	0	1.01	0	0	0	0	0	0	0	0
88	Mongolia	NA	Gun Nur Lake	50.25	106.6	600	425.4	0.2	0	0	0	0	0	0	0	0	0	0	0	0.31	0	0	0	0	0	7.67	0	1.02	0	0	20.45	0	0	0	0	2.56	0	0	0	0	0	0	0	0	0	0	0	0	0
88	Mongolia	NA	Gun Nur Lake	50.25	106.6	600	1137.5	0	0	0	0	0	0	0	0.11	0	0	0	0	0	0	0	0	0	0	5.4	0	0.32	0	0	9.18	0	0	0	0	0.22	0	0	0	0	0	0	0	0	0	0	0	0	0
88	Mongolia	NA	Gun Nur Lake	50.25	106.6	600	1229.2	0	0	0	0	0	0	0	1.58	0	0	0	0	0	0	0	0	0	0	5.8	0	0	0	0	7.38	0	0	0	0	0	0	0	0	0	0.32	0	0	0	0	0	0	0	0
88	Mongolia	NA	Gun Nur Lake	50.25	106.6	600	1567.1	0.31	0	0	0	0	0	0	0.52	0	0	0	0	0.1	0	0	0	0	0	6.74	0	0	0	0	4.15	0	0	0	0	0	0	0	0	0	0	0	0	0	0	0	0.31	0	0
88	Mongolia	NA	Gun Nur Lake	50.25	106.6	600	1768.2	0	0	0	0	0	0	0	0.43	0	0	0	0	0	0	0	0	0	0	11.79	0	0	0	0	8.04	0	0	0	0	2.14	0	0	0	0	0.86	0	0	0	0	0	0	0	0
88	Mongolia	NA	Gun Nur Lake	50.25	106.6	600	2012.2	0	0	0	0	0	0	0	0.21	0	0	0	0	0.74	0	0	0	0	0	9.14	0	0.32	0	0	15.44	0	0	0	0	0.21	0	0	0	0	0	0	0	0	0	0	0	0	0
88	Mongolia	NA	Gun Nur Lake	50.25	106.6	600	2252.9	0	0	0	0	0	0	0	0.21	0	0	0	0	0.43	0	0	0	0	0	15.96	0	0.32	0	0	14.36	0	0	0	0	0.21	0	0	0	0	0	0	0	0	0	0	0	0	0
88	Mongolia	NA	Gun Nur Lake	50.25	106.6	600	2688.3	0	0	0	0	0	0	0	0	0	0	0	0	0	0	0	0	0	0	24.7	0	0.21	0	0	14.29	0	0	0	0	0.21	0	0	0	0	0.21	0	0	0	0	0	0	0	0
88	Mongolia	NA	Gun Nur Lake	50.25	106.6	600	3034.2	0	0	0	0	0	0	0	0	0	0	0	0	0	0	0	0	0	0	21.88	0	0	0	0	15.1	0	0	0	0	0.22	0	0	0	0	0	0	0	0	0	0	0	0	0
88	Mongolia	NA	Gun Nur Lake	50.25	106.6	600	3191.5	0	0	0	0	0	0	0	0.22	0	0	0	0	0	0	0	0	0	0	14.62	0	0.32	0	0	11.51	0	0	0	0	0.43	0	0	0	0	0	0	0	0	0	0	0.11	0	0
88	Mongolia	NA	Gun Nur Lake	50.25	106.6	600	3308.1	0	0	0	0	0	0	0	0.43	0	0	0	0	0	0	0	0	0	0	8.95	0	0	0	0	10.65	0	0	0	0	0.32	0	0	0	0	0	0	0	0	0	0	0.21	0	0
88	Mongolia	NA	Gun Nur Lake	50.25	106.6	600	3567	0	0	0	0	0	0	0	0.11	0	0	0	0	0	0	0	0	0	0	9.65	0	0	0	0	13.93	0	0	0	0	0.43	0	0	0	0	0.32	0	0	0	0	0	0	0	0
88	Mongolia	NA	Gun Nur Lake	50.25	106.6	600	3763	0	0	0	0	0	0	0	0.43	0	0	0	0	0	0	0	0	0	0	12.81	0	0.32	0	0	11.74	0	0	0	0	0.21	0	0	0	0	0	0	0	0	0	0	1.07	0	0
88	Mongolia	NA	Gun Nur Lake	50.25	106.6	600	4964.1	0	0	0	0	0	0	0	0	0	0	0	0	0	0	0	0	0	0	8.11	0	0	0	0	18.68	0	0	0	0	1.07	0	0	0	0	0.43	0	0	0	0	0	0.32	0	0
88	Mongolia	NA	Gun Nur Lake	50.25	106.6	600	5670.5	0	0	0	0	0	0	0	0.22	0	0	0	0	0	0	0	0	0	0	10.39	0	0.32	0	0	21.65	0	0	0	0	1.08	0	0	0	0	0.22	0	0	0	0	0	0	0	0
88	Mongolia	NA	Gun Nur Lake	50.25	106.6	600	6023.7	0	0	0	0	0	0	0	0.11	0	0	0	0	0	0	0	0	0	0	9.34	0	0	0	0	18.68	0	0	0	0	1.1	0	0	0	0	0.22	0	0	0	0	0	0.22	0	0
88	Mongolia	NA	Gun Nur Lake	50.25	106.6	600	7517.7	0	0	0	0	0	0	0	0	0	0	0	0	0	0	0	0	0	0	12.53	0	0	0	0	14.45	0	0	0	0	3.21	0	0	0	0	0.21	0	0	0	0	0	0.21	0	0
88	Mongolia	NA	Gun Nur Lake	50.25	106.6	600	8699.1	0	0	0	0	0	0	0	0	0	0	0	0	0	0	0	0	0	0	5.37	0	0	0	0	10.74	0	0	0	0	0.11	0	0	0	0	0	0	0	0	0	0	0.21	0	0
88	Mongolia	NA	Gun Nur Lake	50.25	106.6	600	8851.1	0	0	0	0	0	0	0	0	0	0	0	0	0	0	0	0	0	0	8.57	0	0	0	0	17.67	0	0	0	0	0.21	0	0	0	0	0	0	0	0	0	0	0.11	0	0
88	Mongolia	NA	Gun Nur Lake	50.25	106.6	600	9045.9	0	0	0	0	0	0	0	0.22	0	0	0	0	0	0	0	0	0	0	22.7	0	0	0	0	27.03	0	0	0	0	0.32	0	0	0	0	0	0	0	0	0	0	0	0	0
88	Mongolia	NA	Gun Nur Lake	50.25	106.6	600	9229.3	0	0	0	0	0	0	0	0	0	0	0	0	0	0	0	0	0	0	11.83	0	0	0	0	49.46	0	0	0	0	0	0	0	0	0	0	0	0	0	0	0	0.11	0	0
88	Mongolia	NA	Gun Nur Lake	50.25	106.6	600	9337.3	0.43	0	0	0	0	0	0	0.11	0	0	0	0	0	0	0	0	0	0	21.04	0	0	0	0	35.6	0	0	0	0	0	0	0	0	0	0	0	0	0	0	0	0.11	0	0
88	Mongolia	NA	Gun Nur Lake	50.25	106.6	600	9541.1	0	0	0	0	0	0	0	0.22	0	0	0	0	0.32	0	0	0	0	0	11.88	0	0	0	0	37.8	0	0	0	0	2.81	0	0	0	0	0.11	0	0	0	0	0	0	0	0
88	Mongolia	NA	Gun Nur Lake	50.25	106.6	600	9714.9	0	0	0	0	0	0	0	0.21	0	0	0	0	0	0	0	0	0	0	12.55	0	0.31	0	0	49.16	0	0	0	0	2.93	0	0	0	0	0.21	0	0	0	0	0	0	0	0
88	Mongolia	NA	Gun Nur Lake	50.25	106.6	600	9801.1	0.54	0	0	0	0	0	0	0.86	0	0	0	0	0	0	0	0	0	0	17.7	0	0	0	0	42.92	0	0	0	0	0.86	0	0	0	0	0	0	0	0	0	0	0	0	0
88	Mongolia	NA	Gun Nur Lake	50.25	106.6	600	9852.6	0.42	0	0	0	0	0	0	0.74	0	0	0	0	0	0	0	0	0	0	21.86	0	0	0	0	40.87	0	0	0	0	1.8	0	0	0	0	0	0	0	0	0	0	0	0	0
88	Mongolia	NA	Gun Nur Lake	50.25	106.6	600	10024.6	0.75	0	0	0	0	0	0	1.07	0	0	0	0	0	0	0	0	0	0	18.12	0	0	0	0	39.45	0	0	0	0	2.03	0	0	0	0	0	0	0	0	0	0	0.32	0	0
88	Mongolia	NA	Gun Nur Lake	50.25	106.6	600	10108.6	0	0	0	0	0	0	0	0	0	0	0	0	0	0	0	0	0	0	23.08	0	0.21	0	0	40.4	0	0	0	0	0.84	0	0	0	0	0	0	0	0	0	0	0.31	0	0
88	Mongolia	NA	Gun Nur Lake	50.25	106.6	600	10188.1	0.21	0	0	0	0	0	0	0	0	0	0	0	0.21	0	0	0	0	0	22.25	0	0	0	0	38.77	0	0	0	0	1.27	0	0	0	0	0	0	0	0	0	0	0	0	0
88	Mongolia	NA	Gun Nur Lake	50.25	106.6	600	10330.4	0.62	0	0	0	0	0	0	0.21	0	0	0	0	0.31	0	0	0	0	0	19.07	0	0	0	0	39.69	0	0	0	0	1.55	0	0	0	0	0	0	0	0	0	0	0.62	0	0
88	Mongolia	NA	Gun Nur Lake	50.25	106.6	600	10483.1	0.21	0	0	0	0	0	0	0	0	0	0	0	0	0	0	0	0	0	21.33	0	0	0	0	40.06	0	0	0	0	0.62	0	0	0	0	0.1	0	0	0	0	0	0	0	0
88	Mongolia	NA	Gun Nur Lake	50.25	106.6	600	10685.5	0	0	0	0	0	0	0	0.64	0	0	0	0	0	0	0	0	0	0	33.05	0	0	0	0	28.78	0	0	0	0	2.99	0	0	0	0	0	0	0	0	0	0	0.43	0	0
88	Mongolia	NA	Gun Nur Lake	50.25	106.6	600	10733.4	0	0	0	0	0	0	0	1.06	0	0	0	0	0	0	0	0	0	0	21.19	0	0	0	0	33.9	0	0	0	0	1.27	0	0	0	0	0	0	0	0	0	0	0	0	0
88	Mongolia	NA	Gun Nur Lake	50.25	106.6	600	10781.4	0	0	0	0	0	0	0	0	0	0	0	0	0	0	0	0	0	0	18.38	0	0.22	0	0	22.7	0	0	0	0	1.3	0	0	0	0	0	0	0	0	0	0	0	0	0
88	Mongolia	NA	Gun Nur Lake	50.25	106.6	600	10906.5	0	0	0	0	0	0	0	0	0	0	0	0	0	0	0	0	0	0	13.35	0	0	0	0	34.89	0	0	0	0	1.04	0	0	0	0	0	0	0	0	0	0	0.62	0	0
91	China	Qinghai	Halali	36.72	99.78	3220	765.8	0	0	0	0	0	0	0	0	0	0	0	0	0	0	0	0	0	0	31.36	0	2.96	0	0	0.59	0	0	0	0	0	0	0	0	0	0	0	0	0	0	0	0	0	0
91	China	Qinghai	Halali	36.72	99.78	3220	1957.8	0	0	0	0	0	0	0	0	0	0	0	0	0	0	0	0	0	0	17.8	0	1.14	0	0	3.79	0	0	0	0	0	0	0	0	0	0	0	0	0	0	0	0	0	0
91	China	Qinghai	Halali	36.72	99.78	3220	5291.1	0	0	0	0	0	0	0	0	0	0	0	0	0	0	0	0	0	0	28.04	0	7.48	0	0	0.93	0	0	0	0	0	0	0	0	0	0	0	0	0	0	0	0	0	0
91	China	Qinghai	Halali	36.72	99.78	3220	8664	0	0	0	0	0	0	0	0	0	0	0	0	0	0	0	0	0	0	73.42	0	6.96	0	0	0.63	0	0	0	0	0	0	0	0	0	0	0	0	0	0	0	0	0	0
91	China	Qinghai	Halali	36.72	99.78	3220	11268.5	0	0	0	0	0	0	0	0	0	0	0	0	0.66	0	0	0	0	0	34.98	0	11.88	0	0	0.33	0	0	0	0	0	0	0	0	0	0	0	0	0	0	0	0	0	0
95	China	Inner Mongolia	Haoluku Lake	42.96	116.76	1295	691	0	0	0	0	0	0	0	0	0	0	0	0	0	0	0	0	0	0	62.14	0	0	0	0	2.91	0	0	0	0	0	0	0	0	0	0	0	0	0	0	0	0	0	0
95	China	Inner Mongolia	Haoluku Lake	42.96	116.76	1295	1051.1	0	0	0	0	0	0	0	0	0	0	0	0	0	0	0	0	0	0	72.73	0	1.01	0	0	6.06	0	0	0	0	0	0	0	0	0	0	0	0	0	0	0	0	0	0
95	China	Inner Mongolia	Haoluku Lake	42.96	116.76	1295	1694.5	0	0	0	0	0	0	0	0	0	0	0	0	0	0	0	0	0	0	94.06	0	1.98	0	0	1.98	0	0	0	0	0	0	0	0	0	0	0	0	0	0	0	0	0	0
95	China	Inner Mongolia	Haoluku Lake	42.96	116.76	1295	2752.1	0	0	0	0	0	0	0	0	0	0	0	0	0	0	0	0	0	0	87.56	0	1.49	0	0	4.98	0	0	0	0	0	0	0	0	0	0	0	0	0	0	0	0	0	0
95	China	Inner Mongolia	Haoluku Lake	42.96	116.76	1295	2928.5	0	0	0	0	0	0	0	0	0	0	0	0	0	0	0	0	0	0	45	0	2	0	0	6	0	0	0	0	0	0	0	0	0	0	0	0	0	0	0	0	0	0
95	China	Inner Mongolia	Haoluku Lake	42.96	116.76	1295	2975.7	0	0	0	0	0	0	0	0	0	0	0	0	0	0	0	0	0	0	55.05	0	1.83	0	0	6.42	0	0	0	0	0	0	0	0	0	0	0	0	0	0	0	0	0	0
95	China	Inner Mongolia	Haoluku Lake	42.96	116.76	1295	4001.4	2.83	0	0	0	0	0	0	0	0	0	0	0	0	0	0	0	0	0	61.32	0	0.94	0	0	13.21	0	0	0	0	0	0	0	0	0	0	0	0	0	0	0	0	0	0
95	China	Inner Mongolia	Haoluku Lake	42.96	116.76	1295	5605.9	0	0	0	0	0	0	0	0	0	0	0	0	0	0	0	0	0	0	66.98	0	0.94	0	0	9.43	0	0	0	0	0	0	0	0	0	0	0	0	0	0	0	0	0	0
95	China	Inner Mongolia	Haoluku Lake	42.96	116.76	1295	6426.5	0	0	0	0	0	0	0	0	0	0	0	0	0	0	0	0	0	0	61.82	0	0	0	0	16.36	0	0	0	0	0	0	0	0	0	0	0	0	0	0	0	0	0	0
95	China	Inner Mongolia	Haoluku Lake	42.96	116.76	1295	6746.1	0	0	0	0	0	0	0	0	0	0	0	0	0	0	0	0	0	0	62.04	0	0	0	0	17.59	0	0	0	0	0	0	0	0	0	0	0	0	0	0	0	0	0	0
95	China	Inner Mongolia	Haoluku Lake	42.96	116.76	1295	7091.7	0	0	0	0	0	0	0	0	0	0	0	0	0	0	0	0	0	0	61.54	0	0	0	0	24.04	0	0	0	0	0	0	0	0	0	0	0	0	0	0	0	0	0	0
95	China	Inner Mongolia	Haoluku Lake	42.96	116.76	1295	7339.3	0	0	0	0	0	0	0	0	0	0	0	0	0	0	0	0	0	0	62.04	0	0	0	0	17.59	0	0	0	0	0	0	0	0	0	0	0	0	0	0	0	0	0	0
95	China	Inner Mongolia	Haoluku Lake	42.96	116.76	1295	8015.7	0	0	0	0	0	0	0	0	0	0	0	0	0	0	0	0	0	0	52.63	0	1.75	0	0	24.56	0	0	0	0	0	0	0	0	0	0	0	0	0	0	0	0	0	0
95	China	Inner Mongolia	Haoluku Lake	42.96	116.76	1295	8089.1	0	0	0	0	0	0	0	0	0	0	0	0	0	0	0	0	0	0	50	0	0	0	0	28.7	0	0	0	0	0	0	0	0	0	0	0	0	0	0	0	8.33	0	0
95	China	Inner Mongolia	Haoluku Lake	42.96	116.76	1295	8242.3	0	0	0	0	0	0	0	0	0	0	0	0	0	0	0	0	0	0	46.79	0	0.92	0	0	27.52	0	0	0	0	0	0	0	0	0	0	0	0	0	0	0	4.59	0	0
95	China	Inner Mongolia	Haoluku Lake	42.96	116.76	1295	8388	0	0	0	0	0	0	0	0	0	0	0	0	0	0	0	0	0	0	50.96	0	0	0	0	27.88	0	0	0	0	0	0	0	0	0	0	0	0	0	0	0	0	0	0
95	China	Inner Mongolia	Haoluku Lake	42.96	116.76	1295	8471.9	0	0	0	0	0	0	0	0	0	0	0	0	0	0	0	0	0	0	53.47	0	0	0	0	28.71	0	0	0	0	0	0	0	0	0	0	0	0	0	0	0	0	0	0
95	China	Inner Mongolia	Haoluku Lake	42.96	116.76	1295	8568.6	0	0	0	0	0	0	0	0	0	0	0	0	0	0	0	0	0	0	55.05	0	0	0	0	23.85	0	0	0	0	0	0	0	0	0	0	0	0	0	0	0	0	0	0
95	China	Inner Mongolia	Haoluku Lake	42.96	116.76	1295	8707.6	0	0	0	0	0	0	0	0	0	0	0	0	0	0	0	0	0	0	59.81	0	0	0	0	18.69	0	0	0	0	0	0	0	0	0	0	0	0	0	0	0	0	0	0
95	China	Inner Mongolia	Haoluku Lake	42.96	116.76	1295	8771	0	0	0	0	0	0	0	0	0	0	0	0	0	0	0	0	0	0	50.47	0	0	0	0	20.56	0	0	0	0	0	0	0	0	0	0	0	0	0	0	0	0	0	0
95	China	Inner Mongolia	Haoluku Lake	42.96	116.76	1295	9134.7	0	0	0	0	0	0	0	0	0	0	0	0	0	0	0	0	0	0	56.07	0	0	0	0	27.1	0	0	0	0	0	0	0	0	0	0	0	0	0	0	0	0	0	0
95	China	Inner Mongolia	Haoluku Lake	42.96	116.76	1295	9248	0.88	0	0	0	0	0	0	0	0	0	0	0	0	0	0	0	0	0	38.05	0	0	0	0	26.55	0	0	0	0	0	0	0	0	0	0	0	0	0	0	0	8.85	0	0
95	China	Inner Mongolia	Haoluku Lake	42.96	116.76	1295	9419	1.83	0	0	0	0	0	0	0	0	0	0	0	0	0	0	0	0	0	48.62	0	0	0	0	25.69	0	0	0	0	0	0	0	0	0	0	0	0	0	0	0	2.75	0	0
95	China	Inner Mongolia	Haoluku Lake	42.96	116.76	1295	9502.2	0	0	0	0	0	0	0	0	0	0	0	0	0	0	0	0	0	0	45.45	0	0	0	0	26.36	0	0	0	0	0	0	0	0	0	0	0	0	0	0	0	2.73	0	0
95	China	Inner Mongolia	Haoluku Lake	42.96	116.76	1295	9594.3	0	0	0	0	0	0	0	0	0	0	0	0	0	0	0	0	0	0	39.6	0	0	0	0	20.79	0	0	0	0	0	0	0	0	0	0	0	0	0	0	0	0	0	0
95	China	Inner Mongolia	Haoluku Lake	42.96	116.76	1295	9701.3	0.87	0	0	0	0	0	0	0	0	0	0	0	3.48	0	0	0	0	0	26.96	0	4.35	0	0	21.74	0	0	0	0	2.61	0	0	0	0	0	0	0	0	0	0	0	0	0
95	China	Inner Mongolia	Haoluku Lake	42.96	116.76	1295	9920.6	0	0	0	0	0	0	0	0	0	0	0	0	0	0	0	0	0	0	43.93	0	0.93	0	0	27.1	0	0	0	0	0	0	0	0	0	0	0	0	0	0	0	3.74	0	0
95	China	Inner Mongolia	Haoluku Lake	42.96	116.76	1295	10155.3	0	0	0	0	0	0	0	0	0	0	0	0	0	0	0	0	0	0	45.28	0	0	0	0	21.7	0	0	0	0	0	0	0	0	0	0	0	0	0	0	0	0	0	0
95	China	Inner Mongolia	Haoluku Lake	42.96	116.76	1295	10292.7	0.94	0	0	0	0	0	0	0	0	0	0	0	0	0	0	0	0	0	55.4	0	0.47	0	0	17.84	0	0	0	0	0	0	0	0	0	0	0	0	0	0	0	0	0	0
95	China	Inner Mongolia	Haoluku Lake	42.96	116.76	1295	10346.8	0	0	0	0	0	0	0	0	0	0	0	0	0	0	0	0	0	0	37.54	0	1.02	0	0	17.75	0	0	0	0	0	0	0	0	0	0	0	0	0	0	0	0	0	0
95	China	Inner Mongolia	Haoluku Lake	42.96	116.76	1295	10464.6	0	0	0	0	0	0	0	0	0	0	0	0	0	0	0	0	0	0	39.22	0	0	0	0	30.39	0	0	0	0	0	0	0	0	0	0	0	0	0	0	0	0	0	0
95	China	Inner Mongolia	Haoluku Lake	42.96	116.76	1295	10565.3	0	0	0	0	0	0	0	0	0	0	0	0	0	0	0	0	0	0	53.95	0	0.47	0	0	18.6	0	0	0	0	0	0	0	0	0	0	0	0	0	0	0	0	0	0
95	China	Inner Mongolia	Haoluku Lake	42.96	116.76	1295	10752.5	0	0	0	0	0	0	0	0	0	0	0	0	0	0	0	0	0	0	47.86	0	0	0	0	23.93	0	0	0	0	0	0	0	0	0	1.71	0	0	0	0	0	0	0	0
95	China	Inner Mongolia	Haoluku Lake	42.96	116.76	1295	10899.1	0	0	0	0	0	0	0	0	0	0	0	0	0	0	0	0	0	0	35.29	0	0	0	0	35.29	0	0	0	0	0	0	0	0	0	0	0	0	0	0	0	8.24	0	0
95	China	Inner Mongolia	Haoluku Lake	42.96	116.76	1295	11054.7	0	0	0	0	0	0	0	0	0	0	0	0	0	0	0	0	0	0	42.57	0	0	0	0	44.55	0	0	0	0	0	0	0	0	0	0	0	0	0	0	0	0	0	0
95	China	Inner Mongolia	Haoluku Lake	42.96	116.76	1295	11153.4	0	0	0	0	0	0	0	0	0	0	0	0	3.81	0	0	0	0	0	44.76	0	0	0	0	28.57	0	0	0	0	3.81	0	0	0	0	0	0	0	0	0	0	0	0	0
95	China	Inner Mongolia	Haoluku Lake	42.96	116.76	1295	11246.1	0	0	0	0	0	0	0	0	0	0	0	0	0	0	0	0	0	0	36.04	0	0	0	0	36.04	0	0	0	0	0	0	0	0	0	0	0	0	0	0	0	0	0	0
95	China	Inner Mongolia	Haoluku Lake	42.96	116.76	1295	11535	0	0	0	0	0	0	0	0	0	0	0	0	0	0	0	0	0	0	35.29	0	0	0	0	45.1	0	0	0	0	0	0	0	0	0	0	0	0	0	0	0	0	0	0
95	China	Inner Mongolia	Haoluku Lake	42.96	116.76	1295	11631.1	0	0	0	0	0	0	0	0	0	0	0	0	0	0	0	0	0	0	46	0	0	0	0	30	0	0	0	0	0	0	0	0	0	0	0	0	0	0	0	0	0	0
95	China	Inner Mongolia	Haoluku Lake	42.96	116.76	1295	11738.2	0	0	0	0	0	0	0	0	0	0	0	0	0	0	0	0	0	0	36.79	0	0	0	0	37.74	0	0	0	0	0	0	0	0	0	0	0	0	0	0	0	0	0	0
99	China	Zhejiang	Hemudu	29.97	121.35	6	1938.6	0	0	0	0	0	0	0	0	0	0	0	0	0	0	0	0	0	0	0	0	1.98	0	0	0	0	0	0	0	0	0	0	0	0	0	0	0	0	0	0	0	1.98	2.97
99	China	Zhejiang	Hemudu	29.97	121.35	6	1942.2	0	0	0	0	0	0	0	0	0	0	0	0	0	0	0	0	0	0	0	0	1.96	0	0	0.98	0	0	0	0	0.98	0	0	0	0	0	0	0	0	0	0	0	1.96	1.96
99	China	Zhejiang	Hemudu	29.97	121.35	6	2021	0	0	0	0	0	0	0	0	0	0	0	0	0	0	0	0	0	0	2.04	0	0	0	0	0	0	0	0	0	2.04	0	0	0	0	0	0	0	0	0	0	0	0	5.1
99	China	Zhejiang	Hemudu	29.97	121.35	6	2115.7	0	0	0	0	0	0	0	0	0	0	0	0	0	0	0	0	0	0	2.25	0	0	0	0	1.12	0	0	0	0	0	0	0	0	0	0	0	0	0	0	0	0	0	2.25
99	China	Zhejiang	Hemudu	29.97	121.35	6	2143.6	0	0	0	0	0	0	0	0	0	0	0	0	0	0	0	0	0	0	2.08	0	2.08	0	0	1.04	0	0	0	0	0	0	0	0	0	0	0	0	0	0	0	0	0	1.04
99	China	Zhejiang	Hemudu	29.97	121.35	6	2426.1	0	0	0	0	0	0	0	0	0	0	0	0	0	0	0	0	0	0	2.15	0	0	0	0	1.08	0	0	0	0	0	0	0	0	0	0	0	0	0	0	0	0	0	1.08
99	China	Zhejiang	Hemudu	29.97	121.35	6	2773.8	0	0	0	0	0	0	0	0	0	0	0	0	0	0	0	0	0	0	0	0	2.11	0	0	0	0	0	0	0	0	0	0	0	0	0	0	0	0	0	0	0	0	5.26
99	China	Zhejiang	Hemudu	29.97	121.35	6	3093.1	0	0	0	0	0	0	0	0	0	0	0	0	0	0	0	0	0	0	2.17	0	2.17	0	0	1.09	0	0	0	0	0	0	0	0	0	0	0	0	0	0	0	0	1.09	5.43
99	China	Zhejiang	Hemudu	29.97	121.35	6	4262.4	0	0	0	0	0	0	0	0	0	0	0	0	0	0	0	0	0	0	1.98	0	0	0	0	0.99	0	0	0	0	0	0	0	0	0	0	0	0	0	0	0	0	0.99	1.98
99	China	Zhejiang	Hemudu	29.97	121.35	6	5468	0	0	0	0	0	0	0	0	0	0	0	0	0	0	0	0	0	0	3.03	0	0	0	0	1.01	0	0	0	0	0	0	0	0	0	0	0	0	0	0	0	0	1.01	5.05
99	China	Zhejiang	Hemudu	29.97	121.35	6	6147.9	0	0	0	0	0	0	0	0	0	0	0	0	0	0	0	0	0	0	1.85	0	0	0	0	0.93	0	0	0	0	0	0	0	0	0	0	0	0	0	0	0	0	0	0.93
99	China	Zhejiang	Hemudu	29.97	121.35	6	6564.8	0	0	0	0	0	0	0	0	0	0	0	0	0	0	0	0	0	0	0	0	0	0	0	0	0	0	0	0	0	0	0	0	0	0	0	0	0	0	0	0	0	4.39
99	China	Zhejiang	Hemudu	29.97	121.35	6	6757.4	0	0	0	0	0	0	0	0	0	0	0	0	0	0	0	0	0	0	0	0	1.16	0	0	1.16	0	0	0	0	0	0	0	0	0	0	0	0	0	0	0	0	3.49	5.81
99	China	Zhejiang	Hemudu	29.97	121.35	6	6762.7	0	0	0	0	0	0	0	0	0	0	0	0	0	0	0	0	0	0	0	0	0	0	0	0	0	0	0	0	0	0	0	0	0	0	0	0	0	0	0	0	1.03	0
99	China	Zhejiang	Hemudu	29.97	121.35	6	6816.7	0	0	0	0	0	0	0	0	0	0	0	0	0	0	0	0	0	0	0	0	0	0	0	0.8	0	0	0	0	0	0	0	0	0	0	0	0	0	0	0	0	0	0.8
99	China	Zhejiang	Hemudu	29.97	121.35	6	6889.6	0	0	0	0	0	0	0	0	0	0	0	0	0	0	0	0	0	0	0	0	0	0	0	2.83	0	0	0	0	0	0	0	0	0	0	0	0	0	0	0	0	0	2.83
99	China	Zhejiang	Hemudu	29.97	121.35	6	6998.1	0	0	0	0	0	0	0	0	0	0	0	0	0	0	0	0	0	0	0	0	0.94	0	0	1.89	0	0	0	0	0	0	0	0	0	0	0	0	0	0	0	0	0	0
99	China	Zhejiang	Hemudu	29.97	121.35	6	7337.6	0	0	0	0	0	0	0	0	0	0	0	0	0	0	0	0	0	0	0	0	0	0	0	3	0	0	0	0	0	0	0	0	0	0	0	0	0	0	0	0	1	3
99	China	Zhejiang	Hemudu	29.97	121.35	6	7583.4	0	0	0	0	0	0	0	0	0	0	0	0	0	0	0	0	0	0	1.1	0	0	0	0	0	0	0	0	0	0	0	0	0	0	0	0	0	0	0	0	0	0	1.1
99	China	Zhejiang	Hemudu	29.97	121.35	6	7627.2	0	0	0	0	0	0	0	0	0	0	0	0	0	0	0	0	0	0	0	0	0	0	0	1.09	0	0	0	0	0	0	0	0	0	0	0	0	0	0	0	0	1.09	3.26
99	China	Zhejiang	Hemudu	29.97	121.35	6	8012.4	0	0	0	0	0	0	0	0	0	0	0	0	0	0	0	0	0	0	1.04	0	1.04	0	0	1.04	0	0	0	0	0	0	0	0	0	0	0	0	0	0	0	0	0	2.08
99	China	Zhejiang	Hemudu	29.97	121.35	6	8575.3	0	0	0	0	0	0	0	1.05	0	0	0	0	0	0	0	0	0	0	0	0	0	0	0	2.11	0	0	0	0	0	0	0	0	0	0	0	0	0	2.11	0	0	0	0
99	China	Zhejiang	Hemudu	29.97	121.35	6	9289.4	0	0	0	0	0	0	0	1	0	0	0	0	0	0	0	0	0	0	2	0	0	0	0	2	0	0	0	0	0	0	0	0	0	0	0	0	0	1	0	0	2	5
99	China	Zhejiang	Hemudu	29.97	121.35	6	9622.3	0	0	0	0	0	0	0	1.9	0	0	0	0	0	0	0	0	0	0	2.86	0	0	0	0	3.81	0	0	0	0	0	0	0	0	0	0	0	0	0	0.95	0	0	0	4.76
99	China	Zhejiang	Hemudu	29.97	121.35	6	9803.2	0	0	0	0	0	0	0	0.98	0	0	0	0	0	0	0	0	0	0	0	0	0	0	0	2.94	0	0	0	0	0	0	0	0	0	0	0	0	0	0.98	0	0	0	3.92
99	China	Zhejiang	Hemudu	29.97	121.35	6	10216.8	0	0	0	0	0	0	0	2.2	0	0	0	0	0	0	0	0	0	0	0	0	0	0	0	0	0	0	0	0	0	0	0	0	0	0	0	0	0	2.2	0	0	2.2	6.59
99	China	Zhejiang	Hemudu	29.97	121.35	6	11051.6	0	0	0	0	0	0	0	0.95	0	0	0	0	0	0	0	0	0	0	4.76	0	0	0	0	0	0	0	0	0	0	0	0	0	0	0	0	0	0	1.9	0	0	0	5.71
99	China	Zhejiang	Hemudu	29.97	121.35	6	11469	0	0	0	0	0	0	0	2.08	0	0	0	0	0	0	0	0	0	0	3.13	0	0	0	0	1.04	0	0	0	0	0	0	0	0	0	0	0	0	0	1.04	0	0	0	4.17
99	China	Zhejiang	Hemudu	29.97	121.35	6	11677.5	0	0	0	0	0	0	0	1.06	0	0	0	0	0	0	0	0	0	0	1.06	0	1.06	0	0	0	0	0	0	0	0	0	0	0	0	0	0	0	0	0	0	0	0	1.06
99	China	Zhejiang	Hemudu	29.97	121.35	6	11719	0	0	0	0	0	0	0	0	0	0	0	0	0	0	0	0	0	0	0	0	3.09	0	0	0	0	0	0	0	0	0	0	0	0	0	0	0	0	0	0	0	0	4.12
99	China	Zhejiang	Hemudu	29.97	121.35	6	11793.7	0	0	0	0	0	0	0	0	0	0	0	0	0	0	0	0	0	0	1.03	0	0	0	0	0	0	0	0	0	0	0	0	0	0	0	0	0	0	2.06	0	0	1.03	5.15
99	China	Zhejiang	Hemudu	29.97	121.35	6	11825.1	0	0	0	0	0	0	0	0	0	0	0	0	0	0	0	0	0	0	4.46	0	0	0	0	0.89	0	0	0	0	0	0	0	0	0	0	0	0	0	1.79	0	0	0	0
99	China	Zhejiang	Hemudu	29.97	121.35	6	11859.8	0	0	0	0	0	0	0	0	0	0	0	0	0	0	0	0	0	0	0.98	0	0	0	0	1.96	0	0	0	0	0	0	0	0	0	0	0	0	0	0	0	0	0.98	0
99	China	Zhejiang	Hemudu	29.97	121.35	6	11906	0	0	0	0	0	0	0	0	0	0	0	0	0	0	0	0	0	0	0	0	0.98	0	0	2.94	0	0	0	0	0	0	0	0	0	0	0	0	0	0	0	0	0	0
99	China	Zhejiang	Hemudu	29.97	121.35	6	11996.2	0	0	0	0	0	0	0	0	0	0	0	0	0	0	0	0	0	0	0	0	0	0	0	0	0	0	0	0	0	0	0	0	0	0	0	0	0	0	0	0	0	0
104	China	Sichuan	Hongyuanbai River	32.8	102.53	3500	600	2.61	0	0	0	0	0	0	0	0	0	0	0	0.33	0	0	0	0	0.33	0.98	0	4.56	0	0	0.65	0	0	0	0	0	0	0	0	0	0	0	0	0	0	0	0	0	0
104	China	Sichuan	Hongyuanbai River	32.8	102.53	3500	1052.3	0.33	0	0	0	0	0	0	0	0	0	0	0	0	0	0	0	0	0.33	11.63	0	0.33	0	0	3.32	0	0	0	0	1	0	0	0	0	0	0	0	0	0	0	0	0	0
104	China	Sichuan	Hongyuanbai River	32.8	102.53	3500	1313	4.76	0	0	0	0	0	0	0	0	0	0	0	0	0	0	0	0	0.48	1.9	0	0	0	0	2.38	0	0	0	0	0	0	0	0	0	0	0	0	0	0	0	0	0	0
104	China	Sichuan	Hongyuanbai River	32.8	102.53	3500	1446.9	4.5	0	0	0	0	0	0	0	0	0	0	0	0	0	0	0	0	0.35	0.69	0	0.35	0	0	0.69	0	0	0	0	0	0	0	0	0	0	0	0	0	0	0	0	0	0
104	China	Sichuan	Hongyuanbai River	32.8	102.53	3500	1890	6.32	0	0	0	0	0	0	0	0	0	0	0	1.49	0	0	0	0	0.74	1.49	0	0.37	0	0	0.74	0	0	0	0	0	0	0	0	0	0	0	0	0	0	0	0	0	0
104	China	Sichuan	Hongyuanbai River	32.8	102.53	3500	1972.6	2.37	0	0	0	0	0	0	0	0	0	0	0	0	0	0	0	0	0.34	0.68	0	0	0	0	0.34	0	0	0	0	0.34	0	0	0	0	0	0	0	0	0	0	0	0	0
104	China	Sichuan	Hongyuanbai River	32.8	102.53	3500	2144.8	1.35	0	0	0	0	0	0	0	0	0	0	0	0	0	0	0	0	0.34	1.01	0	0	0	0	2.02	0	0	0	0	0	0	0	0	0	0	0	0	0	0	0	0	0	0
104	China	Sichuan	Hongyuanbai River	32.8	102.53	3500	2370.8	0.86	0	0	0	0	0	0	0	0	0	0	0	0	0	0	0	0	0.29	0.29	0	0	0	0	1.15	0	0	0	0	0	0	0	0	0	0	0	0	0	0	0	0	0	0
104	China	Sichuan	Hongyuanbai River	32.8	102.53	3500	2480	0.96	0	0	0	0	0	0	0	0	0	0	0	0	0	0	0	0	0	0.64	0	0	0	0	1.28	0	0	0	0	0	0	0	0	0	0	0	0	0	0	0	0	0	0
104	China	Sichuan	Hongyuanbai River	32.8	102.53	3500	2659.1	6.64	0	0	0	0	0	0	0	0	0	0	0	0	0	0	0	0	0	1.42	0	0.47	0	0	0.47	0	0	0	0	0.47	0	0	0	0	0	0	0	0	0	0	0	0	0
104	China	Sichuan	Hongyuanbai River	32.8	102.53	3500	2789.3	3.65	0	0	0	0	0	0	0	0	0	0	0	0	0	0	0	0	0	1.82	0	0	0	0	0.73	0	0	0	0	0	0	0	0	0	0	0	0	0	0	0	0	0	0
104	China	Sichuan	Hongyuanbai River	32.8	102.53	3500	2994	25.86	0	0	0	0	0	0	0	0	0	0	0	0	0	0	0	0	0	0	0	0	0	0	4.31	0	0	0	0	2.59	0	0	0	0	0	0	0	0	0	0	0	0	0
104	China	Sichuan	Hongyuanbai River	32.8	102.53	3500	3146.8	20.92	0	0	0	0	0	0	0	0	0	0	0	0	0	0	0	0	0	0.51	0	0	0	0	2.04	0	0	0	0	0	0	0	0	0	0	0	0	0	0	0	0	0	0
104	China	Sichuan	Hongyuanbai River	32.8	102.53	3500	3856.9	39.68	0	0	0	0	0	0	0	0	0	0	0	0	0	0	0	0	0	0	0	0	0	0	1.59	0	0	0	0	0	0	0	0	0	0	0	0	0	0	0	0	0	0
104	China	Sichuan	Hongyuanbai River	32.8	102.53	3500	4031.2	6.92	0	0	0	0	0	0	0	0	0	0	0	0	0	0	0	0	0	3.46	0	0	0	0	2.31	0	0	0	0	0.77	0	0	0	0	0	0	0	0	0	0	0	0	0
104	China	Sichuan	Hongyuanbai River	32.8	102.53	3500	4290.2	3.04	0	0	0	0	0	0	0	0	0	0	0	0	0	0	0	0	0	0.43	0	0	0	0	2.17	0	0	0	0	0.87	0	0	0	0	0	0	0	0	0	0	0	0	0
104	China	Sichuan	Hongyuanbai River	32.8	102.53	3500	4582.7	12.59	0	0	0	0	0	0	0	0	0	0	0	0	0	0	0	0	0.36	2.16	0	0	0	0	2.88	0	0	0	0	0	0	0	0	0	0	0	0	0	0	0	0	0	0
104	China	Sichuan	Hongyuanbai River	32.8	102.53	3500	4760.8	21.43	0	0	0	0	0	0	0	0	0	0	0	0	0	0	0	0	1.02	0.34	0	0	0	0	2.38	0	0	0	0	0	0	0	0	0	0	0	0	0	0	0	0	0	0
104	China	Sichuan	Hongyuanbai River	32.8	102.53	3500	4904	7.64	0	0	0	0	0	0	0	0	0	0	0	0	0	0	0	0	0.36	2.55	0	0	0	0	2.55	0	0	0	0	0	0	0	0	0	0	0	0	0	0	0	0	0	0
104	China	Sichuan	Hongyuanbai River	32.8	102.53	3500	5128.9	9.45	0	0	0	0	0	0	0	0	0	0	0	0	0	0	0	0	0.36	1.45	0	0	0	0	4	0	0	0	0	0	0	0	0	0	0	0	0	0	0	0	0	0	0
104	China	Sichuan	Hongyuanbai River	32.8	102.53	3500	5588.2	17.76	0	0	0	0	0	0	0	0	0	0	0	0	0	0	0	0	1.97	0.66	0	0	0	0	1.97	0	0	0	0	0	0	0	0	0	0	0	0	0	0	0	0	0	0
104	China	Sichuan	Hongyuanbai River	32.8	102.53	3500	5676.2	17.71	0	0	0	0	0	0	0	0	0	0	0	0	0	0	0	0	0	0	0	0	0	0	1.48	0	0	0	0	0	0	0	0	0	0	0	0	0	0	0	0	0	0
104	China	Sichuan	Hongyuanbai River	32.8	102.53	3500	5858.8	18.25	0	0	0	0	0	0	0	0	0	0	0	0	0	0	0	0	0.38	0.76	0	0	0	0	1.14	0	0	0	0	0	0	0	0	0	0	0	0	0	0	0	0	0	0
104	China	Sichuan	Hongyuanbai River	32.8	102.53	3500	6276.4	6.84	0	0	0	0	0	0	0	0	0	0	0	0	0	0	0	0	0.53	0	0	0	0	0	2.63	0	0	0	0	0	0	0	0	0	0	0	0	0	0	0	0	0	0
104	China	Sichuan	Hongyuanbai River	32.8	102.53	3500	6437	9.2	0	0	0	0	0	0	0	0	0	0	0	0	0	0	0	0	1.6	0.4	0	0	0	0	0.8	0	0	0	0	0.4	0	0	0	0	0	0	0	0	0	0	0	0	0
104	China	Sichuan	Hongyuanbai River	32.8	102.53	3500	6501.6	10.9	0	0	0	0	0	0	0	0	0	0	0	0	0	0	0	0	1.28	1.28	0	0	0	0	1.28	0	0	0	0	0	0	0	0	0	0	0	0	0	0	0	0	0	0
104	China	Sichuan	Hongyuanbai River	32.8	102.53	3500	6597.2	1.35	0	0	0	0	0	0	0	0	0	0	0	0	0	0	0	0	0	1.35	0	0	0	0	2.24	0	0	0	0	0.45	0	0	0	0	0	0	0	0	0	0	0	0	0
104	China	Sichuan	Hongyuanbai River	32.8	102.53	3500	6778.4	11.76	0	0	0	0	0	0	0	0	0	0	0	0	0	0	0	0	0	1.47	0	0	0	0	4.41	0	0	0	0	0	0	0	0	0	0	0	0	0	0	0	0	0	0
104	China	Sichuan	Hongyuanbai River	32.8	102.53	3500	6937.8	22.84	0	0	0	0	0	0	0	0	0	0	0	0	0	0	0	0	1.29	1.29	0	0	0	0	1.29	0	0	0	0	0	0	0	0	0	0	0	0	0	0	0	0	0	0
104	China	Sichuan	Hongyuanbai River	32.8	102.53	3500	7059.8	12.41	0	0	0	0	0	0	0	0	0	0	0	0	0	0	0	0	3.65	1.46	0	0	0	0	0.73	0	0	0	0	0	0	0	0	0	0	0	0	0	0	0	0	0	0
104	China	Sichuan	Hongyuanbai River	32.8	102.53	3500	7302.6	11.5	0	0	0	0	0	0	0	0	0	0	0	0	0	0	0	0	0.44	0	0	0	0	0	0	0	0	0	0	0	0	0	0	0	0	0	0	0	0	0	0	0	0
104	China	Sichuan	Hongyuanbai River	32.8	102.53	3500	7424.1	40	0	0	0	0	0	0	0	0	0	0	0	0	0	0	0	0	0	0	0	0	0	0	0	0	0	0	0	0	0	0	0	0	0	0	0	0	0	0	0	0	0
104	China	Sichuan	Hongyuanbai River	32.8	102.53	3500	7774.1	7.84	0	0	0	0	0	0	0	0	0	0	0	0	0	0	0	0	0	0.31	0	0	0	0	0	0	0	0	0	0	0	0	0	0	0	0	0	0	0	0	0	0	0
104	China	Sichuan	Hongyuanbai River	32.8	102.53	3500	8417.7	2.35	0	0	0	0	0	0	0	0	0	0	0	0	0	0	0	0	1.01	0	0	0	0	0	1.01	0	0	0	0	0	0	0	0	0	0	0	0	0	0	0	0	0	0
104	China	Sichuan	Hongyuanbai River	32.8	102.53	3500	8599.1	5.96	0	0	0	0	0	0	0	0	0	0	0	0	0	0	0	0	0.33	1.99	0	0	0	0	2.65	0	0	0	0	0	0	0	0	0	0	0	0	0	0	0	0	0	0
104	China	Sichuan	Hongyuanbai River	32.8	102.53	3500	8720.4	1.94	0	0	0	0	0	0	0	0	0	0	0	0	0	0	0	0	0.65	2.26	0	0	0	0	3.23	0	0	0	0	0	0	0	0	0	0	0	0	0	0	0	0	0	0
104	China	Sichuan	Hongyuanbai River	32.8	102.53	3500	8747.1	2.57	0	0	0	0	0	0	0	0	0	0	0	0	0	0	0	0	1.84	0.74	0	0	0	0	1.1	0	0	0	0	0	0	0	0	0	0	0	0	0	0	0	0	0	0
104	China	Sichuan	Hongyuanbai River	32.8	102.53	3500	9422.3	8.49	0	0	0	0	0	0	0	0	0	0	0	0	0	0	0	0	0.77	0.39	0	0	0	0	0.39	0	0	0	0	0	0	0	0	0	0	0	0	0	0	0	0	0	0
104	China	Sichuan	Hongyuanbai River	32.8	102.53	3500	9850.5	2.58	0	0	0	0	0	0	0	0	0	0	0	0	0	0	0	0	0.37	1.48	0	0	0	0	0.37	0	0	0	0	0	0	0	0	0	0	0	0	0	0	0	0	0	0
104	China	Sichuan	Hongyuanbai River	32.8	102.53	3500	10068.3	2.94	0	0	0	0	0	0	0	0	0	0	0	0	0	0	0	0	0.49	0.49	0	0	0	0	0.49	0	0	0	0	0	0	0	0	0	0	0	0	0	0	0	0	0	0
104	China	Sichuan	Hongyuanbai River	32.8	102.53	3500	10262.4	6.2	0	0	0	0	0	0	0	0	0	0	0	0	0	0	0	0	0	0.73	0	0	0	0	0	0	0	0	0	0	0	0	0	0	0	0	0	0	0	0	0	0	0
104	China	Sichuan	Hongyuanbai River	32.8	102.53	3500	10401.8	11.38	0	0	0	0	0	0	0	0	0	0	0	0	0	0	0	0	1.22	1.22	0	0	0	0	0	0	0	0	0	0	0	0	0	0	0	0	0	0	0	0	0	0	0
107	China	Hebei	Huangjiapu	40.57	115.15	500	2428.6	0	0	0	0	0	0	0	0	0	0	0	0	0	0	0	0	0	0	83.5	0	0	0	0	0	0	0	0	0	0	0	0	0	0	0	0	0	0	0	0	0	0	0
107	China	Hebei	Huangjiapu	40.57	115.15	500	2536.8	0	0	0	0	0	0	0	0	0	0	0	0	0	0	0	0	0	0	80.81	0	1.01	0	0	0	0	0	0	0	0	0	0	0	0	0	0	0	0	0	0	0	0	0
107	China	Hebei	Huangjiapu	40.57	115.15	500	2644.5	0	0	0	0	0	0	0	0	0	0	0	0	0	0	0	0	0	0	69.79	0	0	0	0	0	0	0	0	0	0	0	0	0	0	0	0	0	0	0	0	0	0	0
107	China	Hebei	Huangjiapu	40.57	115.15	500	2765.2	0	0	0	0	0	0	0	0	0	0	0	0	0	0	0	0	0	0	65.66	0	0	0	0	0	0	0	0	0	0	0	0	0	0	0	0	0	0	0	0	0	0	0
107	China	Hebei	Huangjiapu	40.57	115.15	500	3094	0	0	0	0	0	0	0	0	0	0	0	0	0	0	0	0	0	0	76	0	0	0	0	1	0	0	0	0	0	0	0	0	0	0	0	0	0	0	0	0	0	0
107	China	Hebei	Huangjiapu	40.57	115.15	500	3749.3	0	0	0	0	0	0	0	0	0	0	0	0	0	0	0	0	0	0	73.08	0	0.96	0	0	0	0	0	0	0	0	0	0	0	0	0	0	0	0	0	0	0	0	0
107	China	Hebei	Huangjiapu	40.57	115.15	500	4906.9	0	0	0	0	0	0	0	0	0	0	0	0	0	0	0	0	0	0	79.38	0	3.09	0	0	0	0	0	0	0	0	0	0	0	0	0	0	0	0	0	0	0	0	0
107	China	Hebei	Huangjiapu	40.57	115.15	500	5550.1	0	0	0	0	0	0	0	0	0	0	0	0	0	0	0	0	0	0	76.47	0	6.86	0	0	0	0	0	0	0	0	0	0	0	0	0	0	0	0	0	0	0	0	0
107	China	Hebei	Huangjiapu	40.57	115.15	500	6110.7	0	0	0	0	0	0	0	0	0	0	0	0	0	0	0	0	0	0	71.72	0	5.05	0	0	0	0	0	0	0	0	0	0	0	0	0	0	0	0	0	0	0	0	0
107	China	Hebei	Huangjiapu	40.57	115.15	500	6650.3	0	0	0	0	0	0	0	0	0	0	0	0	0	0	0	0	0	0	87.38	0	0.97	0	0	0	0	0	0	0	0	0	0	0	0	0	0	0	0	0	0	0	0	0
107	China	Hebei	Huangjiapu	40.57	115.15	500	7334.7	0	0	0	0	0	0	0	0	0	0	0	0	0	0	0	0	0	0	76.77	0	3.03	0	0	0	0	0	0	0	0	0	0	0	0	0	0	0	0	0	0	0	0	0
107	China	Hebei	Huangjiapu	40.57	115.15	500	8093.7	0	0	0	0	0	0	0	0	0	0	0	0	0	0	0	0	0	0	81.55	0	0.97	0	0	0	0	0	0	0	0	0	0	0	0	0	0	0	0	0	0	0	0	0
107	China	Hebei	Huangjiapu	40.57	115.15	500	8377.4	0	0	0	0	0	0	0	0	0	0	0	0	0	0	0	0	0	0	84.95	0	2.15	0	0	0	0	0	0	0	0	0	0	0	0	0	0	0	0	0	0	0	0	0
107	China	Hebei	Huangjiapu	40.57	115.15	500	8799.2	0	0	0	0	0	0	0	0	0	0	0	0	0	0	0	0	0	0	82.42	0	2.2	0	0	0	0	0	0	0	0	0	0	0	0	0	0	0	0	0	0	0	0	0
107	China	Hebei	Huangjiapu	40.57	115.15	500	9423.9	0	0	0	0	0	0	0	0	0	0	0	0	0	0	0	0	0	0	78.43	0	2.94	0	0	0	0	0	0	0	0	0	0	0	0	0	0	0	0	0	0	0	0	0
107	China	Hebei	Huangjiapu	40.57	115.15	500	9768	0	0	0	0	0	0	0	0	0	0	0	0	0	0	0	0	0	0	62.26	0	0.94	0	0	0.94	0	0	0	0	0	0	0	0	0	0	0	0	0	0	0	0	0	0
107	China	Hebei	Huangjiapu	40.57	115.15	500	10150.9	0	0	0	0	0	0	0	0	0	0	0	0	0	0	0	0	0	0	43.01	0	2.15	0	0	3.23	0	0	0	0	0	0	0	0	0	0	0	0	0	0	0	0	0	0
107	China	Hebei	Huangjiapu	40.57	115.15	500	10431.3	0	0	0	0	0	0	0	0	0	0	0	0	0	0	0	0	0	0	36.73	0	0	0	0	4.08	0	0	0	0	0	0	0	0	0	0	0	0	0	0	0	0	0	0
107	China	Hebei	Huangjiapu	40.57	115.15	500	10835.6	0	0	0	0	0	0	0	0	0	0	0	0	0	0	0	0	0	0	16.28	0	1.16	0	0	1.16	0	0	0	0	0	0	0	0	0	0	0	0	0	0	0	0	0	0
107	China	Hebei	Huangjiapu	40.57	115.15	500	11344.8	0	0	0	0	0	0	0	0	0	0	0	0	0	0	0	0	0	0	20.88	0	2.2	0	0	1.1	0	0	0	0	0	0	0	0	0	0	0	0	0	0	0	0	0	0
108	China	Guangdong	Huangsha	23.13	113.23	40	1034.2	0	0	0	0	0	0	0	0	0	0	0	0	0	1.82	0	0	7.27	0	0.91	0	0	0	0	0	0	0	0	0	0	0	0	0	0	0	0	0	0	0	0	0	0.91	0
108	China	Guangdong	Huangsha	23.13	113.23	40	1093	0	0	0	0	0	0	0	0	0	0	0	0	0	0	0	0	5.48	0	1.37	0	0	0	0	0	0	0	0	0	0	0	0	0	0	0	0	0	0	0	0	0	1.37	1.37
108	China	Guangdong	Huangsha	23.13	113.23	40	1124.9	0	0	0	0	0	0	0	0	0	0	0	0	0	0.93	0	0	9.26	0	0.93	0	0	0	0	0	0	0	0	0	0	0	0	0	0	0	0	0	0	0	0	0	0	0
108	China	Guangdong	Huangsha	23.13	113.23	40	1505.1	0	0	0	0	0	0	0	0	0	0	0	0	0	0	0	1.54	6.15	0	0	0	0	0	0	0	0	0	0	0	0	0	0	0	0	0	0	0	0	0	0	0	0	0
108	China	Guangdong	Huangsha	23.13	113.23	40	2002.5	0	0	0	0	0	0	0	0	0	0	0	0	0	0	0	0	3.45	0	0	0	0	0	0	0	0	0	0	0	0	0	0	0	0	0	0	0	0	0	0	0	0	0
108	China	Guangdong	Huangsha	23.13	113.23	40	2010.7	0	0	0	0	0	0	0	0	0	0	0	0	0	0	0	1.33	6.67	0	1.33	0	0	0	0	0	0	0	0	0	0	0	0	0	0	0	0	0	0	0	0	0	0	0
108	China	Guangdong	Huangsha	23.13	113.23	40	2122.7	0	0	0	0	0	0	0	0	0	0	0	0	0	0	0	0	0	0	0	0	0	0	0	0	0	0	0	0	0	0	0	0	0	0	0	0	0	0	0	0	0	0
108	China	Guangdong	Huangsha	23.13	113.23	40	2126.2	0	0	0	0	0	0	0	0	0	0	0	0	0	5.1	0	0	4.08	0	2.04	0	0	0	0	0	0	0	0	0	0	0	0	0	0	0	0	0	0	0	0	0	0	0
108	China	Guangdong	Huangsha	23.13	113.23	40	2150.3	0	0	0	0	0	0	0	0	0	0	0	0	0	2.02	0	0	4.04	0	1.01	0	0	0	0	0	0	0	0	0	0	0	0	0	0	0	0	0	0	0	0	0	0	0
108	China	Guangdong	Huangsha	23.13	113.23	40	2479.8	0	0	0	0	0	0	0	0	0	0	0	0	0	1.16	0	0	6.98	0	0	0	0	0	0	0	0	0	0	0	0	0	0	0	0	0	0	0	0	0	0	0	1.16	1.16
108	China	Guangdong	Huangsha	23.13	113.23	40	2827.9	0	0	0	0	0	0	0	0	0	0	0	0	0	5.06	0	0	6.33	0	1.27	0	0	0	0	0	0	0	0	0	0	0	0	0	0	0	0	0	0	0	1.27	0	0	0
108	China	Guangdong	Huangsha	23.13	113.23	40	2913.5	0	0	0	0	0	0	0	0	0	0	0	0	0	0.9	0	1.8	7.21	0	0	0	0	0	0	0	0	0	0	0	0	0	0	0	0	0	0	0	0	0	0	0	0.9	0.9
108	China	Guangdong	Huangsha	23.13	113.23	40	2967.4	0	0	0	0	0	0	0	0	0	0	0	0	0	1.59	0	1.59	4.76	0	0	0	0	0	0	0	0	0	0	0	0	0	0	0	0	0	0	0	0	0	0	0	0	0
108	China	Guangdong	Huangsha	23.13	113.23	40	3142.7	0	0	0	0	0	0	0	0	0	0	0	0	0	6.67	0	0	11.67	0	0	0	0	0	0	0	0	0	0	0	0	0	0	0	0	0	0	0	0	0	0	0	0	1.67
108	China	Guangdong	Huangsha	23.13	113.23	40	3368.9	0	0	0	0	0	0	0	0	0	0	0	0	0	5	0	0	6.25	0	2.5	0	0	0	0	0	1.25	0	0	0	0	0	0	0	0	0	0	0	0	0	0	0	0	1.25
108	China	Guangdong	Huangsha	23.13	113.23	40	3851.6	0	0	0	0	0	0	0	0	0	0	0	0	0	1	0	1	7	0	0	0	0	0	0	0	0	0	0	0	0	0	0	0	0	0	0	0	0	0	0	0	1	1
108	China	Guangdong	Huangsha	23.13	113.23	40	3887.9	0	0	0	0	0	0	0	0	0	0	0	0	0	12	0	0	10	0	0	0	0	0	0	0	0	0	0	0	0	0	0	0	0	0	0	0	0	0	0	0	0	0
108	China	Guangdong	Huangsha	23.13	113.23	40	4106.2	0	0	0	0	0	0	0	0	0	0	0	0	0	3.13	0	0	7.81	0	0	0	0	0	0	0	0	0	0	0	0	0	0	0	0	0	0	0	0	0	0	0	0	0
108	China	Guangdong	Huangsha	23.13	113.23	40	5708.1	0	0	0	0	0	0	0	0	0	0	0	0	0	1.1	0	0	5.49	0	1.1	0	0	0	0	0	0	0	0	0	0	0	0	0	0	0	0	0	0	0	0	0	0	0
108	China	Guangdong	Huangsha	23.13	113.23	40	6905	0	0	0	0	0	0	0	0	0	0	0	0	0	1.52	0	0	1.52	0	0	0	0	0	0	0	0	0	0	0	0	0	0	0	0	0	0	0	0	0	0	0	0	1.52
108	China	Guangdong	Huangsha	23.13	113.23	40	10246.2	0	0	0	0	0	0	0	0	0	0	0	0	0	1.41	0	0	4.23	0	0	0	0	0	0	0	0	0	0	0	0	0	0	0	0	0	0	0	0	0	0	0	0	0
111	China	Guangdong	Huguangyan Maar lake	21.15	110.28	88	800	0	0	0	0	0	0	0	0	0	0	0	0	0	0.97	0	0	0	0	0	0	0.19	0	0	0	0	0	0	0	0	0	0	0	0	0	0	0	0	0.97	0	0	0	0
111	China	Guangdong	Huguangyan Maar lake	21.15	110.28	88	1900	0	0	0	0	0	0	0	0	0	0	0	0	0	0.88	0	0	0	0	8.77	0	0.18	0	0	0	0	0	0	0	0	0	0	0	0	0	0	0	0	0	0	0	0	0
111	China	Guangdong	Huguangyan Maar lake	21.15	110.28	88	2500	0	0	0	0	0	0	0	0	0	0	0	0	0	0.82	0	0	0	0	8.17	0	0.41	0	0	0	0	0	0	0	0	0	0	0	0	0	0	0	0	0.82	0	0	0	0
111	China	Guangdong	Huguangyan Maar lake	21.15	110.28	88	5000	0	0	0	0	0	0	0	0	0	0	0	0	0	1.98	0	0	0	0	3.31	0	0.07	0	0	0	0	0	0	0	0	0	0	0	0	0	0	0	0	0.66	0	0	0	0
111	China	Guangdong	Huguangyan Maar lake	21.15	110.28	88	7500	0	0	0	0	0	0	0	0	0	0	0	0	0	2.23	0	0	0	0	6.38	0	0.16	0	0	0	0	0	0	0	0	0	0	0	0	0	0	0	0	0	0	0	0	0
111	China	Guangdong	Huguangyan Maar lake	21.15	110.28	88	9500	0	0	0	0	0	0	0	0	0	0	0	0	0	2	0	0	0	0	5.01	0	0.13	0	0	0	0	0	0	0	0	0	0	0	0	0	0	0	0	0	0	0	0	0
111	China	Guangdong	Huguangyan Maar lake	21.15	110.28	88	11500	0	0	0	0	0	0	0	0	0	0	0	0	0	1.5	0	0	0	0	4.29	0	0.02	0	0	0	0	0	0	0	0	0	0	0	0	0	0	0	0	1.07	0	0	0	6.43
113	China	Inner Mongolia	Hulun Nur Lake_2006	49.13	117.51	545	10	0	0	0	0	0	0	0	2.06	0	0	0	0	0	0	0	0	0	0	38.03	0	3.6	0	0	7.71	0	0	0	0	0	0	0	0	0	0	0	0	0	0	0	0	0	0
113	China	Inner Mongolia	Hulun Nur Lake_2006	49.13	117.51	545	60	0	0	0	0	0	0	0	2.05	0	0	0	0	0	0	0	0	0	0	36.96	0	4.11	0	0	10.27	0	0	0	0	0	0	0	0	0	0	0	0	0	0	0	0	0	0
113	China	Inner Mongolia	Hulun Nur Lake_2006	49.13	117.51	545	80	0	0	0	0	0	0	0	2.54	0	0	0	0	0	0	0	0	0	0	36.59	0	4.27	0	0	9.15	0	0	0	0	0	0	0	0	0	0	0	0	0	0	0	0	0	0
113	China	Inner Mongolia	Hulun Nur Lake_2006	49.13	117.51	545	110	0	0	0	0	0	0	0	2.04	0	0	0	0	0	0	0	0	0	0	42.77	0	2.55	0	0	8.15	0	0	0	0	0	0	0	0	0	0	0	0	0	0	0	0	0	0
113	China	Inner Mongolia	Hulun Nur Lake_2006	49.13	117.51	545	140	0	0	0	0	0	0	0	2.57	0	0	0	0	0	0	0	0	0	0	37.99	0	3.08	0	0	7.7	0	0	0	0	0	0	0	0	0	0	0	0	0	0	0	0	0	0
113	China	Inner Mongolia	Hulun Nur Lake_2006	49.13	117.51	545	190	0	0	0	0	0	0	0	1.85	0	0	0	0	0	0	0	0	0	0	34.91	0	5.13	0	0	7.19	0	0	0	0	0	0	0	0	0	0	0	0	0	0	0	0	0	0
113	China	Inner Mongolia	Hulun Nur Lake_2006	49.13	117.51	545	200	0	0	0	0	0	0	0	1.03	0	0	0	0	0	0	0	0	0	0	38.97	0	3.08	0	0	6.97	0	0	0	0	0	0	0	0	0	0	0	0	0	0	0	0	0	0
113	China	Inner Mongolia	Hulun Nur Lake_2006	49.13	117.51	545	240	0	0	0	0	0	0	0	1.81	0	0	0	0	0	0	0	0	0	0	36.14	0	4.02	0	0	7.53	0	0	0	0	0	0	0	0	0	0	0	0	0	0	0	0	0	0
113	China	Inner Mongolia	Hulun Nur Lake_2006	49.13	117.51	545	270	0	0	0	0	0	0	0	1.83	0	0	0	0	0	0	0	0	0	0	35.61	0	4.58	0	0	6.61	0	0	0	0	0	0	0	0	0	0	0	0	0	0	0	0	0	0
113	China	Inner Mongolia	Hulun Nur Lake_2006	49.13	117.51	545	300	0	0	0	0	0	0	0	1.01	0	0	0	0	0	0	0	0	0	0	31.38	0	4.55	0	0	6.07	0	0	0	0	0	0	0	0	0	0	0	0	0	0	0	0	0	0
113	China	Inner Mongolia	Hulun Nur Lake_2006	49.13	117.51	545	330	0	0	0	0	0	0	0	0	0	0	0	0	0	0	0	0	0	0	29.8	0	5.05	0	0	5.56	0	0	0	0	0	0	0	0	0	0	0	0	0	0	0	0	0	0
113	China	Inner Mongolia	Hulun Nur Lake_2006	49.13	117.51	545	360	0	0	0	0	0	0	0	0	0	0	0	0	0	0	0	0	0	0	31.28	0	5.13	0	0	4.62	0	0	0	0	0	0	0	0	0	0	0	0	0	0	0	0	0	0
113	China	Inner Mongolia	Hulun Nur Lake_2006	49.13	117.51	545	400	0	0	0	0	0	0	0	1.03	0	0	0	0	0	0	0	0	0	0	24.79	0	4.34	0	0	8.26	0	0	0	0	0	0	0	0	0	0	0	0	0	0	0	0	0	0
113	China	Inner Mongolia	Hulun Nur Lake_2006	49.13	117.51	545	420	0	0	0	0	0	0	0	0	0	0	0	0	0	0	0	0	0	0	34.48	0	3.55	0	0	5.07	0	0	0	0	0	0	0	0	0	0	0	0	0	0	0	0	0	0
113	China	Inner Mongolia	Hulun Nur Lake_2006	49.13	117.51	545	460	0	0	0	0	0	0	0	0	0	0	0	0	0	0	0	0	0	0	27.92	0	3.05	0	0	4.57	0	0	0	0	0	0	0	0	0	0	0	0	0	0	0	0	0	0
113	China	Inner Mongolia	Hulun Nur Lake_2006	49.13	117.51	545	480	0	0	0	0	0	0	0	0	0	0	0	0	0	0	0	0	0	0	28.34	0	4.86	0	0	4.76	0	0	0	0	0	0	0	0	0	0	0	0	0	0	0	0	0	0
113	China	Inner Mongolia	Hulun Nur Lake_2006	49.13	117.51	545	520	0	0	0	0	0	0	0	1.01	0	0	0	0	0	0	0	0	0	0	28.34	0	2.51	0	0	4.02	0	0	0	0	0	0	0	0	0	0	0	0	0	0	0	0	0	0
113	China	Inner Mongolia	Hulun Nur Lake_2006	49.13	117.51	545	540	0	0	0	0	0	0	0	0	0	0	0	0	0	0	0	0	0	0	29.29	0	4.55	0	0	4.55	0	0	0	0	0	0	0	0	0	0	0	0	0	0	0	0	0	0
113	China	Inner Mongolia	Hulun Nur Lake_2006	49.13	117.51	545	590	0	0	0	0	0	0	0	0	0	0	0	0	0	0	0	0	0	0	25.56	0	5.11	0	0	4.91	0	0	0	0	0	0	0	0	0	0	0	0	0	0	0	0	0	0
113	China	Inner Mongolia	Hulun Nur Lake_2006	49.13	117.51	545	600	0	0	0	0	0	0	0	1.01	0	0	0	0	0	0	0	0	0	0	32.23	0	5.54	0	0	4.03	0	0	0	0	0	0	0	0	0	0	0	0	0	0	0	0	0	0
113	China	Inner Mongolia	Hulun Nur Lake_2006	49.13	117.51	545	610	0	0	0	0	0	0	0	0.99	0	0	0	0	0	0	0	0	0	0	31.25	0	5.46	0	0	3.97	0	0	0	0	0	0	0	0	0	0	0	0	0	0	0	0	0	0
113	China	Inner Mongolia	Hulun Nur Lake_2006	49.13	117.51	545	620	0	0	0	0	0	0	0	0.49	0	0	0	0	0	0	0	0	0	0	24.37	0	5.85	0	0	4.39	0	0	0	0	0	0	0	0	0	0	0	0	0	0	0	0	0	0
113	China	Inner Mongolia	Hulun Nur Lake_2006	49.13	117.51	545	670	0	0	0	0	0	0	0	0	0	0	0	0	0	0	0	0	0	0	26.13	0	3.45	0	0	4.73	0	0	0	0	0	0	0	0	0	0	0	0	0	0	0	0	0	0
113	China	Inner Mongolia	Hulun Nur Lake_2006	49.13	117.51	545	690	0	0	0	0	0	0	0	0.49	0	0	0	0	0	0	0	0	0	0	26.71	0	4.95	0	0	3.17	0	0	0	0	0	0	0	0	0	0	0	0	0	0	0	0	0	0
113	China	Inner Mongolia	Hulun Nur Lake_2006	49.13	117.51	545	700	0	0	0	0	0	0	0	0.2	0	0	0	0	0	0	0	0	0	0	26.79	0	4.96	0	0	2.98	0	0	0	0	0	0	0	0	0	0	0	0	0	0	0	0	0	0
113	China	Inner Mongolia	Hulun Nur Lake_2006	49.13	117.51	545	740	0	0	0	0	0	0	0	0	0	0	0	0	0	0	0	0	0	0	27.86	0	4.98	0	0	3.18	0	0	0	0	0	0	0	0	0	0	0	0	0	0	0	0	0	0
113	China	Inner Mongolia	Hulun Nur Lake_2006	49.13	117.51	545	760	0	0	0	0	0	0	0	0.97	0	0	0	0	0	0	0	0	0	0	28.16	0	4.37	0	0	2.91	0	0	0	0	0	0	0	0	0	0	0	0	0	0	0	0	0	0
113	China	Inner Mongolia	Hulun Nur Lake_2006	49.13	117.51	545	780	0	0	0	0	0	0	0	0.99	0	0	0	0	0	0	0	0	0	0	24.75	0	5.94	0	0	2.97	0	0	0	0	0	0	0	0	0	0	0	0	0	0	0	0	0	0
113	China	Inner Mongolia	Hulun Nur Lake_2006	49.13	117.51	545	810	0	0	0	0	0	0	0	0	0	0	0	0	0	0	0	0	0	0	25.07	0	5.79	0	0	3.09	0	0	0	0	0	0	0	0	0	0	0	0	0	0	0	0	0	0
113	China	Inner Mongolia	Hulun Nur Lake_2006	49.13	117.51	545	820	0	0	0	0	0	0	0	0.48	0	0	0	0	0	0	0	0	0	0	25.17	0	4.8	0	0	3.84	0	0	0	0	0	0	0	0	0	0	0	0	0	0	0	0	0	0
113	China	Inner Mongolia	Hulun Nur Lake_2006	49.13	117.51	545	870	0	0	0	0	0	0	0	0	0	0	0	0	0	0	0	0	0	0	25.33	0	4.69	0	0	2.81	0	0	0	0	0	0	0	0	0	0	0	0	0	0	0	0	0	0
113	China	Inner Mongolia	Hulun Nur Lake_2006	49.13	117.51	545	890	0	0	0	0	0	0	0	0	0	0	0	0	0	0	0	0	0	0	26.71	0	4.95	0	0	2.97	0	0	0	0	0	0	0	0	0	0	0	0	0	0	0	0	0	0
113	China	Inner Mongolia	Hulun Nur Lake_2006	49.13	117.51	545	950	0	0	0	0	0	0	0	0	0	0	0	0	0	0	0	0	0	0	26.19	0	6.13	0	0	1.98	0	0	0	0	0	0	0	0	0	0	0	0	0	0	0	0	0	0
113	China	Inner Mongolia	Hulun Nur Lake_2006	49.13	117.51	545	1010	0	0	0	0	0	0	0	0.97	0	0	0	0	0	0	0	0	0	0	28.67	0	3.69	0	0	3.89	0	0	0	0	0	0	0	0	0	0	0	0	0	0	0	0	0	0
113	China	Inner Mongolia	Hulun Nur Lake_2006	49.13	117.51	545	1070	0	0	0	0	0	0	0	0.95	0	0	0	0	0	0	0	0	0	0	26.07	0	6.16	0	0	4.74	0	0	0	0	0	0	0	0	0	0	0	0	0	0	0	0	0	0
113	China	Inner Mongolia	Hulun Nur Lake_2006	49.13	117.51	545	1130	0	0	0	0	0	0	0	1.04	0	0	0	0	0	0	0	0	0	0	29.53	0	7.25	0	0	4.66	0	0	0	0	0	0	0	0	0	0	0	0	0	0	0	0	0	0
113	China	Inner Mongolia	Hulun Nur Lake_2006	49.13	117.51	545	1200	0	0	0	0	0	0	0	1.01	0	0	0	0	0	0	0	0	0	0	26.32	0	5.57	0	0	6.58	0	0	0	0	0	0	0	0	0	0	0	0	0	0	0	0	0	0
113	China	Inner Mongolia	Hulun Nur Lake_2006	49.13	117.51	545	1270	0	0	0	0	0	0	0	0	0	0	0	0	0	0	0	0	0	0	24.59	0	5.23	0	0	4.61	0	0	0	0	0	0	0	0	0	0	0	0	0	0	0	0	0	0
113	China	Inner Mongolia	Hulun Nur Lake_2006	49.13	117.51	545	1320	0	0	0	0	0	0	0	1.02	0	0	0	0	0	0	0	0	0	0	25.46	0	4.07	0	0	6.62	0	0	0	0	0	0	0	0	0	0	0	0	0	0	0	0	0	0
113	China	Inner Mongolia	Hulun Nur Lake_2006	49.13	117.51	545	1390	0	0	0	0	0	0	0	0.52	0	0	0	0	0	0	0	0	0	0	26.04	0	5.21	0	0	7.29	0	0	0	0	0	0	0	0	0	0	0	0	0	0	0	0	0	0
113	China	Inner Mongolia	Hulun Nur Lake_2006	49.13	117.51	545	1450	0	0	0	0	0	0	0	0	0	0	0	0	0	0	0	0	0	0	27.29	0	6.18	0	0	5.97	0	0	0	0	0	0	0	0	0	0	0	0	0	0	0	0	0	0
113	China	Inner Mongolia	Hulun Nur Lake_2006	49.13	117.51	545	1510	0	0	0	0	0	0	0	0.21	0	0	0	0	0	0	0	0	0	0	29.66	0	5.83	0	0	6.89	0	0	0	0	0	0	0	0	0	0	0	0	0	0	0	0	0	0
113	China	Inner Mongolia	Hulun Nur Lake_2006	49.13	117.51	545	1580	0	0	0	0	0	0	0	0.1	0	0	0	0	0	0	0	0	0	0	26.12	0	4.18	0	0	6.79	0	0	0	0	0	0	0	0	0	0	0	0	0	0	0	0	0	0
113	China	Inner Mongolia	Hulun Nur Lake_2006	49.13	117.51	545	1640	0	0	0	0	0	0	0	0.49	0	0	0	0	0	0	0	0	0	0	25.52	0	3.43	0	0	6.38	0	0	0	0	0	0	0	0	0	0	0	0	0	0	0	0	0	0
113	China	Inner Mongolia	Hulun Nur Lake_2006	49.13	117.51	545	1700	0	0	0	0	0	0	0	0.52	0	0	0	0	0	0	0	0	0	0	22.56	0	6.82	0	0	5.77	0	0	0	0	0	0	0	0	0	0	0	0	0	0	0	0	0	0
113	China	Inner Mongolia	Hulun Nur Lake_2006	49.13	117.51	545	1780	0	0	0	0	0	0	0	1.04	0	0	0	0	0	0	0	0	0	0	20.75	0	4.67	0	0	7.26	0	0	0	0	0	0	0	0	0	0	0	0	0	0	0	0	0	0
113	China	Inner Mongolia	Hulun Nur Lake_2006	49.13	117.51	545	1820	0	0	0	0	0	0	0	1.57	0	0	0	0	0	0	0	0	0	0	24.66	0	4.2	0	0	7.35	0	0	0	0	0	0	0	0	0	0	0	0	0	0	0	0	0	0
113	China	Inner Mongolia	Hulun Nur Lake_2006	49.13	117.51	545	1910	0	0	0	0	0	0	0	0.11	0	0	0	0	0	0	0	0	0	0	29.72	0	6.37	0	0	3.72	0	0	0	0	0	0	0	0	0	0	0	0	0	0	0	0	0	0
113	China	Inner Mongolia	Hulun Nur Lake_2006	49.13	117.51	545	1990	0	0	0	0	0	0	0	0.1	0	0	0	0	0	0	0	0	0	0	28.68	0	4.17	0	0	6.78	0	0	0	0	0	0	0	0	0	0	0	0	0	0	0	0	0	0
113	China	Inner Mongolia	Hulun Nur Lake_2006	49.13	117.51	545	2060	0	0	0	0	0	0	0	0.11	0	0	0	0	0	0	0	0	0	0	28.92	0	4.21	0	0	6.31	0	0	0	0	0	0	0	0	0	0	0	0	0	0	0	0	0	0
113	China	Inner Mongolia	Hulun Nur Lake_2006	49.13	117.51	545	2130	0	0	0	0	0	0	0	0	0	0	0	0	0	0	0	0	0	0	34.34	0	3.64	0	0	6.76	0	0	0	0	0	0	0	0	0	0	0	0	0	0	0	0	0	0
113	China	Inner Mongolia	Hulun Nur Lake_2006	49.13	117.51	545	2210	0	0	0	0	0	0	0	0	0	0	0	0	0	0	0	0	0	0	40.08	0	3.08	0	0	5.14	0	0	0	0	0	0	0	0	0	0	0	0	0	0	0	0	0	0
113	China	Inner Mongolia	Hulun Nur Lake_2006	49.13	117.51	545	2290	0	0	0	0	0	0	0	0.51	0	0	0	0	0	0	0	0	0	0	38.11	0	3.09	0	0	6.69	0	0	0	0	0	0	0	0	0	0	0	0	0	0	0	0	0	0
113	China	Inner Mongolia	Hulun Nur Lake_2006	49.13	117.51	545	2370	0	0	0	0	0	0	0	0.52	0	0	0	0	0	0	0	0	0	0	40.33	0	3.1	0	0	6.51	0	0	0	0	0	0	0	0	0	0	0	0	0	0	0	0	0	0
113	China	Inner Mongolia	Hulun Nur Lake_2006	49.13	117.51	545	2450	0	0	0	0	0	0	0	0	0	0	0	0	0	0	0	0	0	0	39.81	0	3.62	0	0	5.69	0	0	0	0	0	0	0	0	0	0	0	0	0	0	0	0	0	0
113	China	Inner Mongolia	Hulun Nur Lake_2006	49.13	117.51	545	2520	0	0	0	0	0	0	0	0.5	0	0	0	0	0	0	0	0	0	0	41.37	0	2.52	0	0	6.56	0	0	0	0	0	0	0	0	0	0	0	0	0	0	0	0	0	0
113	China	Inner Mongolia	Hulun Nur Lake_2006	49.13	117.51	545	2600	0	0	0	0	0	0	0	0.1	0	0	0	0	0	0	0	0	0	0	38.07	0	3.09	0	0	7.72	0	0	0	0	0	0	0	0	0	0	0	0	0	0	0	0	0	0
113	China	Inner Mongolia	Hulun Nur Lake_2006	49.13	117.51	545	2660	0	0	0	0	0	0	0	0.21	0	0	0	0	0	0	0	0	0	0	41.58	0	2.08	0	0	7.28	0	0	0	0	0	0	0	0	0	0	0	0	0	0	0	0	0	0
113	China	Inner Mongolia	Hulun Nur Lake_2006	49.13	117.51	545	2700	0	0	0	0	0	0	0	0	0	0	0	0	0	0	0	0	0	0	41.21	0	3.02	0	0	5.23	0	0	0	0	0	0	0	0	0	0	0	0	0	0	0	0	0	0
113	China	Inner Mongolia	Hulun Nur Lake_2006	49.13	117.51	545	2770	0	0	0	0	0	0	0	0	0	0	0	0	0	0	0	0	0	0	38.18	0	4.13	0	0	6.19	0	0	0	0	0	0	0	0	0	0	0	0	0	0	0	0	0	0
113	China	Inner Mongolia	Hulun Nur Lake_2006	49.13	117.51	545	2810	0	0	0	0	0	0	0	0.51	0	0	0	0	0	0	0	0	0	0	43.25	0	2.57	0	0	5.36	0	0	0	0	0	0	0	0	0	0	0	0	0	0	0	0	0	0
113	China	Inner Mongolia	Hulun Nur Lake_2006	49.13	117.51	545	2870	0	0	0	0	0	0	0	0.1	0	0	0	0	0	0	0	0	0	0	37.31	0	3.11	0	0	6.22	0	0	0	0	0	0	0	0	0	0	0	0	0	0	0	0	0	0
113	China	Inner Mongolia	Hulun Nur Lake_2006	49.13	117.51	545	2920	0	0	0	0	0	0	0	0	0	0	0	0	0	0	0	0	0	0	36.34	0	4.15	0	0	4.15	0	0	0	0	0	0	0	0	0	0	0	0	0	0	0	0	0	0
113	China	Inner Mongolia	Hulun Nur Lake_2006	49.13	117.51	545	2980	0	0	0	0	0	0	0	0.52	0	0	0	0	0	0	0	0	0	0	38.78	0	2.59	0	0	5.38	0	0	0	0	0	0	0	0	0	0	0	0	0	0	0	0	0	0
113	China	Inner Mongolia	Hulun Nur Lake_2006	49.13	117.51	545	3020	0	0	0	0	0	0	0	0.14	0	0	0	0	0	0	0	0	0	0	38.52	0	2.57	0	0	7.7	0	0	0	0	0	0	0	0	0	0	0	0	0	0	0	0	0	0
113	China	Inner Mongolia	Hulun Nur Lake_2006	49.13	117.51	545	3090	0	0	0	0	0	0	0	0.53	0	0	0	0	0	0	0	0	0	0	40	0	1.26	0	0	9.47	0	0	0	0	0	0	0	0	0	0	0	0	0	0	0	0	0	0
113	China	Inner Mongolia	Hulun Nur Lake_2006	49.13	117.51	545	3130	0	0	0	0	0	0	0	0.1	0	0	0	0	0	0	0	0	0	0	44.42	0	2.07	0	0	6.71	0	0	0	0	0	0	0	0	0	0	0	0	0	0	0	0	0	0
113	China	Inner Mongolia	Hulun Nur Lake_2006	49.13	117.51	545	3190	0	0	0	0	0	0	0	0.1	0	0	0	0	0	0	0	0	0	0	44.65	0	2.08	0	0	7.79	0	0	0	0	0	0	0	0	0	0	0	0	0	0	0	0	0	0
113	China	Inner Mongolia	Hulun Nur Lake_2006	49.13	117.51	545	3220	0	0	0	0	0	0	0	0.1	0	0	0	0	0	0	0	0	0	0	39.31	0	2.62	0	0	6.29	0	0	0	0	0	0	0	0	0	0	0	0	0	0	0	0	0	0
113	China	Inner Mongolia	Hulun Nur Lake_2006	49.13	117.51	545	3280	0	0	0	0	0	0	0	0.54	0	0	0	0	0	0	0	0	0	0	40.24	0	2.36	0	0	6.44	0	0	0	0	0	0	0	0	0	0	0	0	0	0	0	0	0	0
113	China	Inner Mongolia	Hulun Nur Lake_2006	49.13	117.51	545	3320	0	0	0	0	0	0	0	0	0	0	0	0	0	0	0	0	0	0	38.43	0	2.58	0	0	8.26	0	0	0	0	0	0	0	0	0	0	0	0	0	0	0	0	0	0
113	China	Inner Mongolia	Hulun Nur Lake_2006	49.13	117.51	545	3380	0	0	0	0	0	0	0	0.21	0	0	0	0	0	0	0	0	0	0	32.37	0	2.57	0	0	6.17	0	0	0	0	0	0	0	0	0	0	0	0	0	0	0	0	0	0
113	China	Inner Mongolia	Hulun Nur Lake_2006	49.13	117.51	545	3420	0	0	0	0	0	0	0	0.51	0	0	0	0	0	0	0	0	0	0	30.49	0	2.54	0	0	4.88	0	0	0	0	0	0	0	0	0	0	0	0	0	0	0	0	0	0
113	China	Inner Mongolia	Hulun Nur Lake_2006	49.13	117.51	545	3480	0	0	0	0	0	0	0	0.5	0	0	0	0	0	0	0	0	0	0	27.75	0	2.02	0	0	6.56	0	0	0	0	0	0	0	0	0	0	0	0	0	0	0	0	0	0
113	China	Inner Mongolia	Hulun Nur Lake_2006	49.13	117.51	545	3520	0	0	0	0	0	0	0	0	0	0	0	0	0	0	0	0	0	0	20.41	0	2.54	0	0	4.06	0	0	0	0	0	0	0	0	0	0	0	0	0	0	0	0	0	0
113	China	Inner Mongolia	Hulun Nur Lake_2006	49.13	117.51	545	3560	0	0	0	0	0	0	0	0	0	0	0	0	0	0	0	0	0	0	21.83	0	3.12	0	0	6.24	0	0	0	0	0	0	0	0	0	0	0	0	0	0	0	0	0	0
113	China	Inner Mongolia	Hulun Nur Lake_2006	49.13	117.51	545	3620	0	0	0	0	0	0	0	0	0	0	0	0	0	0	0	0	0	0	25.75	0	2.57	0	0	4.12	0	0	0	0	0	0	0	0	0	0	0	0	0	0	0	0	0	0
113	China	Inner Mongolia	Hulun Nur Lake_2006	49.13	117.51	545	3700	0	0	0	0	0	0	0	0	0	0	0	0	0	0	0	0	0	0	18.52	0	3.09	0	0	4.12	0	0	0	0	0	0	0	0	0	0	0	0	0	0	0	0	0	0
113	China	Inner Mongolia	Hulun Nur Lake_2006	49.13	117.51	545	3770	0	0	0	0	0	0	0	0	0	0	0	0	0	0	0	0	0	0	19.45	0	3.07	0	0	4.09	0	0	0	0	0	0	0	0	0	0	0	0	0	0	0	0	0	0
113	China	Inner Mongolia	Hulun Nur Lake_2006	49.13	117.51	545	3840	0	0	0	0	0	0	0	0	0	0	0	0	0	0	0	0	0	0	18.99	0	3.08	0	0	2.57	0	0	0	0	0	0	0	0	0	0	0	0	0	0	0	0	0	0
113	China	Inner Mongolia	Hulun Nur Lake_2006	49.13	117.51	545	3910	0	0	0	0	0	0	0	0	0	0	0	0	0	0	0	0	0	0	15.78	0	3.56	0	0	3.05	0	0	0	0	0	0	0	0	0	0	0	0	0	0	0	0	0	0
113	China	Inner Mongolia	Hulun Nur Lake_2006	49.13	117.51	545	3990	0	0	0	0	0	0	0	0	0	0	0	0	0	0	0	0	0	0	14.33	0	4.61	0	0	3.07	0	0	0	0	0	0	0	0	0	0	0	0	0	0	0	0	0	0
113	China	Inner Mongolia	Hulun Nur Lake_2006	49.13	117.51	545	4060	0	0	0	0	0	0	0	0	0	0	0	0	0	0	0	0	0	0	18.99	0	3.08	0	0	3.08	0	0	0	0	0	0	0	0	0	0	0	0	0	0	0	0	0	0
113	China	Inner Mongolia	Hulun Nur Lake_2006	49.13	117.51	545	4150	0	0	0	0	0	0	0	0	0	0	0	0	0	0	0	0	0	0	13.83	0	4.1	0	0	3.07	0	0	0	0	0	0	0	0	0	0	0	0	0	0	0	0	0	0
113	China	Inner Mongolia	Hulun Nur Lake_2006	49.13	117.51	545	4220	0	0	0	0	0	0	0	0	0	0	0	0	0	0	0	0	0	0	14.34	0	3.59	0	0	2.56	0	0	0	0	0	0	0	0	0	0	0	0	0	0	0	0	0	0
113	China	Inner Mongolia	Hulun Nur Lake_2006	49.13	117.51	545	4300	0	0	0	0	0	0	0	0.1	0	0	0	0	0	0	0	0	0	0	15.61	0	4.68	0	0	4.16	0	0	0	0	0	0	0	0	0	0	0	0	0	0	0	0	0	0
113	China	Inner Mongolia	Hulun Nur Lake_2006	49.13	117.51	545	4380	0	0	0	0	0	0	0	0	0	0	0	0	0	0	0	0	0	0	21.88	0	4.17	0	0	3.13	0	0	0	0	0	0	0	0	0	0	0	0	0	0	0	0	0	0
113	China	Inner Mongolia	Hulun Nur Lake_2006	49.13	117.51	545	4460	0	0	0	0	0	0	0	0	0	0	0	0	0	0	0	0	0	0	23.76	0	4.65	0	0	7.75	0	0	0	0	0	0	0	0	0	0	0	0	0	0	0	0	0	0
113	China	Inner Mongolia	Hulun Nur Lake_2006	49.13	117.51	545	4550	0	0	0	0	0	0	0	0	0	0	0	0	0	0	0	0	0	0	24.67	0	4.11	0	0	4.11	0	0	0	0	0	0	0	0	0	0	0	0	0	0	0	0	0	0
113	China	Inner Mongolia	Hulun Nur Lake_2006	49.13	117.51	545	4630	0	0	0	0	0	0	0	0	0	0	0	0	0	0	0	0	0	0	25.96	0	4.15	0	0	5.19	0	0	0	0	0	0	0	0	0	0	0	0	0	0	0	0	0	0
113	China	Inner Mongolia	Hulun Nur Lake_2006	49.13	117.51	545	4720	0	0	0	0	0	0	0	0	0	0	0	0	0	0	0	0	0	0	29.11	0	3.12	0	0	7.28	0	0	0	0	0	0	0	0	0	0	0	0	0	0	0	0	0	0
113	China	Inner Mongolia	Hulun Nur Lake_2006	49.13	117.51	545	4800	0	0	0	0	0	0	0	0	0	0	0	0	0	0	0	0	0	0	32.8	0	3.7	0	0	7.41	0	0	0	0	0	0	0	0	0	0	0	0	0	0	0	0	0	0
113	China	Inner Mongolia	Hulun Nur Lake_2006	49.13	117.51	545	4900	0	0	0	0	0	0	0	0	0	0	0	0	0	0	0	0	0	0	33.4	0	4.18	0	0	8.35	0	0	0	0	0	0	0	0	0	0	0	0	0	0	0	0	0	0
113	China	Inner Mongolia	Hulun Nur Lake_2006	49.13	117.51	545	4990	0	0	0	0	0	0	0	0	0	0	0	0	0	0	0	0	0	0	35.97	0	3.6	0	0	6.68	0	0	0	0	0	0	0	0	0	0	0	0	0	0	0	0	0	0
113	China	Inner Mongolia	Hulun Nur Lake_2006	49.13	117.51	545	5070	0	0	0	0	0	0	0	0	0	0	0	0	0	0	0	0	0	0	34.41	0	2.61	0	0	6.26	0	0	0	0	0	0	0	0	0	0	0	0	0	0	0	0	0	0
113	China	Inner Mongolia	Hulun Nur Lake_2006	49.13	117.51	545	5150	0	0	0	0	0	0	0	0	0	0	0	0	0	0	0	0	0	0	35.49	0	4.18	0	0	9.39	0	0	0	0	0	0	0	0	0	0	0	0	0	0	0	0	0	0
113	China	Inner Mongolia	Hulun Nur Lake_2006	49.13	117.51	545	5250	0	0	0	0	0	0	0	0	0	0	0	0	0	0	0	0	0	0	34.3	0	2.08	0	0	7.8	0	0	0	0	0	0	0	0	0	0	0	0	0	0	0	0	0	0
113	China	Inner Mongolia	Hulun Nur Lake_2006	49.13	117.51	545	5330	0	0	0	0	0	0	0	0	0	0	0	0	0	0	0	0	0	0	36.43	0	3.17	0	0	12.14	0	0	0	0	0	0	0	0	0	0	0	0	0	0	0	0	0	0
113	China	Inner Mongolia	Hulun Nur Lake_2006	49.13	117.51	545	5430	0	0	0	0	0	0	0	0	0	0	0	0	0	0	0	0	0	0	37.08	0	4.12	0	0	10.3	0	0	0	0	0	0	0	0	0	0	0	0	0	0	0	0	0	0
113	China	Inner Mongolia	Hulun Nur Lake_2006	49.13	117.51	545	5550	0	0	0	0	0	0	0	0	0	0	0	0	0	0	0	0	0	0	36.46	0	3.65	0	0	10.94	0	0	0	0	0	0	0	0	0	0	0	0	0	0	0	0	0	0
113	China	Inner Mongolia	Hulun Nur Lake_2006	49.13	117.51	545	5680	0	0	0	0	0	0	0	0.1	0	0	0	0	0	0	0	0	0	0	38.54	0	3.13	0	0	10.21	0	0	0	0	0	0	0	0	0	0	0	0	0	0	0	0	0	0
113	China	Inner Mongolia	Hulun Nur Lake_2006	49.13	117.51	545	5810	0	0	0	0	0	0	0	0	0	0	0	0	0	0	0	0	0	0	38.11	0	2.06	0	0	10.3	0	0	0	0	0	0	0	0	0	0	0	0	0	0	0	0	0	0
113	China	Inner Mongolia	Hulun Nur Lake_2006	49.13	117.51	545	5930	0	0	0	0	0	0	0	0	0	0	0	0	0	0	0	0	0	0	35.64	0	3.14	0	0	11.53	0	0	0	0	0	0	0	0	0	0	0	0	0	0	0	0	0	0
113	China	Inner Mongolia	Hulun Nur Lake_2006	49.13	117.51	545	6060	0	0	0	0	0	0	0	0	0	0	0	0	0	0	0	0	0	0	40	0	1.54	0	0	9.74	0	0	0	0	0	0	0	0	0	0	0	0	0	0	0	0	0	0
113	China	Inner Mongolia	Hulun Nur Lake_2006	49.13	117.51	545	6200	0	0	0	0	0	0	0	0	0	0	0	0	0	0	0	0	0	0	37.54	0	2.61	0	0	9.38	0	0	0	0	0	0	0	0	0	0	0	0	0	0	0	0	0	0
113	China	Inner Mongolia	Hulun Nur Lake_2006	49.13	117.51	545	6320	0	0	0	0	0	0	0	0.11	0	0	0	0	0	0	0	0	0	0	42.59	0	1.58	0	0	12.09	0	0	0	0	0	0	0	0	0	0	0	0	0	0	0	0	0	0
113	China	Inner Mongolia	Hulun Nur Lake_2006	49.13	117.51	545	6450	0	0	0	0	0	0	0	0	0	0	0	0	0	0	0	0	0	0	43.18	0	1.56	0	0	11.97	0	0	0	0	0	0	0	0	0	0	0	0	0	0	0	0	0	0
113	China	Inner Mongolia	Hulun Nur Lake_2006	49.13	117.51	545	6560	0	0	0	0	0	0	0	0.1	0	0	0	0	0	0	0	0	0	0	42.07	0	0.52	0	0	14.61	0	0	0	0	0	0	0	0	0	0	0	0	0	0	0	0	0	0
113	China	Inner Mongolia	Hulun Nur Lake_2006	49.13	117.51	545	6670	0	0	0	0	0	0	0	0	0	0	0	0	0	0	0	0	0	0	41.5	0	1.54	0	0	16.48	0	0	0	0	0	0	0	0	0	0	0	0	0	0	0	0	0	0
113	China	Inner Mongolia	Hulun Nur Lake_2006	49.13	117.51	545	6780	0	0	0	0	0	0	0	0	0	0	0	0	0	0	0	0	0	0	42.32	0	1.04	0	0	18.29	0	0	0	0	0	0	0	0	0	0	0	0	0	0	0	0	0	0
113	China	Inner Mongolia	Hulun Nur Lake_2006	49.13	117.51	545	6890	0	0	0	0	0	0	0	0	0	0	0	0	0	0	0	0	0	0	44.41	0	2.61	0	0	17.76	0	0	0	0	0	0	0	0	0	0	0	0	0	0	0	0	0	0
113	China	Inner Mongolia	Hulun Nur Lake_2006	49.13	117.51	545	7000	0	0	0	0	0	0	0	0	0	0	0	0	0	0	0	0	0	0	44.47	0	0.52	0	0	18.61	0	0	0	0	0	0	0	0	0	0	0	0	0	0	0	0	0	0
113	China	Inner Mongolia	Hulun Nur Lake_2006	49.13	117.51	545	7100	0	0	0	0	0	0	0	0.05	0	0	0	0	0	0	0	0	0	0	42.65	0	1.05	0	0	16.32	0	0	0	0	0	0	0	0	0	0	0	0	0	0	0	0	0	0
113	China	Inner Mongolia	Hulun Nur Lake_2006	49.13	117.51	545	7220	0	0	0	0	0	0	0	0	0	0	0	0	0	0	0	0	0	0	40.92	0	1.57	0	0	17.84	0	0	0	0	0	0	0	0	0	0	0	0	0	0	0	0	0	0
113	China	Inner Mongolia	Hulun Nur Lake_2006	49.13	117.51	545	7320	0	0	0	0	0	0	0	0	0	0	0	0	0	0	0	0	0	0	43.29	0	0.11	0	0	18.48	0	0	0	0	0	0	0	0	0	0	0	0	0	0	0	0	0	0
113	China	Inner Mongolia	Hulun Nur Lake_2006	49.13	117.51	545	7430	0	0	0	0	0	0	0	0	0	0	0	0	0	0	0	0	0	0	43.5	0	0.53	0	0	17.51	0	0	0	0	0	0	0	0	0	0	0	0	0	0	0	0	0	0
113	China	Inner Mongolia	Hulun Nur Lake_2006	49.13	117.51	545	7550	0	0	0	0	0	0	0	0	0	0	0	0	0	0	0	0	0	0	40.63	0	1.04	0	0	16.67	0	0	0	0	0	0	0	0	0	0	0	0	0	0	0	0	0	0
113	China	Inner Mongolia	Hulun Nur Lake_2006	49.13	117.51	545	7600	0	0	0	0	0	0	0	0	0	0	0	0	0	0	0	0	0	0	40.94	0	1.54	0	0	18.42	0	0	0	0	0	0	0	0	0	0	0	0	0	0	0	0	0	0
113	China	Inner Mongolia	Hulun Nur Lake_2006	49.13	117.51	545	7670	0	0	0	0	0	0	0	0	0	0	0	0	0	0	0	0	0	0	44.06	0	0.53	0	0	15.39	0	0	0	0	0	0	0	0	0	0	0	0	0	0	0	0	0	0
113	China	Inner Mongolia	Hulun Nur Lake_2006	49.13	117.51	545	7720	0	0	0	0	0	0	0	0	0	0	0	0	0	0	0	0	0	0	45.19	0	1.05	0	0	15.55	0	0	0	0	0	0	0	0	0	0	0	0	0	0	0	0	0	0
113	China	Inner Mongolia	Hulun Nur Lake_2006	49.13	117.51	545	7790	0	0	0	0	0	0	0	0	0	0	0	0	0	0	0	0	0	0	50.31	0	0.52	0	0	13.49	0	0	0	0	0	0	0	0	0	0	0	0	0	0	0	0	0	0
113	China	Inner Mongolia	Hulun Nur Lake_2006	49.13	117.51	545	7850	0	0	0	0	0	0	0	0	0	0	0	0	0	0	0	0	0	0	45.17	0	1.54	0	0	14.37	0	0	0	0	0	0	0	0	0	0	0	0	0	0	0	0	0	0
113	China	Inner Mongolia	Hulun Nur Lake_2006	49.13	117.51	545	7910	0	0	0	0	0	0	0	0	0	0	0	0	0	0	0	0	0	0	48.96	0	1.56	0	0	13.54	0	0	0	0	0	0	0	0	0	0	0	0	0	0	0	0	0	0
113	China	Inner Mongolia	Hulun Nur Lake_2006	49.13	117.51	545	7970	0	0	0	0	0	0	0	0	0	0	0	0	0	0	0	0	0	0	46.3	0	1.03	0	0	11.83	0	0	0	0	0	0	0	0	0	0	0	0	0	0	0	0	0	0
113	China	Inner Mongolia	Hulun Nur Lake_2006	49.13	117.51	545	8020	0	0	0	0	0	0	0	0	0	0	0	0	0	0	0	0	0	0	49.17	0	1.55	0	0	9.83	0	0	0	0	0	0	0	0	0	0	0	0	0	0	0	0	0	0
113	China	Inner Mongolia	Hulun Nur Lake_2006	49.13	117.51	545	8090	0	0	0	0	0	0	0	0	0	0	0	0	0	0	0	0	0	0	56.9	0	2.11	0	0	10.54	0	0	0	0	0	0	0	0	0	0	0	0	0	0	0	0	0	0
113	China	Inner Mongolia	Hulun Nur Lake_2006	49.13	117.51	545	8150	0	0	0	0	0	0	0	0	0	0	0	0	0	0	0	0	0	0	57.79	0	1.55	0	0	10.32	0	0	0	0	0	0	0	0	0	0	0	0	0	0	0	0	0	0
113	China	Inner Mongolia	Hulun Nur Lake_2006	49.13	117.51	545	8220	0	0	0	0	0	0	0	0	0	0	0	0	0	0	0	0	0	0	55.67	0	1.05	0	0	12.08	0	0	0	0	0	0	0	0	0	0	0	0	0	0	0	0	0	0
113	China	Inner Mongolia	Hulun Nur Lake_2006	49.13	117.51	545	8300	0	0	0	0	0	0	0	0	0	0	0	0	0	0	0	0	0	0	60.23	0	1.04	0	0	9.87	0	0	0	0	0	0	0	0	0	0	0	0	0	0	0	0	0	0
113	China	Inner Mongolia	Hulun Nur Lake_2006	49.13	117.51	545	8370	0	0	0	0	0	0	0	0	0	0	0	0	0	0	0	0	0	0	60.38	0	1.06	0	0	7.42	0	0	0	0	0	0	0	0	0	0	0	0	0	0	0	0	0	0
113	China	Inner Mongolia	Hulun Nur Lake_2006	49.13	117.51	545	8440	0	0	0	0	0	0	0	0	0	0	0	0	0	0	0	0	0	0	55.03	0	1.57	0	0	9.43	0	0	0	0	0	0	0	0	0	0	0	0	0	0	0	0	0	0
113	China	Inner Mongolia	Hulun Nur Lake_2006	49.13	117.51	545	8510	0	0	0	0	0	0	0	0	0	0	0	0	0	0	0	0	0	0	56.6	0	2.1	0	0	7.86	0	0	0	0	0	0	0	0	0	0	0	0	0	0	0	0	0	0
113	China	Inner Mongolia	Hulun Nur Lake_2006	49.13	117.51	545	8590	0	0	0	0	0	0	0	0	0	0	0	0	0	0	0	0	0	0	62.31	0	1.03	0	0	8.75	0	0	0	0	0	0	0	0	0	0	0	0	0	0	0	0	0	0
113	China	Inner Mongolia	Hulun Nur Lake_2006	49.13	117.51	545	8660	0	0	0	0	0	0	0	0	0	0	0	0	0	0	0	0	0	0	57.59	0	0.82	0	0	5.1	0	0	0	0	0	0	0	0	0	0	0	0	0	0	0	0	0	0
113	China	Inner Mongolia	Hulun Nur Lake_2006	49.13	117.51	545	8740	0	0	0	0	0	0	0	0	0	0	0	0	0	0	0	0	0	0	61.46	0	0.31	0	0	7.81	0	0	0	0	0	0	0	0	0	0	0	0	0	0	0	0	0	0
113	China	Inner Mongolia	Hulun Nur Lake_2006	49.13	117.51	545	8800	0	0	0	0	0	0	0	0	0	0	0	0	0	0	0	0	0	0	62.44	0	1.55	0	0	5.16	0	0	0	0	0	0	0	0	0	0	0	0	0	0	0	0	0	0
113	China	Inner Mongolia	Hulun Nur Lake_2006	49.13	117.51	545	8880	0	0	0	0	0	0	0	0	0	0	0	0	0	0	0	0	0	0	59.01	0	1.05	0	0	8.43	0	0	0	0	0	0	0	0	0	0	0	0	0	0	0	0	0	0
113	China	Inner Mongolia	Hulun Nur Lake_2006	49.13	117.51	545	8950	0	0	0	0	0	0	0	0	0	0	0	0	0	0	0	0	0	0	56.43	0	1.04	0	0	8.36	0	0	0	0	0	0	0	0	0	0	0	0	0	0	0	0	0	0
113	China	Inner Mongolia	Hulun Nur Lake_2006	49.13	117.51	545	9020	0	0	0	0	0	0	0	0	0	0	0	0	0	0	0	0	0	0	55.04	0	1.25	0	0	7.27	0	0	0	0	0	0	0	0	0	0	0	0	0	0	0	0	0	0
113	China	Inner Mongolia	Hulun Nur Lake_2006	49.13	117.51	545	9100	0	0	0	0	0	0	0	0	0	0	0	0	0	0	0	0	0	0	56.99	0	0.1	0	0	8.29	0	0	0	0	0	0	0	0	0	0	0	0	0	0	0	0	0	0
113	China	Inner Mongolia	Hulun Nur Lake_2006	49.13	117.51	545	9180	0	0	0	0	0	0	0	0	0	0	0	0	0	0	0	0	0	0	57.63	0	1.04	0	0	7.27	0	0	0	0	0	0	0	0	0	0	0	0	0	0	0	0	0	0
113	China	Inner Mongolia	Hulun Nur Lake_2006	49.13	117.51	545	9250	0	0	0	0	0	0	0	0	0	0	0	0	0	0	0	0	0	0	51.93	0	1.56	0	0	8.84	0	0	0	0	0	0	0	0	0	0	0	0	0	0	0	0	0	0
113	China	Inner Mongolia	Hulun Nur Lake_2006	49.13	117.51	545	9320	0	0	0	0	0	0	0	0	0	0	0	0	0	0	0	0	0	0	60.21	0	1.57	0	0	9.95	0	0	0	0	0	0	0	0	0	0	0	0	0	0	0	0	0	0
113	China	Inner Mongolia	Hulun Nur Lake_2006	49.13	117.51	545	9400	0	0	0	0	0	0	0	0	0	0	0	0	0	0	0	0	0	0	53.55	0	2.12	0	0	9.01	0	0	0	0	0	0	0	0	0	0	0	0	0	0	0	0	0	0
113	China	Inner Mongolia	Hulun Nur Lake_2006	49.13	117.51	545	9460	0	0	0	0	0	0	0	0	0	0	0	0	0	0	0	0	0	0	55.91	0	0.53	0	0	7.91	0	0	0	0	0	0	0	0	0	0	0	0	0	0	0	0	0	0
113	China	Inner Mongolia	Hulun Nur Lake_2006	49.13	117.51	545	9540	0	0	0	0	0	0	0	0	0	0	0	0	0	0	0	0	0	0	58.58	0	0.82	0	0	6.68	0	0	0	0	0	0	0	0	0	0	0	0	0	0	0	0	0	0
113	China	Inner Mongolia	Hulun Nur Lake_2006	49.13	117.51	545	9610	0	0	0	0	0	0	0	0	0	0	0	0	0	0	0	0	0	0	55.14	0	0.32	0	0	8.48	0	0	0	0	0	0	0	0	0	0	0	0	0	0	0	0	0	0
113	China	Inner Mongolia	Hulun Nur Lake_2006	49.13	117.51	545	9690	0	0	0	0	0	0	0	0	0	0	0	0	0	0	0	0	0	0	57.57	0	1.56	0	0	8.82	0	0	0	0	0	0	0	0	0	0	0	0	0	0	0	0	0	0
113	China	Inner Mongolia	Hulun Nur Lake_2006	49.13	117.51	545	9770	0	0	0	0	0	0	0	0	0	0	0	0	0	0	0	0	0	0	60.25	0	1.54	0	0	8.24	0	0	0	0	0	0	0	0	0	0	0	0	0	0	0	0	0	0
113	China	Inner Mongolia	Hulun Nur Lake_2006	49.13	117.51	545	9830	0	0	0	0	0	0	0	0	0	0	0	0	0	0	0	0	0	0	55.67	0	1.55	0	0	8.76	0	0	0	0	0	0	0	0	0	0	0	0	0	0	0	0	0	0
113	China	Inner Mongolia	Hulun Nur Lake_2006	49.13	117.51	545	9900	0	0	0	0	0	0	0	0	0	0	0	0	0	0	0	0	0	0	58.33	0	1.56	0	0	8.85	0	0	0	0	0	0	0	0	0	0	0	0	0	0	0	0	0	0
113	China	Inner Mongolia	Hulun Nur Lake_2006	49.13	117.51	545	9980	0	0	0	0	0	0	0	0	0	0	0	0	0	0	0	0	0	0	53.09	0	1.03	0	0	10.82	0	0	0	0	0	0	0	0	0	0	0	0	0	0	0	0	0	0
113	China	Inner Mongolia	Hulun Nur Lake_2006	49.13	117.51	545	10050	0	0	0	0	0	0	0	0	0	0	0	0	0	0	0	0	0	0	57.73	0	1.55	0	0	11.86	0	0	0	0	0	0	0	0	0	0	0	0	0	0	0	0	0	0
113	China	Inner Mongolia	Hulun Nur Lake_2006	49.13	117.51	545	10120	0	0	0	0	0	0	0	0	0	0	0	0	0	0	0	0	0	0	56.07	0	1.04	0	0	13.5	0	0	0	0	0	0	0	0	0	0	0	0	0	0	0	0	0	0
113	China	Inner Mongolia	Hulun Nur Lake_2006	49.13	117.51	545	10200	0	0	0	0	0	0	0	0	0	0	0	0	0	0	0	0	0	0	58.88	0	0.52	0	0	10.54	0	0	0	0	0	0	0	0	0	0	0	0	0	0	0	0	0	0
113	China	Inner Mongolia	Hulun Nur Lake_2006	49.13	117.51	545	10280	0	0	0	0	0	0	0	0	0	0	0	0	0	0	0	0	0	0	55.9	0	0.83	0	0	13.98	0	0	0	0	0	0	0	0	0	0	0	0	0	0	0	0	0	0
113	China	Inner Mongolia	Hulun Nur Lake_2006	49.13	117.51	545	10350	0	0	0	0	0	0	0	0	0	0	0	0	0	0	0	0	0	0	55.73	0	1.58	0	0	7.89	0	0	0	0	0	0	0	0	0	0	0	0	0	0	0	0	0	0
113	China	Inner Mongolia	Hulun Nur Lake_2006	49.13	117.51	545	10410	0	0	0	0	0	0	0	0	0	0	0	0	0	0	0	0	0	0	54.03	0	1.59	0	0	10.06	0	0	0	0	0	0	0	0	0	0	0	0	0	0	0	0	0	0
113	China	Inner Mongolia	Hulun Nur Lake_2006	49.13	117.51	545	10500	0	0	0	0	0	0	0	0	0	0	0	0	0	0	0	0	0	0	52.47	0	1.05	0	0	8.39	0	0	0	0	0	0	0	0	0	0	0	0	0	0	0	0	0	0
113	China	Inner Mongolia	Hulun Nur Lake_2006	49.13	117.51	545	10570	0	0	0	0	0	0	0	0	0	0	0	0	0	0	0	0	0	0	56.94	0	0.52	0	0	9.32	0	0	0	0	0	0	0	0	0	0	0	0	0	0	0	0	0	0
113	China	Inner Mongolia	Hulun Nur Lake_2006	49.13	117.51	545	10630	0	0	0	0	0	0	0	0	0	0	0	0	0	0	0	0	0	0	57.55	0	0.82	0	0	10.79	0	0	0	0	0	0	0	0	0	0	0	0	0	0	0	0	0	0
113	China	Inner Mongolia	Hulun Nur Lake_2006	49.13	117.51	545	10710	0	0	0	0	0	0	0	0	0	0	0	0	0	0	0	0	0	0	53.81	0	1.04	0	0	9.4	0	0	0	0	0	0	0	0	0	0	0	0	0	0	0	0	0	0
113	China	Inner Mongolia	Hulun Nur Lake_2006	49.13	117.51	545	10790	0	0	0	0	0	0	0	0	0	0	0	0	0	0	0	0	0	0	56.66	0	0.21	0	0	11.54	0	0	0	0	0	0	0	0	0	0	0	0	0	0	0	0	0	0
113	China	Inner Mongolia	Hulun Nur Lake_2006	49.13	117.51	545	10850	0	0	0	0	0	0	0	0	0	0	0	0	0	0	0	0	0	0	56.44	0	1.06	0	0	9.58	0	0	0	0	0	0	0	0	0	0	0	0	0	0	0	0	0	0
113	China	Inner Mongolia	Hulun Nur Lake_2006	49.13	117.51	545	10920	0	0	0	0	0	0	0	0	0	0	0	0	0	0	0	0	0	0	60.06	0	0.53	0	0	7.9	0	0	0	0	0	0	0	0	0	0	0	0	0	0	0	0	0	0
113	China	Inner Mongolia	Hulun Nur Lake_2006	49.13	117.51	545	11000	0	0	0	0	0	0	0	0	0	0	0	0	0	0	0	0	0	0	46.2	0	1.54	0	0	11.29	0	0	0	0	0	0	0	0	0	0	0	0	0	0	0	0	0	0
113	China	Inner Mongolia	Hulun Nur Lake_2006	49.13	117.51	545	11080	0	0	0	0	0	0	0	0	0	0	0	0	0	0	0	0	0	0	50.99	0	1.04	0	0	8.32	0	0	0	0	0	0	0	0	0	0	0	0	0	0	0	0	0	0
114	China	Qinghai	Hurleg Lake	37.28	96.9	2817	1960.9	0	0	0	0	0	0	0	0	0	0	0	0	0	0	0	0	0	0	22.96	0	1.85	0	0	0	0	0	0	0	0	0	0	0	0	0	0	0	0	0	0	0	0	0
114	China	Qinghai	Hurleg Lake	37.28	96.9	2817	2781.4	0	0	0	0	0	0	0	0.34	0	0	0	0	0	0	0	0	0	0	22.56	0	1.01	0	0	0	0	0	0	0	0	0	0	0	0	0	0	0	0	0	0	0	0	0
114	China	Qinghai	Hurleg Lake	37.28	96.9	2817	3127	0	0	0	0	0	0	0	0	0	0	0	0	0	0	0	0	0	0	17.98	0	0.32	0	0	0	0	0	0	0	0	0	0	0	0	0	0	0	0	0	0	0	0	0
114	China	Qinghai	Hurleg Lake	37.28	96.9	2817	3368.2	0	0	0	0	0	0	0	0	0	0	0	0	0	0	0	0	0	0	19.16	0	0.65	0	0	0.32	0	0	0	0	0.65	0	0	0	0	0	0	0	0	0	0	0	0	0
114	China	Qinghai	Hurleg Lake	37.28	96.9	2817	3630.1	0	0	0	0	0	0	0	0	0	0	0	0	0	0	0	0	0	0	21.25	0	1.05	0	0	1.05	0	0	0	0	0	0	0	0	0	0	0	0	0	0	0	0	0	0
114	China	Qinghai	Hurleg Lake	37.28	96.9	2817	3687.5	0	0	0	0	0	0	0	0	0	0	0	0	0	0	0	0	0	0	25.42	0	0.67	0	0	0.33	0	0	0	0	0	0	0	0	0	0	0	0	0	0	0	0	0	0
114	China	Qinghai	Hurleg Lake	37.28	96.9	2817	3726.7	0	0	0	0	0	0	0	0	0	0	0	0	0.31	0	0	0	0	0	29.1	0	1.24	0	0	0.62	0	0	0	0	0	0	0	0	0	0	0	0	0	0	0	0	0	0
114	China	Qinghai	Hurleg Lake	37.28	96.9	2817	3741.1	0	0	0	0	0	0	0	0	0	0	0	0	0.31	0	0	0	0	0	20.5	0	0.62	0	0	0.62	0	0	0	0	0.31	0	0	0	0	0	0	0	0	0	0	0	0	0
114	China	Qinghai	Hurleg Lake	37.28	96.9	2817	3775.6	0	0	0	0	0	0	0	0	0	0	0	0	0	0	0	0	0	0	17.91	0	0	0	0	0	0	0	0	0	0.34	0	0	0	0	0	0	0	0	0	0	0	0	0
114	China	Qinghai	Hurleg Lake	37.28	96.9	2817	3820.8	0	0	0	0	0	0	0	0	0	0	0	0	0	0	0	0	0	0	19.35	0	0.65	0	0	0	0	0	0	0	0	0	0	0	0	0	0	0	0	0	0	0	0	0
114	China	Qinghai	Hurleg Lake	37.28	96.9	2817	3985.8	0	0	0	0	0	0	0	0	0	0	0	0	0	0	0	0	0	0	19.46	0	0.67	0	0	1.34	0	0	0	0	0.34	0	0	0	0	0	0	0	0	0	0	0.34	0	0
114	China	Qinghai	Hurleg Lake	37.28	96.9	2817	4031.2	0	0	0	0	0	0	0	0	0	0	0	0	0	0	0	0	0	0	22.05	0	0	0	0	0.62	0	0	0	0	0	0	0	0	0	0	0	0	0	0	0	0	0	0
114	China	Qinghai	Hurleg Lake	37.28	96.9	2817	4044.5	0	0	0	0	0	0	0	0	0	0	0	0	0	0	0	0	0	0	27.76	0	0.71	0	0	0	0	0	0	0	1.07	0	0	0	0	0	0	0	0	0	0	0	0	0
114	China	Qinghai	Hurleg Lake	37.28	96.9	2817	4074.4	0	0	0	0	0	0	0	0.34	0	0	0	0	0.34	0	0	0	0	0	20.2	0	0.34	0	0	1.35	0	0	0	0	1.01	0	0	0	0	0	0	0	0	0	0	0	0	0
114	China	Qinghai	Hurleg Lake	37.28	96.9	2817	4097.3	0	0	0	0	0	0	0	0	0	0	0	0	0	0	0	0	0	0	23.93	0	0.66	0	0	0	0	0	0	0	0.66	0	0	0	0	0	0	0	0	0	0	0	0	0
114	China	Qinghai	Hurleg Lake	37.28	96.9	2817	4319.3	0	0	0	0	0	0	0	0	0	0	0	0	0	0	0	0	0	0	22.92	0	2.99	0	0	0.33	0	0	0	0	0	0	0	0	0	0	0	0	0	0	0	0	0	0
114	China	Qinghai	Hurleg Lake	37.28	96.9	2817	4906.4	0	0	0	0	0	0	0	0	0	0	0	0	0	0	0	0	0	0	12.74	0	0.32	0	0	0.32	0	0	0	0	0.96	0	0	0	0	0	0	0	0	0	0	0	0	0
114	China	Qinghai	Hurleg Lake	37.28	96.9	2817	5379.7	0	0	0	0	0	0	0	0	0	0	0	0	0	0	0	0	0	0	23.6	0	0.31	0	0	0.31	0	0	0	0	0.31	0	0	0	0	0	0	0	0	0	0	0	0	0
114	China	Qinghai	Hurleg Lake	37.28	96.9	2817	5434.9	0	0	0	0	0	0	0	0.3	0	0	0	0	0	0	0	0	0	0	15.62	0	0.9	0	0	0.6	0	0	0	0	0	0	0	0	0	0	0	0	0	0	0	0	0	0
114	China	Qinghai	Hurleg Lake	37.28	96.9	2817	5478.9	0	0	0	0	0	0	0	0	0	0	0	0	0	0	0	0	0	0	22.41	0	0.34	0	0	1.72	0	0	0	0	0	0	0	0	0	0	0	0	0	0	0	0	0	0
114	China	Qinghai	Hurleg Lake	37.28	96.9	2817	5580.7	0	0	0	0	0	0	0	0	0	0	0	0	0	0	0	0	0	0	4.56	0	2.74	0	0	0.3	0	0	0	0	0	0	0	0	0	0	0	0	0	0	0	0	0	0
114	China	Qinghai	Hurleg Lake	37.28	96.9	2817	5582.9	0	0	0	0	0	0	0	0	0	0	0	0	0	0	0	0	0	0	3.58	0	0.72	0	0	0.36	0	0	0	0	0	0	0	0	0	0	0	0	0	0	0	0	0	0
114	China	Qinghai	Hurleg Lake	37.28	96.9	2817	5585.2	0	0	0	0	0	0	0	0	0	0	0	0	0	0	0	0	0	0	21.31	0	0.66	0	0	0.33	0	0	0	0	0	0	0	0	0	0	0	0	0	0	0	0.33	0	0
114	China	Qinghai	Hurleg Lake	37.28	96.9	2817	5614.7	0	0	0	0	0	0	0	0	0	0	0	0	0	0	0	0	0	0	15.48	0	0.6	0	0	0	0	0	0	0	0	0	0	0	0	0	0	0	0	0	0	0	0	0
114	China	Qinghai	Hurleg Lake	37.28	96.9	2817	5656.4	0	0	0	0	0	0	0	0	0	0	0	0	0	0	0	0	0	0	21.2	0	0.63	0	0	0.32	0	0	0	0	0	0	0	0	0	0	0	0	0	0	0	0	0	0
114	China	Qinghai	Hurleg Lake	37.28	96.9	2817	5798.6	0	0	0	0	0	0	0	0.34	0	0	0	0	0	0	0	0	0	0	23.99	0	1.69	0	0	1.01	0	0	0	0	0	0	0	0	0	0	0	0	0	0	0	0	0	0
114	China	Qinghai	Hurleg Lake	37.28	96.9	2817	5869.9	0	0	0	0	0	0	0	0	0	0	0	0	0	0	0	0	0	0	23.1	0	0.33	0	0	0	0	0	0	0	0	0	0	0	0	0	0	0	0	0	0	0	0	0
114	China	Qinghai	Hurleg Lake	37.28	96.9	2817	6088.7	0	0	0	0	0	0	0	0	0	0	0	0	0	0	0	0	0	0	27.06	0	0.99	0	0	0.66	0	0	0	0	0	0	0	0	0	0	0	0	0	0	0	0	0	0
114	China	Qinghai	Hurleg Lake	37.28	96.9	2817	6125.8	0	0	0	0	0	0	0	0	0	0	0	0	0	0	0	0	0	0	26.69	0	0	0	0	1.07	0	0	0	0	0	0	0	0	0	0	0	0	0	0	0	0.36	0	0
114	China	Qinghai	Hurleg Lake	37.28	96.9	2817	6320.5	0	0	0	0	0	0	0	0	0	0	0	0	0	0	0	0	0	0	17.48	0	0.32	0	0	0.97	0	0	0	0	0.65	0	0	0	0	0	0	0	0	0	0	0	0	0
114	China	Qinghai	Hurleg Lake	37.28	96.9	2817	6376.3	0	0	0	0	0	0	0	0	0	0	0	0	0	0	0	0	0	0	19.05	0	0.89	0	0	0.6	0	0	0	0	0.89	0	0	0	0	0	0	0	0	0	0	0	0	0
114	China	Qinghai	Hurleg Lake	37.28	96.9	2817	6532.5	0	0	0	0	0	0	0	0	0	0	0	0	0	0	0	0	0	0	2.68	0	1.01	0	0	0	0	0	0	0	0	0	0	0	0	0	0	0	0	0	0	0	0	0
114	China	Qinghai	Hurleg Lake	37.28	96.9	2817	6695.6	0	0	0	0	0	0	0	0	0	0	0	0	0	0	0	0	0	0	17.06	0	0.34	0	0	0	0	0	0	0	0	0	0	0	0	0	0	0	0	0	0	0	0	0
114	China	Qinghai	Hurleg Lake	37.28	96.9	2817	7143.7	0	0	0	0	0	0	0	0	0	0	0	0	0	0	0	0	0	0	21.99	0	1.42	0	0	0.35	0	0	0	0	0	0	0	0	0	0	0	0	0	0	0	0	0	0
114	China	Qinghai	Hurleg Lake	37.28	96.9	2817	7298.8	0	0	0	0	0	0	0	0	0	0	0	0	0	0	0	0	0	0	13.36	0	1.37	0	0	0	0	0	0	0	0	0	0	0	0	0	0	0	0	0	0	0	0	0
114	China	Qinghai	Hurleg Lake	37.28	96.9	2817	7512.3	0	0	0	0	0	0	0	0	0	0	0	0	0	0	0	0	0	0	21.09	0	0.68	0	0	0	0	0	0	0	0	0	0	0	0	0	0	0	0	0	0	0	0	0
114	China	Qinghai	Hurleg Lake	37.28	96.9	2817	7798.4	0	0	0	0	0	0	0	0	0	0	0	0	0	0	0	0	0	0	12.46	0	0.66	0	0	0	0	0	0	0	0	0	0	0	0	0	0	0	0	0	0	0	0	0
114	China	Qinghai	Hurleg Lake	37.28	96.9	2817	8005.9	0	0	0	0	0	0	0	0	0	0	0	0	0	0	0	0	0	0	22.3	0	0.35	0	0	1.05	0	0	0	0	0.35	0	0	0	0	0	0	0	0	0	0	0	0	0
114	China	Qinghai	Hurleg Lake	37.28	96.9	2817	8409.3	0	0	0	0	0	0	0	0	0	0	0	0	0	0	0	0	0	0	23.76	0	0	0	0	0.33	0	0	0	0	0	0	0	0	0	0	0	0	0	0.33	0	0	0	0
114	China	Qinghai	Hurleg Lake	37.28	96.9	2817	8976.7	0	0	0	0	0	0	0	0	0	0	0	0	0	0	0	0	0	0	19.59	0	0.58	0	0	0	0	0	0	0	0	0	0	0	0	0	0	0	0	0	0	0	0	0
114	China	Qinghai	Hurleg Lake	37.28	96.9	2817	9473.6	0	0	0	0	0	0	0	0	0	0	0	0	0	0	0	0	0	0	5.98	0	0	0	0	0	0	0	0	0	0	0	0	0	0	0	0	0	0	0	0	0	0	0
114	China	Qinghai	Hurleg Lake	37.28	96.9	2817	9583.8	0	0	0	0	0	0	0	0	0	0	0	0	0	0	0	0	0	0	36.91	0	1.01	0	0	0.34	0	0	0	0	0.34	0	0	0	0	0	0	0	0	0	0	0	0	0
114	China	Qinghai	Hurleg Lake	37.28	96.9	2817	9690.8	0	0	0	0	0	0	0	0.35	0	0	0	0	0	0	0	0	0	0	35.99	0	1.04	0	0	0	0	0	0	0	0	0	0	0	0	0	0	0	0	0	0	0	0	0
114	China	Qinghai	Hurleg Lake	37.28	96.9	2817	9915.2	0	0	0	0	0	0	0	0	0	0	0	0	0	0	0	0	0	0	32.99	0	1.03	0	0	1.03	0	0	0	0	0.34	0	0	0	0	0	0	0	0	0	0	0	0	0
114	China	Qinghai	Hurleg Lake	37.28	96.9	2817	10085.6	0	0	0	0	0	0	0	0.34	0	0	0	0	0	0	0	0	0	0	31.19	0	1.02	0	0	0.34	0	0	0	0	0.68	0	0	0	0	0	0	0	0	0	0	0	0	0
114	China	Qinghai	Hurleg Lake	37.28	96.9	2817	10380.3	0	0	0	0	0	0	0	0	0	0	0	0	0	0	0	0	0	0	35.48	0	1.61	0	0	0.97	0	0	0	0	0	0	0	0	0	0	0	0	0	0	0	0	0	0
114	China	Qinghai	Hurleg Lake	37.28	96.9	2817	10574.7	0	0	0	0	0	0	0	0	0	0	0	0	0	0	0	0	0	0	29.04	0	0.66	0	0	0.66	0	0	0	0	0	0	0	0	0	0	0	0	0	0	0	0	0	0
114	China	Qinghai	Hurleg Lake	37.28	96.9	2817	10585.9	0	0	0	0	0	0	0	0	0	0	0	0	0	0	0	0	0	0	40.64	0	1.41	0	0	0	0	0	0	0	0.71	0	0	0	0	0	0	0	0	0	0	0	0	0
114	China	Qinghai	Hurleg Lake	37.28	96.9	2817	10694.4	0	0	0	0	0	0	0	0	0	0	0	0	0	0	0	0	0	0	30.15	0	1.79	0	0	0.9	0	0	0	0	0	0	0	0	0	0	0	0	0	0	0	0	0	0
114	China	Qinghai	Hurleg Lake	37.28	96.9	2817	10859.4	0	0	0	0	0	0	0	0	0	0	0	0	0	0	0	0	0	0	26.4	0	0	0	0	0.66	0	0	0	0	0.33	0	0	0	0	0	0	0	0	0	0	0	0	0
114	China	Qinghai	Hurleg Lake	37.28	96.9	2817	10997.4	0	0	0	0	0	0	0	0	0	0	0	0	0	0	0	0	0	0	29.7	0	0.61	0	0	2.12	0	0	0	0	0.3	0	0	0	0	0	0	0	0	0	0	0	0	0
114	China	Qinghai	Hurleg Lake	37.28	96.9	2817	11227.6	0	0	0	0	0	0	0	0	0	0	0	0	0	0	0	0	0	0	20.66	0	4.13	0	0	0	0	0	0	0	0	0	0	0	0	0	0	0	0	0	0	0	0	0
114	China	Qinghai	Hurleg Lake	37.28	96.9	2817	11451.1	0	0	0	0	0	0	0	0	0	0	0	0	0	0	0	0	0	0	21.26	0	0.52	0	0	0	0	0	0	0	0.26	0	0	0	0	0	0	0	0	0	0	0	0	0
114	China	Qinghai	Hurleg Lake	37.28	96.9	2817	11845.3	0	0	0	0	0	0	0	0	0	0	0	0	0	0	0	0	0	0	18.33	0	1.33	0	0	0	0	0	0	0	0.33	0	0	0	0	0	0	0	0	0	0	0	0	0
114	China	Qinghai	Hurleg Lake	37.28	96.9	2817	11941.2	0	0	0	0	0	0	0	0	0	0	0	0	0.3	0	0	0	0	0	26.63	0	1.18	0	0	0.59	0	0	0	0	0	0	0	0	0	0	0	0	0	0	0	0.3	0	0
119	China	Inner Mongolia	Jiangjunpaozi Lake	42.37	117.47	1490	105.3	0	0	0	0	0	0	0	0	0	0	0	0	0	0	0	0	0	0	86.42	0	0	0	0	1.03	0	0	0	0	0	0	0	0	0	0	0	0	0	0	0	0	0	0
119	China	Inner Mongolia	Jiangjunpaozi Lake	42.37	117.47	1490	416.7	0	0	0	0	0	0	0	0	0	0	0	0	0	0	0	0	0	0	80.65	0	0	0	0	0	0	0	0	0	0	0	0	0	0	0	0	0	0	0	0	0	0	0
119	China	Inner Mongolia	Jiangjunpaozi Lake	42.37	117.47	1490	4944.3	0	0	0	0	0	0	0	0	0	0	0	0	0	0	0	0	0	0	51.78	0	0	0	0	0	0	0	0	0	0	0	0	0	0	0	0	0	0	0	0	0	0	0
119	China	Inner Mongolia	Jiangjunpaozi Lake	42.37	117.47	1490	5488.5	0	0	0	0	0	0	0	0	0	0	0	0	0	0	0	0	0	0	37.45	0	0	0	0	0	0	0	0	0	0	0	0	0	0	0	0	0	0	0	0	0	0	0
119	China	Inner Mongolia	Jiangjunpaozi Lake	42.37	117.47	1490	6248.3	0	0	0	0	0	0	0	0	0	0	0	0	0	0	0	0	0	0	36.01	0	0	0	0	0	0	0	0	0	0	0	0	0	0	0	0	0	0	0	0	0	0	0
119	China	Inner Mongolia	Jiangjunpaozi Lake	42.37	117.47	1490	7115.6	0	0	0	0	0	0	0	0	0	0	0	0	0	0	0	0	0	0	57.52	0	0	0	0	4.42	0	0	0	0	0	0	0	0	0	0	0	0	0	0	0	0	0	0
119	China	Inner Mongolia	Jiangjunpaozi Lake	42.37	117.47	1490	7865.6	0	0	0	0	0	0	0	0	0	0	0	0	0	0	0	0	0	0	85.35	0	0	0	0	6.32	0	0	0	0	0	0	0	0	0	0	0	0	0	0	0	0	0	0
119	China	Inner Mongolia	Jiangjunpaozi Lake	42.37	117.47	1490	8352.4	0	0	0	0	0	0	0	0	0	0	0	0	0	0	0	0	0	0	76.68	0	0	0	0	12.95	0	0	0	0	0	0	0	0	0	0	0	0	0	0	0	0	0	0
119	China	Inner Mongolia	Jiangjunpaozi Lake	42.37	117.47	1490	8965.4	0	0	0	0	0	0	0	0	0	0	0	0	0	0	0	0	0	0	81.88	0	0	0	0	8.09	0	0	0	0	0	0	0	0	0	0	0	0	0	0	0	0	0	0
119	China	Inner Mongolia	Jiangjunpaozi Lake	42.37	117.47	1490	9393	0	0	0	0	0	0	0	0	0	0	0	0	0	0	0	0	0	0	81.88	0	0	0	0	5.63	0	0	0	0	0	0	0	0	0	0	0	0	0	0	0	0	0	0
119	China	Inner Mongolia	Jiangjunpaozi Lake	42.37	117.47	1490	10263.9	0	0	0	0	0	0	0	0	0	0	0	0	0	0	0	0	0	0	88.17	0	0	0	0	3.94	0	0	0	0	0	0	0	0	0	0	0	0	0	0	0	0	0	0
119	China	Inner Mongolia	Jiangjunpaozi Lake	42.37	117.47	1490	10498.5	0	0	0	0	0	0	0	0	0	0	0	0	0	0	0	0	0	0	89.76	0	0	0	0	5.81	0	0	0	0	0	0	0	0	0	0	0	0	0	0	0	0	0	0
119	China	Inner Mongolia	Jiangjunpaozi Lake	42.37	117.47	1490	10970.6	0	0	0	0	0	0	0	0	0	0	0	0	0	0	0	0	0	0	85.69	0	0	0	0	9.07	0	0	0	0	0	0	0	0	0	0	0	0	0	0	0	0	0	0
119	China	Inner Mongolia	Jiangjunpaozi Lake	42.37	117.47	1490	11505	0	0	0	0	0	0	0	0	0	0	0	0	0	0	0	0	0	0	85.47	0	0	0	0	8.55	0	0	0	0	0	0	0	0	0	0	0	0	0	0	0	0	0	0
124	China	Gansu	Jiudaogou	40.5	96.65	2143	1737.96	0	0	0	0	0	0	0	0	0	0	0	0	0	0	0	0	0	0	7.21	0	36.04	0	0	0	0	0	0	0	0	0	0	0	0	0	0	0	0	0	0	0	0	0
124	China	Gansu	Jiudaogou	40.5	96.65	2143	1996.26	0	0	0	0	0	0	0	0	0	0	0	0	0	0	0	0	0	0	6.13	0	51.53	0	0	0	0	0	0	0	0	0	0	0	0	0	0	0	0	0	0	0	0	0
124	China	Gansu	Jiudaogou	40.5	96.65	2143	2254.56	0	0	0	0	0	0	0	0	0	0	0	0	0	0	0	0	0	0	6.95	0	53.48	0	0	0	0	0	0	0	0	0	0	0	0	0	0	0	0	0	0	0	0	0
124	China	Gansu	Jiudaogou	40.5	96.65	2143	2512.86	0	0	0	0	0	0	0	0	0	0	0	0	0	0	0	0	0	0	2.51	0	45.23	0	0	0	0	0	0	0	0	0	0	0	0	0	0	0	0	0	0	0	0	0
124	China	Gansu	Jiudaogou	40.5	96.65	2143	2771.16	0	0	0	0	0	0	0	0	0	0	0	0	0	0	0	0	0	0	1.02	0	78.17	0	0	0	0	0	0	0	0	0	0	0	0	0	0	0	0	0	0	0	0	0
124	China	Gansu	Jiudaogou	40.5	96.65	2143	3029.46	0	0	0	0	0	0	0	0	0	0	0	0	0	0	0	0	0	0	1.01	0	52.26	0	0	0	0	0	0	0	0	0	0	0	0	0	0	0	0	0	0	0	0	0
124	China	Gansu	Jiudaogou	40.5	96.65	2143	3287.76	0	0	0	0	0	0	0	0	0	0	0	0	0	0	0	0	0	0	1.02	0	66.33	0	0	0	0	0	0	0	0	0	0	0	0	0	0	0	0	0	0	0	0	0
124	China	Gansu	Jiudaogou	40.5	96.65	2143	3546.06	0	0	0	0	0	0	0	0	0	0	0	0	0	0	0	0	0	0	1	0	69.65	0	0	0	0	0	0	0	0	0	0	0	0	0	0	0	0	0	0	0	0	0
124	China	Gansu	Jiudaogou	40.5	96.65	2143	3804.36	0	0	0	0	0	0	0	0	0	0	0	0	0	0	0	0	0	0	1.03	0	82.47	0	0	0	0	0	0	0	0	0	0	0	0	0	0	0	0	0	0	0	0	0
124	China	Gansu	Jiudaogou	40.5	96.65	2143	4062.66	0	0	0	0	0	0	0	0	0	0	0	0	0	0	0	0	0	0	1.1	0	23.08	0	0	0	0	0	0	0	0	0	0	0	0	0	0	0	0	0	0	0	0	0
124	China	Gansu	Jiudaogou	40.5	96.65	2143	4320.96	0	0	0	0	0	0	0	0	0	0	0	0	0	0	0	0	0	0	0	0	15.54	0	0	0	0	0	0	0	0	0	0	0	0	0	0	0	0	0	0	0	0	0
124	China	Gansu	Jiudaogou	40.5	96.65	2143	4579.26	0	0	0	0	0	0	0	0	0	0	0	0	0	0	0	0	0	0	0	0	68.29	0	0	0	0	0	0	0	0	0	0	0	0	0	0	0	0	0	0	0	0	0
124	China	Gansu	Jiudaogou	40.5	96.65	2143	4837.56	0	0	0	0	0	0	0	0	0	0	0	0	0	0	0	0	0	0	7.46	0	9.95	0	0	0	0	0	0	0	0	0	0	0	0	0	0	0	0	0	0	0	0	0
124	China	Gansu	Jiudaogou	40.5	96.65	2143	5095.86	0	0	0	0	0	0	0	0	0	0	0	0	0	0	0	0	0	0	6.03	0	6.03	0	0	0	0	0	0	0	0	0	0	0	0	0	0	0	0	0	0	0	0	0
124	China	Gansu	Jiudaogou	40.5	96.65	2143	5354.16	0	0	0	0	0	0	0	0	0	0	0	0	0	0	0	0	0	0	9.52	0	4.23	0	0	0	0	0	0	0	0	0	0	0	0	0	0	0	0	0	0	0	0	0
124	China	Gansu	Jiudaogou	40.5	96.65	2143	5741.07	0	0	0	0	0	0	0	0	0	0	0	0	0	0	0	0	0	0	4.98	0	39.8	0	0	0	0	0	0	0	0	0	0	0	0	0	0	0	0	0	0	0	0	0
124	China	Gansu	Jiudaogou	40.5	96.65	2143	5831.37	0	0	0	0	0	0	0	0	0	0	0	0	0	0	0	0	0	0	3.43	0	2.45	0	0	0	0	0	0	0	0	0	0	0	0	0	0	0	0	0	0	0	0	0
124	China	Gansu	Jiudaogou	40.5	96.65	2143	6282.87	0	0	0	0	0	0	0	0	0	0	0	0	0	0	0	0	0	0	6.83	0	27.33	0	0	0	0	0	0	0	0	0	0	0	0	0	0	0	0	0	0	0	0	0
124	China	Gansu	Jiudaogou	40.5	96.65	2143	6433.37	0	0	0	0	0	0	0	0	0	0	0	0	0	0	0	0	0	0	10.42	0	20.83	0	0	0	0	0	0	0	0	0	0	0	0	0	0	0	0	0	0	0	0	0
124	China	Gansu	Jiudaogou	40.5	96.65	2143	6493.57	0	0	0	0	0	0	0	0	0	0	0	0	0	0	0	0	0	0	6.41	0	6.41	0	0	0	0	0	0	0	0	0	0	0	0	0	0	0	0	0	0	0	0	0
124	China	Gansu	Jiudaogou	40.5	96.65	2143	6553.26	0	0	0	0	0	0	0	0	0	0	0	0	0	0	0	0	0	0	3.08	0	30.77	0	0	0	0	0	0	0	0	0	0	0	0	0	0	0	0	0	0	0	0	0
124	China	Gansu	Jiudaogou	40.5	96.65	2143	7235.66	0	0	0	0	0	0	0	0	0	0	0	0	0	0	0	0	0	0	1.07	0	48.08	0	0	0	0	0	0	0	0	0	0	0	0	0	0	0	0	0	0	0	0	0
124	China	Gansu	Jiudaogou	40.5	96.65	2143	7918.06	0	0	0	0	0	0	0	0	0	0	0	0	0	0	0	0	0	0	1.6	0	42.55	0	0	0	0	0	0	0	0	0	0	0	0	0	0	0	0	0	0	0	0	0
124	China	Gansu	Jiudaogou	40.5	96.65	2143	8600.46	0	0	0	0	0	0	0	0	0	0	0	0	0	0	0	0	0	0	1.54	0	69.74	0	0	0	0	0	0	0	0	0	0	0	0	0	0	0	0	0	0	0	0	0
124	China	Gansu	Jiudaogou	40.5	96.65	2143	9282.86	0	0	0	0	0	0	0	0	0	0	0	0	0	0	0	0	0	0	0.5	0	69.31	0	0	0	0	0	0	0	0	0	0	0	0	0	0	0	0	0	0	0	0	0
124	China	Gansu	Jiudaogou	40.5	96.65	2143	9965.26	0	0	0	0	0	0	0	0	0	0	0	0	0	0	0	0	0	0	0.99	0	73.89	0	0	0	0	0	0	0	0	0	0	0	0	0	0	0	0	0	0	0	0	0
124	China	Gansu	Jiudaogou	40.5	96.65	2143	10647.66	0	0	0	0	0	0	0	0	0	0	0	0	0	0	0	0	0	0	1.52	0	71.07	0	0	0	0	0	0	0	0	0	0	0	0	0	0	0	0	0	0	0	0	0
124	China	Gansu	Jiudaogou	40.5	96.65	2143	11330.06	0	0	0	0	0	0	0	0	0	0	0	0	0	0	0	0	0	0	0	0	79.19	0	0	0	0	0	0	0	0	0	0	0	0	0	0	0	0	0	0	0	0	0
126	China	Inner Mongolia	Juyan Lake	41.89	101.85	892	1445.1	0	0	0	0	0	0	0	0	0	0	0	0	0	0	0	0	0	0	76.22	0	0.75	0	0	0.37	0	0	0	0	0	0	0	0	0.56	0	0	0	0	0	0	0	0	0
126	China	Inner Mongolia	Juyan Lake	41.89	101.85	892	1852.4	0	0	0	0	0	0	0	0.19	0	0	0	0	0	0	0	0	0	0	69.35	0	1.53	0	0	0.57	0	0	0	0	0	0	0	0	0.38	0	0	0	0	0	0	0	0	0
126	China	Inner Mongolia	Juyan Lake	41.89	101.85	892	1974.1	0	0	0	0	0	0	0	0	0	0	0	0	0.26	0	0	0	0	0	64.02	0	2.12	0	0	0	0	0	0	0	0.26	0	0	0	1.06	0	0.26	0	0	0	0	0	0	0
126	China	Inner Mongolia	Juyan Lake	41.89	101.85	892	3039.5	0	0	0	0	0	0	0	0	0	0	0	0	0	0	0	0	0	0	65.49	0	1.18	0	0	0.2	0	0	0	0	0	0	0	0	0	0	0.2	0	0	0	0	0	0	0
126	China	Inner Mongolia	Juyan Lake	41.89	101.85	892	3069.8	0	0	0	0	0	0	0	0	0	0	0	0	0	0	0	0	0	0	70.28	0	0.35	0	0	0.52	0	0	0	0	0	0	0	0	0	0	0.17	0	0	0	0	0	0	0
126	China	Inner Mongolia	Juyan Lake	41.89	101.85	892	3096.5	0	0	0	0	0	0	0	0	0	0	0	0	0	0	0	0	0	0	70.36	0	0.79	0	0	1.19	0	0	0	0	0	0	0	0	0	0	0	0	0	0	0	0	0	0
126	China	Inner Mongolia	Juyan Lake	41.89	101.85	892	3126.1	0	0	0	0	0	0	0	0	0	0	0	0	0	0	0	0	0	0	61.16	0	1	0	0	1.79	0	0	0	0	0.2	0	0	0	0.4	0	0	0	0	0	0	0	0	0
126	China	Inner Mongolia	Juyan Lake	41.89	101.85	892	3153	0	0	0	0	0	0	0	0.2	0	0	0	0	0.2	0	0	0	0	0	67.98	0	0.59	0	0	0.4	0	0	0	0	0.2	0	0	0	0.4	0	0	0	0	0	0	0	0	0
126	China	Inner Mongolia	Juyan Lake	41.89	101.85	892	3165.3	0	0	0.2	0	0	0	0	0	0	0	0	0	0	0	0	0	0	0	52.86	0	1.78	0	0	0.39	0	0	0	0	0.2	0	0	0	0.99	0	0	0	0	0	0	0	0	0
126	China	Inner Mongolia	Juyan Lake	41.89	101.85	892	3262.5	0	0	0	0	0	0	0	0	0	0	0	0	0	0	0	0	0	0	64.02	0	0.88	0	0	0	0	0	0	0	0.18	0	0	0	0.18	0	0.18	0	0	0	0	0	0	0
126	China	Inner Mongolia	Juyan Lake	41.89	101.85	892	3333.2	0	0	0	0	0	0	0	0	0	0	0	0	0	0	0	0	0	0	59.24	0	1.19	0	0	0.2	0	0	0	0	0	0	0	0	0	0	0.2	0	0	0	0	0.2	0	0
126	China	Inner Mongolia	Juyan Lake	41.89	101.85	892	3466.1	0	0	0	0	0	0	0	0	0	0	0	0	0	0	0	0	0	0	53.45	0	1.77	0	0	0.88	0	0	0	0	0	0	0	0	0.35	0	0	0	0	0	0	0	0	0
126	China	Inner Mongolia	Juyan Lake	41.89	101.85	892	3542.4	0	0	0	0	0	0	0	0.17	0	0	0	0	0	0	0	0	0	0	59.36	0	2.17	0	0	1.17	0	0	0	0	0.17	0	0	0	0.17	0	0	0	0	0	0	0	0	0
126	China	Inner Mongolia	Juyan Lake	41.89	101.85	892	4573.6	0	0	0	0	0	0	0	0	0	0	0	0	0	0	0	0	0	0	61.2	0	1.45	0	0	1.04	0	0	0	0	0	0	0	0	0.21	0	0.21	0	0	0	0	0	0	0
126	China	Inner Mongolia	Juyan Lake	41.89	101.85	892	4579.3	0	0	0	0	0	0	0	0	0	0	0	0	0	0	0	0	0	0	64.01	0	1.56	0	0	0.19	0	0	0	0	0.58	0	0	0	0.78	0	0	0	0	0	0	0	0	0
126	China	Inner Mongolia	Juyan Lake	41.89	101.85	892	4586.1	0	0	0	0	0	0	0	0	0	0	0	0	0.19	0	0	0	0	0	70.41	0	1.74	0	0	0.58	0	0	0	0	0	0	0	0	0.19	0	0	0	0	0	0	0	0	0
126	China	Inner Mongolia	Juyan Lake	41.89	101.85	892	4628.6	0	0	0	0	0	0	0	0	0	0	0	0	0	0	0	0	0	0	70.69	0	1.78	0	0	0.2	0	0	0	0	0.4	0	0	0	0	0	0.2	0	0	0	0	0	0	0
126	China	Inner Mongolia	Juyan Lake	41.89	101.85	892	4682.9	0	0	0	0	0	0	0	0	0	0	0	0	0	0	0	0	0	0	69.5	0	1.58	0	0	0	0	0	0	0	0.4	0	0	0	0.59	0	0.2	0	0	0	0	0	0	0
126	China	Inner Mongolia	Juyan Lake	41.89	101.85	892	4711.9	0	0	0	0	0	0	0	0.19	0	0	0	0	0.19	0	0	0	0	0	61.38	0	0.38	0	0	0.57	0	0	0	0	0.19	0	0	0	0.38	0	0.38	0	0	0	0	0	0	0
126	China	Inner Mongolia	Juyan Lake	41.89	101.85	892	4771	0	0	0	0	0	0	0	0	0	0	0	0	0	0	0	0	0	0	57.09	0	0.6	0	0	0	0	0	0	0	0	0	0	0	0.2	0	0.2	0	0	0	0	0	0	0
126	China	Inner Mongolia	Juyan Lake	41.89	101.85	892	4900.1	0	0	0	0	0	0	0	0	0	0	0	0	0	0	0	0	0	0	58.61	0	1.16	0	0	0.58	0	0	0	0	0	0	0	0	0.39	0	0	0	0	0	0	0	0	0
126	China	Inner Mongolia	Juyan Lake	41.89	101.85	892	4902.6	0	0	0	0	0	0	0	0	0	0	0	0	0	0	0	0	0	0	70.13	0	1.35	0	0	0	0	0	0	0	0	0	0	0	0.39	0	0	0	0	0	0	0	0	0
126	China	Inner Mongolia	Juyan Lake	41.89	101.85	892	4987.8	0	0	0	0	0	0	0	0	0	0	0	0	0	0	0	0	0	0	72.74	0	1.42	0	0	0.35	0	0	0	0	0	0	0	0	0.35	0	0	0	0	0	0	0	0	0
126	China	Inner Mongolia	Juyan Lake	41.89	101.85	892	5104	0	0	0	0	0	0	0	0	0	0	0	0	0	0	0	0	0	0	71.21	0	1.75	0	0	0.58	0	0	0	0	0	0	0	0	0.19	0	0	0	0	0	0	0	0	0
126	China	Inner Mongolia	Juyan Lake	41.89	101.85	892	5112	0	0	0	0	0	0	0	0.18	0	0	0	0	0	0	0	0	0	0	68.29	0	1.08	0	0	0.36	0	0	0	0	0	0	0	0	0.54	0	0	0	0	0	0	0	0	0
126	China	Inner Mongolia	Juyan Lake	41.89	101.85	892	5127.6	0	0	0	0	0	0	0	0	0	0	0	0	0	0	0	0	0	0	71.33	0	0.69	0	0	0.52	0	0	0	0	0	0	0	0	0.35	0	0	0	0	0	0	0	0	0
126	China	Inner Mongolia	Juyan Lake	41.89	101.85	892	5164.8	0	0	0	0	0	0	0	0	0	0	0	0	0.18	0	0	0	0	0	68.77	0	1.93	0	0	0.88	0	0	0	0	0.18	0	0	0	0.18	0	0	0	0	0	0	0	0	0
126	China	Inner Mongolia	Juyan Lake	41.89	101.85	892	5241.1	0	0	0	0	0	0	0	0	0	0	0	0	0	0	0	0	0	0	73.39	0	1.36	0	0	0.17	0	0	0	0	0.17	0	0	0	0.51	0	0	0	0	0	0	0	0	0
126	China	Inner Mongolia	Juyan Lake	41.89	101.85	892	5278.8	0	0	0	0	0	0	0	0	0	0	0	0	0.35	0	0	0	0	0	69.86	0	2.09	0	0	0.52	0	0	0	0	0.17	0	0	0	0.87	0	0	0	0	0	0	0	0	0
126	China	Inner Mongolia	Juyan Lake	41.89	101.85	892	5280.2	0	0	0	0	0	0	0	0	0	0	0	0	0	0	0	0	0	0	70.79	0	0.56	0	0	0.56	0	0	0	0	0	0	0	0	0.37	0	0	0	0	0	0	0	0	0
126	China	Inner Mongolia	Juyan Lake	41.89	101.85	892	5303.4	0	0	0	0	0	0	0	0	0	0	0	0	0	0	0	0	0	0	62.67	0	1.77	0	0	0.39	0	0	0	0	0	0	0	0	1.18	0	0	0	0	0	0	0	0	0
126	China	Inner Mongolia	Juyan Lake	41.89	101.85	892	5326.5	0	0	0	0	0	0	0	0	0	0	0	0	0	0	0	0	0	0	64.77	0	1.14	0	0	0.57	0	0	0	0	0	0	0	0	0.38	0	0	0	0	0	0	0	0	0
126	China	Inner Mongolia	Juyan Lake	41.89	101.85	892	5402	0	0	0	0	0	0	0	0.19	0	0	0	0	0	0	0	0	0	0	69.46	0	2.23	0	0	0	0	0	0	0	0	0	0	0	0.37	0	0	0	0	0	0	0	0	0
126	China	Inner Mongolia	Juyan Lake	41.89	101.85	892	5402.3	0	0	0	0	0	0	0	0	0	0	0	0	0	0	0	0	0	0	60.15	0	0.95	0	0	0.95	0	0	0	0	0	0	0	0	0.95	0	0	0	0	0	0	0	0	0
126	China	Inner Mongolia	Juyan Lake	41.89	101.85	892	5402.8	0	0	0	0	0	0	0	0	0	0	0	0	0	0	0	0	0	0	53.68	0	0.98	0	0	0.49	0	0	0	0	0	0	0	0	0.49	0	0.25	0	0	0	0	0	0	0
126	China	Inner Mongolia	Juyan Lake	41.89	101.85	892	5423.5	0	0	0	0	0	0	0	0	0	0	0	0	0	0	0	0	0	0	61.99	0	1.75	0	0	0	0	0	0	0	0.39	0	0	0	1.36	0	0.19	0	0	0	0	0	0	0
126	China	Inner Mongolia	Juyan Lake	41.89	101.85	892	5458.8	0	0	0	0	0	0	0	0	0	0	0	0	0.2	0	0	0	0	0	55.65	0	1.61	0	0	0.6	0	0	0	0	0	0	0	0	1.41	0	0.2	0	0	0	0	0	0	0
126	China	Inner Mongolia	Juyan Lake	41.89	101.85	892	5689.7	0	0	0	0	0	0	0	0	0	0	0	0	0	0	0	0	0	0	67.78	0	0.93	0	0	0.37	0	0	0	0	0	0	0	0	1.12	0	0	0	0	0	0	0	0	0
126	China	Inner Mongolia	Juyan Lake	41.89	101.85	892	5701.5	0	0	0	0	0	0	0	0	0	0	0	0	0	0	0	0	0	0	58.6	0	1.13	0	0	0	0	0	0	0	0	0	0	0	0.19	0	0	0	0	0	0	0	0	0
126	China	Inner Mongolia	Juyan Lake	41.89	101.85	892	5705.1	0	0	0	0	0	0	0	0	0	0	0	0	0	0	0	0	0	0	62.43	0	1.52	0	0	0.57	0	0	0	0	0	0	0	0	0.19	0	0	0	0	0	0	0	0	0
126	China	Inner Mongolia	Juyan Lake	41.89	101.85	892	5911.2	0	0	0	0	0	0	0	0	0	0	0	0	0	0	0	0	0	0	65.4	0	0.4	0	0	0.2	0	0	0	0	0	0	0	0	0.2	0	0	0	0	0	0	0	0	0
126	China	Inner Mongolia	Juyan Lake	41.89	101.85	892	6700.6	0	0	0	0	0	0	0	0	0	0	0	0	0	0	0	0	0	0	59.73	0	0.67	0	0	4.03	0	0	0	0	0.67	0	0	0	1.34	0	0	0	0	0	0	0	0	0
126	China	Inner Mongolia	Juyan Lake	41.89	101.85	892	7161.1	0	0	0	0	0	0	0	0.31	0	0	0	0	0.31	0	0	0	0	0	62.35	0	0.31	0	0	1.23	0	0	0	0	0	0	0	0	0.62	0	0	0	0	0	0	0	0	0
126	China	Inner Mongolia	Juyan Lake	41.89	101.85	892	7172.1	0	0	0	0	0	0	0	0	0	0	0	0	0	0	0	0	0	0	58.58	0	0.19	0	0	1.12	0	0	0	0	0	0	0	0	0.75	0	0	0	0	0	0	0	0	0
126	China	Inner Mongolia	Juyan Lake	41.89	101.85	892	7249.4	0	0	0	0	0	0	0	0	0	0	0	0	0	0	0	0	0	0	58.99	0	0.56	0	0	0.56	0	0	0	0	0	0	0	0	0.56	0	0	0	0	0	0	0	0	0
126	China	Inner Mongolia	Juyan Lake	41.89	101.85	892	7304.1	0	0	0	0	0	0	0	0	0	0	0	0	0	0	0	0	0	0	41.32	0	1.26	0	0	13.88	0	0	0	0	0	0	0	0	0.63	0	0	0	0	0	0	0	0	0
126	China	Inner Mongolia	Juyan Lake	41.89	101.85	892	7330.5	0	0	0	0	0	0	0	0	0	0	0	0	0	0	0	0	0	0	57.35	0	1.47	0	0	0.49	0	0	0	0	0	0	0	0	0.74	0	0	0	0	0	0	0	0	0
126	China	Inner Mongolia	Juyan Lake	41.89	101.85	892	7351.3	0	0	0	0	0	0	0	0	0	0	0	0	0	0	0	0	0	0	54.49	0	0.58	0	0	0.87	0	0	0	0	0	0	0	0	0.29	0	0	0	0	0	0	0	0	0
126	China	Inner Mongolia	Juyan Lake	41.89	101.85	892	7396.2	0	0	0	0	0	0	0	0	0	0	0	0	0	0	0	0	0	0	55.86	0	1.95	0	0	0.98	0	0	0	0	0	0	0	0	1.76	0	0	0	0	0	0	0	0	0
126	China	Inner Mongolia	Juyan Lake	41.89	101.85	892	7481.8	0	0	0	0	0	0	0	0	0	0	0	0	0	0	0	0	0	0	69.87	0	0.75	0	0	0.75	0	0	0	0	0	0	0	0	0.38	0	0.19	0	0	0	0	0	0	0
126	China	Inner Mongolia	Juyan Lake	41.89	101.85	892	7679.7	0	0	0	0	0	0	0	0	0	0	0	0	0	0	0	0	0	0	58.52	0	0.95	0	0	0.57	0	0	0	0	0	0	0	0	0.95	0	0	0	0	0	0	0	0	0
126	China	Inner Mongolia	Juyan Lake	41.89	101.85	892	8000.5	0	0	0	0	0	0	0	0	0	0	0	0	0	0	0	0	0	0	71.04	0	0.73	0	0	0.55	0	0	0	0	0	0	0	0	0.55	0	0.18	0	0	0	0	0	0	0
126	China	Inner Mongolia	Juyan Lake	41.89	101.85	892	8028.5	0	0	0	0	0	0	0	0	0	0	0	0	0	0	0	0	0	0	60.63	0	1.85	0	0	1.11	0	0	0	0	0.37	0	0	0	0.37	0	0	0	0	0	0	0	0	0
126	China	Inner Mongolia	Juyan Lake	41.89	101.85	892	8394.2	0	0	0.2	0	0	0	0	0	0	0	0	0	0	0	0	0	0	0	53.36	0	0.99	0	0	1.38	0	0	0	0	0	0	0	0	0.99	0	0	0	0	0	0	0	0	0
126	China	Inner Mongolia	Juyan Lake	41.89	101.85	892	8747.2	0	0	0	0	0	0	0	0	0	0	0	0	0	0	0	0	0	0	28.15	0	0.74	0	0	0.74	0	0	0	0	0	0	0	0	1.48	0	0.37	0	0	0	0	0	0	0
126	China	Inner Mongolia	Juyan Lake	41.89	101.85	892	8777.3	0	0	0	0	0	0	0	0	0	0	0	0	0	0	0	0	0	0	35.96	0	0.58	0	0	0.58	0	0	0	0	0	0	0	0	0.58	0	0.29	0	0	0	0	0	0	0
126	China	Inner Mongolia	Juyan Lake	41.89	101.85	892	9231.1	0	0	0	0	0	0	0	0	0	0	0	0	0	0	0	0	0	0	63.77	0	1.31	0	0	1.31	0	0	0	0	0	0	0	0	0.66	0	0	0	0	0	0	0	0	0
126	China	Inner Mongolia	Juyan Lake	41.89	101.85	892	9273.6	0	0	0	0	0	0	0	0	0	0	0	0	0.79	0	0	0	0	0	35.57	0	0	0	0	1.19	0	0	0	0	0	0	0	0	1.58	0	0	0	0	0	0	0	0	0
126	China	Inner Mongolia	Juyan Lake	41.89	101.85	892	9274.7	0	0	0	0	0	0	0	0	0	0	0	0	0	0	0	0	0	0	34.93	0	0	0	0	1.69	0	0	0	0	0	0	0	0	0	0	0	0	0	0	0	0	0	0
126	China	Inner Mongolia	Juyan Lake	41.89	101.85	892	9296.5	0	0	0	0	0	0	0	0	0	0	0	0	0	0	0	0	0	0	52.8	0	0.93	0	0	0.75	0	0	0	0	0.19	0	0	0	0	0	0	0	0	0	0	0	0	0
126	China	Inner Mongolia	Juyan Lake	41.89	101.85	892	9310.8	0	0	0	0	0	0	0	0	0	0	0	0	0.19	0	0	0	0	0	56.26	0	0.96	0	0	1.54	0	0	0	0	0	0	0	0	1.35	0	0.19	0	0	0	0	0	0	0
126	China	Inner Mongolia	Juyan Lake	41.89	101.85	892	9549.9	0	0	0	0	0	0	0	0	0	0	0	0	0.2	0	0	0	0	0	47.2	0	1	0	0	1	0	0	0	0	0.2	0	0	0	0	0	0	0	0	0	0	0	0	0
126	China	Inner Mongolia	Juyan Lake	41.89	101.85	892	10479.5	0	0	0	0	0	0	0	0	0	0	0	0	0	0	0	0	0	0	32.23	0	1.02	0	0	1.78	0	0	0	0	0	0	0	0	0.76	0	0	0	0	0	0	0	0	0
126	China	Inner Mongolia	Juyan Lake	41.89	101.85	892	10726.7	0	0	0	0	0	0	0	0	0	0	0	0	0	0	0	0	0	0	52.24	0	1	0	0	1.24	0	0	0	0	0	0	0	0	0.5	0	0.5	0	0	0	0	0	0	0
126	China	Inner Mongolia	Juyan Lake	41.89	101.85	892	10754.9	0	0	0	0	0	0	0	0	0	0	0	0	0	0	0	0	0	0	11.34	0	0.69	0	0	1.39	0	0	0	0	0	0	0	0	0.46	0	0	0	0	0	0	0	0	0
130	Russia	NA	Kendegelukol Lake	50.51	87.64	2050	876.6	0.2	0	0	0	0	0	0	0.2	0	0	0	0	0.59	0	0	0	0	0	15.69	0	0.05	0	0	19.66	0	0	0	0	0	0	0	0	0	0	0.1	0	0	0	0	0	0	0
130	Russia	NA	Kendegelukol Lake	50.51	87.64	2050	966.8	0.3	0	0	0	0	0	0	1.49	0	0	0	0	0.45	0	0	0	0	0	14.38	0	0.1	0	0	11.91	0	0	0	0	0	0	0	0	0	0	0.1	0	0	0	0	0	0	0
130	Russia	NA	Kendegelukol Lake	50.51	87.64	2050	1078.6	0.98	0	0	0	0	0	0	0.98	0	0	0	0	0.2	0	0	0	0	0	14.23	0	0	0	0	11.97	0	0	0	0	0	0	0	0	0	0	0.1	0	0	0	0	0	0	0
130	Russia	NA	Kendegelukol Lake	50.51	87.64	2050	1211.9	0.99	0	0	0	0	0	0	0.8	0	0	0	0	0.05	0	0	0	0	0	9.44	0	0	0	0	14.11	0	0	0	0	0	0	0	0	0	0	0.4	0	0	0	0	0	0	0
130	Russia	NA	Kendegelukol Lake	50.51	87.64	2050	1345.2	0.4	0	0	0	0	0	0	0.5	0	0	0	0	0.05	0	0	0	0	0	7.93	0	0	0	0	13.88	0	0	0	0	0	0	0	0	0	0	0.4	0	0	0	0	0	0	0
130	Russia	NA	Kendegelukol Lake	50.51	87.64	2050	1635	0.49	0	0	0	0	0	0	0.49	0	0	0	0	0.88	0	0	0	0	0	10.31	0	0	0	0	13.26	0	0	0	0	0	0	0	0	0	0	0.2	0	0	0	0	0	0	0
130	Russia	NA	Kendegelukol Lake	50.51	87.64	2050	1924.7	0.1	0	0	0	0	0	0	0.97	0	0	0	0	0.49	0	0	0	0	0	8.77	0	0.1	0	0	14.61	0	0	0	0	0	0	0	0	0	0	0	0	0	0	0	0	0	0
130	Russia	NA	Kendegelukol Lake	50.51	87.64	2050	2077	0.5	0	0	0	0	0	0	0.5	0	0	0	0	0.59	0	0	0	0	0	11.09	0	0.05	0	0	14.9	0	0	0	0	0	0	0	0	0	0	0	0	0	0	0	0	0	0
130	Russia	NA	Kendegelukol Lake	50.51	87.64	2050	2091.9	0.59	0	0	0	0	0	0	0.89	0	0	0	0	0.39	0	0	0	0	0	14.76	0	0.3	0	0	14.27	0	0	0	0	0	0	0	0	0	0	0	0	0	0	0	0	0	0
130	Russia	NA	Kendegelukol Lake	50.51	87.64	2050	2106.7	0.58	0	0	0	0	0	0	0.88	0	0	0	0	0.24	0	0	0	0	0	14.58	0	0.1	0	0	10.74	0	0	0	0	0	0	0	0	0	0	0	0	0	0	0	0	0	0
130	Russia	NA	Kendegelukol Lake	50.51	87.64	2050	2359.3	0.78	0	0	0	0	0	0	0.49	0	0	0	0	0.1	0	0	0	0	0	12.68	0	0	0	0	17.56	0	0	0	0	0.1	0	0	0	0	0	0	0	0	0	0	0	0	0
130	Russia	NA	Kendegelukol Lake	50.51	87.64	2050	2611.8	0.82	0	0	0	0	0	0	0.61	0	0	0	0	0.2	0	0	0	0	0	9.98	0	0	0	0	12.32	0	0	0	0	0	0	0	0	0	0	0.2	0	0	0	0	0	0	0
130	Russia	NA	Kendegelukol Lake	50.51	87.64	2050	2805.1	0.78	0	0	0	0	0	0	0.58	0	0	0	0	0.97	0	0	0	0	0	9.5	0	0.1	0	0	13.08	0	0	0	0	0	0	0	0	0	0	0.05	0	0	0	0	0	0	0
130	Russia	NA	Kendegelukol Lake	50.51	87.64	2050	2939.2	1.94	0	0	0	0	0	0	0.58	0	0	0	0	0.34	0	0	0	0	0	6.99	0	0.24	0	0	11.74	0	0	0	0	0	0	0	0	0	0	0.1	0	0	0	0	0	0	0
130	Russia	NA	Kendegelukol Lake	50.51	87.64	2050	3073.2	0.89	0	0	0	0	0	0	0.99	0	0	0	0	0.7	0	0	0	0	0	9.15	0	0.3	0	0	12.63	0	0	0	0	0	0	0	0	0	0	0	0	0	0	0	0	0	0
130	Russia	NA	Kendegelukol Lake	50.51	87.64	2050	4358.5	0.88	0	0	0	0	0	0	0.29	0	0	0	0	0.24	0	0	0	0	0	10.76	0	0	0	0	12.13	0	0	0	0	0	0	0	0	0	0	0	0	0	0	0	0	0	0
130	Russia	NA	Kendegelukol Lake	50.51	87.64	2050	5643.7	0.99	0	0	0	0	0	0	0.5	0	0	0	0	0.3	0	0	0	0	0	7.75	0	0	0	0	11.12	0	0	0	0	0	0	0	0	0	0	0	0	0	0	0	0	0	0
130	Russia	NA	Kendegelukol Lake	50.51	87.64	2050	6306.1	0	0	0	0	0	0	0	0.4	0	0	0	0	0.15	0	0	0	0	0	8.96	0	0	0	0	10.51	0	0	0	0	0	0	0	0	0	0	0.1	0	0	0	0	0.5	0	0
130	Russia	NA	Kendegelukol Lake	50.51	87.64	2050	6345.7	0.98	0	0	0	0	0	0	0.49	0	0	0	0	0.15	0	0	0	0	0	6.89	0	0.1	0	0	10.44	0	0	0	0	0	0	0	0	0	0	0	0	0	0	0	0.39	0	0
130	Russia	NA	Kendegelukol Lake	50.51	87.64	2050	6427.1	0.96	0	0	0	0	0	0	0.48	0	0	0	0	0.29	0	0	0	0	0	6.25	0	0.05	0	0	9.09	0	0	0	0	0	0	0	0	0	0	0	0	0	0	0	0	0	0
130	Russia	NA	Kendegelukol Lake	50.51	87.64	2050	6594.1	1.84	0	0	0	0	0	0	1.26	0	0	0	0	0.68	0	0	0	0	0	8.74	0	0.05	0	0	12.04	0	0	0	0	0	0	0	0	0	0	0	0	0	0	0	0	0	0
[truncated: 3,872 more rows]
[truncated: 186 more columns]
